# Supplementary material for: Obp56h Modulates Mating Behavior in Drosophila melanogaster
Source: G3 (Bethesda). 2016 Aug 24;6(10):3335–42. doi: 10.1534/g3.116.034595 (PMC5068952; doi:10.1534/g3.116.034595)
Supplement: Supplemental Material [file supp_g3.116.034595_TableS1.xlsx]

## Sheet: ANOVA_model
FlyBase ID	Gene Symbol	Transcript ID(s)	Gene Body	Gene Length (bp)	Genotype Log(fold change)	Genotype P-Value	Genotype FDR	Genotype Differential Expression Call	Sex Log(fold change)	Sex P-Value	Sex FDR	Sex Differential Expression Call	Tissue Log(fold change)	Tissue P-Value	Tissue FDR	Tissue Differential Expression Call	Genotype × Tissue Log(fold change)	Genotype × Tissue P-Value	Genotype × Tissue FDR	Genotype × Tissue Differential Expression Call	Genotype × Sex Log (fold change)	Genotype × Sex P-Value	Genotype × Sex FDR	Genotype × Sex Differential Expression Call	Sex × Tissue Log(fold change)	Sex × Tissue P-Value	Sex × Tissue FDR	Sex × Tissue Differential Expression Call	Genotype × Sex × Tissue Log(fold change)	Genotype × Sex × Tissue P-Value	Genotype × Sex × Tissue FDR	Genotype × Sex × Tissue Differential Expression Call
FBgn0000003	7SLRNA:CR32864	FBtr0081624	3R:2648220-2648518	298	-0.161368	0.460865	0.965727	Same	-0.00980432	0.964196	1	Same	0.438526	0.044392	0.0600345	Same	0.266397	0.405348	0.896906	Same	0.260154	0.400881	0.947083	Same	0.00379994	0.990174	1	Same	-0.639065	0.151924	0.662138	Same
FBgn0000008	a	FBtr0071763 // FBtr0100521 // FBtr0342981 // FBtr0071764	2R:18024473-18060339	5404	0.0334831	0.641106	1	Same	-1.69153	3.00496e-93	1.52302e-92	Down	-0.172563	0.020915	0.0295677	Same	-0.128347	0.24358	0.780337	Same	0.166072	0.158544	0.810541	Same	1.74966	1.00909e-53	1.28337e-52	Up	-0.111976	0.493786	0.938151	Same
FBgn0000014	abd-A	FBtr0306337 // FBtr0083388 // FBtr0083387 // FBtr0300485	3R:12632936-12655771	5471	-0.100473	0.436558	0.955187	Same	0.698993	7.94937e-09	1.34607e-08	Up	-4.25218	8.51807e-67	4.61339e-66	Down	-0.560586	0.337388	0.854485	Same	0.135892	0.433473	0.963466	Same	-0.830712	0.112211	0.14991	Same	1.13709	0.131603	0.635653	Same
FBgn0000015	Abd-B	FBtr0083385 // FBtr0083381 // FBtr0083382 // FBtr0083383 // FBtr0083384 // FBtr0330709	3R:12752932-12797958	7708	-0.142365	0.667967	1	Same	2.32281	2.03155e-12	3.7506e-12	Up	-1.76989	2.7725e-06	5.28265e-06	Down	-1.52816	0.0162438	0.310244	Same	0.128637	0.776084	1	Same	-2.56245	2.18188e-06	4.27429e-06	Down	1.0085	0.233787	0.739097	Same
FBgn0000017	Abl	FBtr0112790 // FBtr0345369 // FBtr0075357 // FBtr0330130 // FBtr0330133 // FBtr0330136 // FBtr0330131 // FBtr0330132 // FBtr0330134 // FBtr0330135	3L:16608966-16640982	12810	0.00809113	0.933737	1	Same	-1.03619	1.20067e-24	2.80014e-24	Down	1.06398	6.33876e-28	1.97348e-27	Up	-0.0529526	0.708622	1	Same	0.0249357	0.861036	1	Same	1.16038	6.30928e-17	2.0947e-16	Up	0.198872	0.319673	0.817325	Same
FBgn0000018	abo	FBtr0080168	2L:10973443-10975293	1792	0.026815	0.753422	1	Same	-1.94403	3.43442e-82	1.57839e-81	Down	-2.90032	1.11323e-130	1.09683e-129	Down	-0.212466	0.288501	0.820642	Same	-0.238899	0.112316	0.730845	Same	2.15383	4.35278e-29	2.35448e-28	Up	0.186117	0.517182	0.947005	Same
FBgn0000022	ac	FBtr0070072	X:264064-264980	916	3.23951	0.00251753	0.123381	Same	-1.41176	0.264805	0.312025	Same	2.93686	0.00952615	0.0140071	Up	-7.58812	4.95208e-05	0.00918018	Down	-3.23951	0.999616	1	Same	0.410381	0.419392	0.499877	Same	7.29107	0.999713	1	Same
FBgn0000024	Ace	FBtr0335223 // FBtr0082780 // FBtr0300486	3R:9048673-9085239	8461	-0.422527	6.01271e-05	0.00923845	Same	1.23936	1.30879e-36	3.64728e-36	Up	4.15852	0	0	Up	0.27593	0.0490064	0.467452	Same	0.491417	0.000472834	0.10473	Same	-1.14483	1.43901e-18	5.1473e-18	Down	-0.146767	0.436703	0.90044	Same
FBgn0000028	acj6	FBtr0305191 // FBtr0100328 // FBtr0074015 // FBtr0100326 // FBtr0290063 // FBtr0290064 // FBtr0305189 // FBtr0305190 // FBtr0305192 // FBtr0305193 // FBtr0305194 // FBtr0305195 // FBtr0305196	X:15244272-15273097	4423	0.0655022	0.909111	1	Same	3.63387	2.1349e-26	5.15076e-26	Up	5.13342	1.4461e-68	7.97391e-68	Up	-0.0181621	0.972899	1	Same	-0.359769	0.571125	1	Same	-3.86582	7.16549e-23	3.06284e-22	Down	0.724275	0.291513	0.792333	Same
FBgn0000032	Acph-1	FBtr0085610 // FBtr0085609	3R:25816866-25819133	2019	0.0385351	0.485305	0.980325	Same	-1.7665	3.13756e-170	2.55789e-169	Down	-2.30539	3.63271e-236	7.33206e-235	Down	-0.0717454	0.510908	0.949305	Same	0.0232134	0.799229	1	Same	1.75172	1.69915e-57	2.42909e-56	Up	0.0526432	0.739587	1	Same
FBgn0000036	nAChRalpha1	FBtr0334916 // FBtr0084619 // FBtr0330310	3R:20219618-20282879	11017	0.112172	0.499942	0.989876	Same	2.1523	7.32206e-59	2.68093e-58	Up	5.38134	0	0	Up	-0.121847	0.517655	0.953808	Same	-0.0310036	0.87464	1	Same	-1.90233	2.29311e-33	1.45711e-32	Down	0.275882	0.233821	0.739097	Same
FBgn0000037	mAChR-A	FBtr0072367 // FBtr0072368	2R:20266153-20277817	5420	-0.124076	0.557978	1	Same	1.49513	1.53852e-17	3.15987e-17	Up	5.48356	0	1.58705e-307	Up	0.00403912	0.984521	1	Same	-0.117556	0.65662	1	Same	-1.2331	1.63139e-09	3.82084e-09	Down	0.329458	0.279252	0.78333	Same
FBgn0000038	nAChRbeta1	FBtr0073299 // FBtr0073300	3L:4429349-4435993	2967	-0.44764	0.0573852	0.594596	Same	1.60336	5.09678e-18	1.05556e-17	Up	4.94087	5.15983e-214	8.99804e-213	Up	0.423075	0.111308	0.618252	Same	0.371055	0.192271	0.847826	Same	-1.41441	1.0534e-10	2.63581e-10	Down	-0.0167299	0.953513	1	Same
FBgn0000039	nAChRalpha2	FBtr0084639 // FBtr0084640	3R:20311150-20316869	2380	-0.483242	0.120322	0.738605	Same	1.51085	1.0088e-10	1.78753e-10	Up	5.02038	4.3871e-196	6.74071e-195	Up	0.479165	0.149083	0.674116	Same	0.350615	0.340385	0.912202	Same	-1.04329	5.78351e-05	0.000103917	Down	-0.373239	0.350336	0.841305	Same
FBgn0000042	Act5C	FBtr0070822 // FBtr0100662 // FBtr0100663 // FBtr0345894 // FBtr0070823	X:5794894-5799432	2975	-0.0243003	0.756159	1	Same	-0.83525	3.43363e-26	8.25843e-26	Down	-1.34574	1.20821e-63	6.27087e-63	Down	-0.0764636	0.508806	0.949305	Same	0.205564	0.0636442	0.652306	Same	0.937514	3.94406e-17	1.32205e-16	Up	-0.0846278	0.597954	0.992614	Same
FBgn0000043	Act42A	FBtr0086029	2R:1901415-1903194	1624	0.115683	0.0610239	0.607212	Same	-0.265641	1.96162e-05	3.00561e-05	Same	-2.65451	5.76392e-302	1.74607e-300	Down	-0.156439	0.133739	0.650939	Same	0.0548561	0.532313	1	Same	0.00837417	0.934618	1	Same	0.179279	0.218974	0.726293	Same
FBgn0000044	Act57B	FBtr0071519	2R:16831526-16833936	1722	-0.142326	0.167816	0.825352	Same	0.688984	2.69339e-11	4.83992e-11	Up	0.702167	1.17909e-11	2.6484e-11	Up	0.077435	0.609585	0.993547	Same	0.262616	0.071399	0.659804	Same	-1.4906	2.71955e-24	1.23094e-23	Down	-0.145491	0.489349	0.934415	Same
FBgn0000045	Act79B	FBtr0334090 // FBtr0078478	3L:21978310-21980290	1617	-0.247329	0.180994	0.836515	Same	2.32194	2.80072e-33	7.48101e-33	Up	-3.16715	5.04134e-54	2.31503e-53	Down	0.324114	0.248714	0.78376	Same	0.130508	0.616531	1	Same	-1.29894	1.32207e-06	2.62705e-06	Down	-0.54921	0.155333	0.665297	Same
FBgn0000046	Act87E	FBtr0082785 // FBtr0346242 // FBtr0082786	3R:9251705-9254097	1987	-0.175921	0.0542171	0.576324	Same	1.7241	4.76694e-78	2.11334e-77	Up	-0.789089	3.95191e-17	1.00717e-16	Down	0.00856328	0.950563	1	Same	0.15715	0.217713	0.854083	Same	-2.00468	1.57536e-51	1.86841e-50	Down	-0.0852756	0.655182	1	Same
FBgn0000047	Act88F	FBtr0083143	3R:11265691-11267899	1592	-0.437076	0.144595	0.785824	Same	1.34362	9.82712e-06	1.51964e-05	Up	-5.88403	2.43942e-54	1.12535e-53	Down	-0.00639632	0.986662	1	Same	0.909785	0.0316509	0.555996	Same	-1.2937	0.00483037	0.00750975	Down	-0.503475	0.452253	0.909882	Same
FBgn0000052	ade2	FBtr0079219 // FBtr0079220 // FBtr0079221	2L:6041181-6046050	4430	-0.0591456	0.348081	0.895266	Same	-0.624522	2.97856e-22	6.67623e-22	Down	-0.0378637	0.552648	0.619237	Same	0.0699657	0.455514	0.922681	Same	0.0212711	0.815561	1	Same	0.642592	1.75754e-12	4.80829e-12	Up	-0.27839	0.0346677	0.448943	Same
FBgn0000053	ade3	FBtr0339663 // FBtr0079431 // FBtr0100353	2L:7014623-7023898	4773	-0.00112945	0.991027	1	Same	-0.318146	0.00162698	0.00230313	Same	0.666442	3.47747e-11	7.7335e-11	Up	0.154351	0.294532	0.823192	Same	0.0270927	0.849479	1	Same	0.0911952	0.521332	0.608994	Same	-0.343038	0.0945887	0.5805	Same
FBgn0000054	Adf1	FBtr0086111 // FBtr0330252 // FBtr0086112 // FBtr0086113	2R:2549770-2555590	1797	0.0568174	0.455174	0.963829	Same	-1.53893	3.08606e-74	1.31254e-73	Down	-0.405033	3.66494e-07	7.21441e-07	Same	-0.115664	0.323686	0.844237	Same	0.0985428	0.409281	0.952679	Same	1.53497	2.08361e-38	1.60144e-37	Up	0.122363	0.47262	0.920678	Same
FBgn0000055	Adh	FBtr0100589 // FBtr0100594 // FBtr0100591 // FBtr0100593 // FBtr0100590	2L:14615552-14618902	2248	-0.0393632	0.719465	1	Same	1.64468	2.4169e-67	9.6444e-67	Up	1.85362	9.82919e-84	6.33548e-83	Up	-0.0475948	0.738892	1	Same	-0.0799909	0.563579	1	Same	-1.29393	1.73099e-24	7.8936e-24	Down	-0.00560604	0.975767	1	Same
FBgn0000056	Adhr	FBtr0006151 // FBtr0100187 // FBtr0343699	2L:14615552-14618902	2110	0	1	1	Same	0	1	1	Same	0	1	1	Same	0	1	1	Same	0	1	1	Same	0	1	1	Same	0	1	1	Same
FBgn0000057	adp	FBtr0086744 // FBtr0340288	2R:14039209-14041565	2289	-0.0529441	0.452606	0.962133	Same	0.0353012	0.616447	0.687557	Same	-0.413931	3.76383e-08	7.67941e-08	Same	0.0875093	0.428648	0.909969	Same	0.18283	0.0671131	0.657238	Same	-0.0885096	0.408378	0.488044	Same	-0.220147	0.154018	0.665297	Same
FBgn0000061	al	FBtr0078053	2L:378112-387439	1801	-0.494568	0.416606	0.945704	Same	0.485319	0.369259	0.423774	Same	1.32785	0.00899152	0.013261	Up	0.424288	0.581782	0.982308	Same	0.125092	0.873232	1	Same	-0.43465	0.535546	0.624017	Same	-0.721884	0.503869	0.94236	Same
FBgn0000063	ald	FBtr0083478 // FBtr0331348	3R:13496993-13499550	2137	-0.0290502	0.850877	1	Same	-2.28829	2.95963e-39	8.55969e-39	Down	-3.97025	5.08022e-78	3.10326e-77	Down	0.100144	0.769177	1	Same	-0.134884	0.586946	1	Same	2.95534	1.44964e-20	5.64339e-20	Up	-0.0727452	0.875485	1	Same
FBgn0000064	Ald	FBtr0084994 // FBtr0339614 // FBtr0084995 // FBtr0084999 // FBtr0310660 // FBtr0085000 // FBtr0085001 // FBtr0114544 // FBtr0310661 // FBtr0306657	3R:22079791-22087313	3801	-0.0770158	0.284581	0.845167	Same	1.22164	4.15336e-63	1.59504e-62	Up	-0.104968	0.145254	0.181488	Same	0.0367654	0.728842	1	Same	0.0837173	0.409982	0.953526	Same	-1.17716	1.00323e-30	5.80991e-30	Down	-0.00363319	0.980278	1	Same
FBgn0000071	Ama	FBtr0081618 // FBtr0081619 // FBtr0081620	3R:2588315-2590983	1943	0.724294	0.0227799	0.401622	Same	-3.92147	9.93634e-15	1.92573e-14	Down	-1.71451	2.27605e-05	4.14855e-05	Down	-2.62781	0.000417472	0.0397764	Down	-0.906092	0.337209	0.909761	Same	2.69542	0.00166625	0.00269236	Up	3.6434	0.0059165	0.272718	Same
FBgn0000075	amd	FBtr0081153 // FBtr0081154	2L:19110154-19114110	2220	-0.325584	0.00890821	0.248657	Same	-3.75025	4.22757e-91	2.1033e-90	Down	-1.22389	5.94434e-18	1.53514e-17	Down	0.545967	0.00936903	0.233609	Same	0.331603	0.309774	0.892583	Same	3.9856	8.78403e-56	1.17869e-54	Up	-0.434712	0.275447	0.779715	Same
FBgn0000077	amx	FBtr0071331 // FBtr0307281	X:9139948-9141369	1421	0.11866	0.190804	0.836515	Same	-1.75984	2.67844e-60	9.94359e-60	Down	-1.08822	1.4877e-25	4.46389e-25	Down	-0.241555	0.121225	0.632511	Same	-0.0614898	0.693776	1	Same	1.70031	4.45808e-26	2.16617e-25	Up	0.333597	0.152259	0.662138	Same
FBgn0000078	Amy-d	FBtr0086983	2R:13012269-13013874	1605	0.133375	0.296131	0.853127	Same	1.20283	1.21535e-20	2.64621e-20	Up	-4.64405	5.24962e-193	7.90223e-192	Down	0.00199208	0.992059	1	Same	-0.014133	0.93745	1	Same	-0.219691	0.271081	0.337343	Same	-0.396522	0.167928	0.67675	Same
FBgn0000079	Amy-p	FBtr0345521 // FBtr0087004	2R:13006141-13007808	1667	0.137004	0.437872	0.955489	Same	1.2722	1.20456e-12	2.23643e-12	Up	-5.60621	1.00208e-134	1.02277e-133	Down	-0.473819	0.125058	0.638338	Same	0.0226873	0.927519	1	Same	-0.469292	0.0980672	0.132352	Same	0.222157	0.589999	0.987295	Same
FBgn0000083	AnxB9	FBtr0089520 // FBtr0336798 // FBtr0089517 // FBtr0089518 // FBtr0089519 // FBtr0336797	3R:16890963-16896639	2065	-0.0944395	0.124157	0.746523	Same	0.0915584	0.135204	0.166541	Same	0.193089	0.00174416	0.00278058	Same	0.0774146	0.393445	0.888181	Same	0.169068	0.0514856	0.625481	Same	-0.0571688	0.511868	0.599129	Same	-0.188823	0.133564	0.638595	Same
FBgn0000084	AnxB10	FBtr0070025 // FBtr0301931	X:20065478-20067547	1242	-0.220293	0.0196709	0.378226	Same	0.375556	4.60383e-05	6.95468e-05	Same	1.38742	7.62632e-53	3.44457e-52	Up	0.12576	0.344239	0.857958	Same	0.24905	0.0580136	0.644574	Same	-0.488354	0.00011797	0.000207849	Same	-0.209692	0.253501	0.758927	Same
FBgn0000092	CG2650	FBtr0070504	X:2586765-2587919	1010	-0.0395001	0.943531	1	Same	1.26899	0.00615763	0.00844267	Up	1.94174	1.03552e-05	1.92321e-05	Up	0.12512	0.854051	1	Same	0.228617	0.739223	1	Same	-0.589134	0.295331	0.364542	Same	-0.17548	0.832643	1	Same
FBgn0000094	Anp	FBtr0085611 // FBtr0346141	3R:26035670-26036104	371	-1.49145	0.101969	0.704948	Same	10.3127	0	0	Up	0.961666	0.150965	0.188141	Same	-0.414181	0.829426	1	Same	1.6377	0.076315	0.670557	Same	-10.3573	5.95262e-25	2.76853e-24	Down	1.40622	0.425225	0.892654	Same
FBgn0000097	aop	FBtr0077850 // FBtr0077851 // FBtr0330658 // FBtr0330659 // FBtr0330660	2L:2156484-2178754	5448	0.0645836	0.529017	0.994948	Same	-0.666429	2.37219e-10	4.16745e-10	Down	-0.0464943	0.655106	0.725038	Same	-0.173945	0.256552	0.791372	Same	-0.131011	0.378756	0.932122	Same	0.6546	1.09672e-05	2.05998e-05	Up	0.338729	0.115159	0.610415	Same
FBgn0000099	ap	FBtr0086058 // FBtr0086059 // FBtr0300504 // FBtr0335274	2R:1593707-1615030	4310	-0.0804321	0.363905	0.906704	Same	1.00766	4.66189e-34	1.26064e-33	Up	2.75087	7.26355e-260	1.67859e-258	Up	-0.032677	0.779427	1	Same	-0.0665363	0.575621	1	Same	-1.46608	4.14961e-41	3.49145e-40	Down	0.215517	0.173264	0.685142	Same
FBgn0000100	RpLP0	FBtr0334113 // FBtr0078481	3L:22068967-22070587	1324	-0.077317	0.211694	0.836515	Same	-1.52851	1.71995e-127	1.11197e-126	Down	-0.583439	7.79907e-21	2.13848e-20	Same	-0.0231072	0.800561	1	Same	0.183631	0.0372883	0.582117	Same	0.692937	4.88452e-15	1.49053e-14	Up	-0.111249	0.383255	0.865521	Same
FBgn0000108	Appl	FBtr0070109 // FBtr0307292 // FBtr0307293 // FBtr0307294 // FBtr0307295 // FBtr0307291	X:424534-473077	6370	-0.0775663	0.451736	0.960883	Same	1.34891	4.32851e-47	1.38452e-46	Up	5.40346	0	0	Up	0.0625899	0.628294	1	Same	0.0203208	0.879788	1	Same	-1.14529	4.04206e-22	1.67935e-21	Down	0.159274	0.353548	0.844591	Same
FBgn0000109	Aprt	FBtr0346440 // FBtr0089420 // FBtr0346441	3L:1883795-1885019	1018	-0.0392737	0.685167	1	Same	-1.26381	8.74928e-30	2.22781e-29	Down	-0.815258	1.85359e-13	4.34841e-13	Down	-0.121801	0.466361	0.928519	Same	0.45078	0.0042221	0.291362	Same	1.03324	1.99888e-09	4.65722e-09	Up	-0.353208	0.1553	0.665297	Same
FBgn0000114	aret	FBtr0331998 // FBtr0331648 // FBtr0080344 // FBtr0331646 // FBtr0331645 // FBtr0331647 // FBtr0080345 // FBtr0300567 // FBtr0331644 // FBtr0080347	2L:12175004-12313438	7771	0.0994298	0.194275	0.836515	Same	-2.15616	5.24133e-158	4.02118e-157	Down	-3.31914	0	0	Down	-0.199515	0.0886606	0.574077	Same	-0.201134	0.0665597	0.65655	Same	1.86987	1.9489e-60	3.03548e-59	Up	0.420748	0.0101632	0.308972	Same
FBgn0000115	Arl1	FBtr0075517	3L:15976235-15977462	860	0.0148692	0.819522	1	Same	-0.950459	3.93341e-41	1.16668e-40	Down	-1.21089	8.8283e-58	4.2545e-57	Down	-0.0450513	0.690406	1	Same	0.0639635	0.525375	1	Same	0.806242	1.0909e-12	3.00814e-12	Up	-0.0479207	0.769846	1	Same
FBgn0000116	Argk	FBtr0345030 // FBtr0076544 // FBtr0076546 // FBtr0076543 // FBtr0076545 // FBtr0112791 // FBtr0331550	3L:9041881-9059127	3496	-0.122902	0.0665109	0.631758	Same	1.4125	6.41962e-96	3.32584e-95	Up	0.994645	3.23758e-49	1.39719e-48	Up	0.122937	0.211142	0.746792	Same	0.18682	0.0478443	0.614591	Same	-1.34175	1.65929e-45	1.63202e-44	Down	-0.218814	0.108109	0.600406	Same
FBgn0000117	arm	FBtr0089990 // FBtr0089991 // FBtr0089992 // FBtr0089989 // FBtr0089988 // FBtr0332583	X:1785434-1794679	3555	-0.00567818	0.91956	1	Same	-1.55216	7.72715e-154	5.78773e-153	Down	-0.395821	3.48307e-12	7.92684e-12	Same	0.0251699	0.763307	1	Same	0.0677413	0.407514	0.951309	Same	1.58168	2.79443e-83	7.99649e-82	Up	-0.0515582	0.660774	1	Same
FBgn0000119	arr	FBtr0087702	2R:9341145-9370734	6017	0.01239	0.858139	1	Same	-0.441123	5.58702e-10	9.72313e-10	Same	0.350971	4.70337e-07	9.22235e-07	Same	-0.0123785	0.90358	1	Same	0.00757069	0.940133	1	Same	0.506542	3.67454e-07	7.54687e-07	Same	0.0746166	0.603422	0.995873	Same
FBgn0000120	Arr1	FBtr0081030 // FBtr0307350 // FBtr0340229	2L:18078269-18081307	2471	0.0135271	0.942974	1	Same	1.71787	5.71894e-23	1.29617e-22	Up	10.142	0	0	Up	-0.0987599	0.68501	1	Same	0.420684	0.0873686	0.691458	Same	-1.63415	3.19612e-13	9.02779e-13	Down	-0.306576	0.341367	0.834339	Same
FBgn0000121	Arr2	FBtr0076599	3L:8640361-8642036	1544	0.00439446	0.989267	1	Same	-0.298046	0.364784	0.419034	Same	10.1793	8.97074e-106	7.14935e-105	Up	-0.0233001	0.960518	1	Same	1.39873	0.00253006	0.234103	Same	0.399387	0.379214	0.455971	Same	-1.26639	0.0520229	0.499244	Same
FBgn0000137	ase	FBtr0070075	X:354780-357209	2429	0.199334	0.729802	1	Same	-2.79222	0.000966553	0.00138131	Down	-0.370485	0.569303	0.636602	Same	-0.94654	0.349517	0.862093	Same	-2.43276	0.097632	0.714641	Same	2.00934	0.0916552	0.12418	Same	3.03058	0.0898883	0.574202	Same
FBgn0000139	ash2	FBtr0084660 // FBtr0306171 // FBtr0084659	3R:20475847-20479098	2226	0.094782	0.231365	0.836515	Same	-0.939092	4.39766e-28	1.08809e-27	Down	-0.470096	2.88846e-08	5.91603e-08	Same	-0.246089	0.0496315	0.469108	Same	0.0612781	0.611582	1	Same	0.604639	1.60346e-06	3.16884e-06	Up	0.0924349	0.611517	0.997941	Same
FBgn0000140	asp	FBtr0084692	3R:20579571-20586235	6332	0.078925	0.368884	0.91086	Same	-2.89328	2.19665e-191	1.98958e-190	Down	-7.03679	0	0	Down	-1.05891	0.00105109	0.0697523	Same	-0.147864	0.267463	0.866877	Same	2.40087	5.80635e-15	1.76456e-14	Up	1.41026	0.00144555	0.17748	Same
FBgn0000146	aub	FBtr0080165 // FBtr0112793	2L:10997819-11001476	3006	0.159577	0.0406045	0.523876	Same	-3.51241	3.59804e-281	4.66297e-280	Down	-5.71095	0	0	Down	-0.686779	0.0151519	0.300853	Same	-0.16399	0.252352	0.859366	Same	3.72687	1.46796e-46	1.49827e-45	Up	0.760386	0.0449063	0.482846	Same
FBgn0000147	aur	FBtr0082483	3R:7788846-7790548	1574	-0.0282848	0.71904	1	Same	-1.66438	2.97122e-83	1.37851e-82	Down	-4.69533	4.20005205529644e-320	1.43839307736345e-318	Down	0.0190586	0.933397	1	Same	0.145811	0.22987	0.859366	Same	1.74953	1.24285e-15	3.90508e-15	Up	0.528746	0.0818623	0.558863	Same
FBgn0000150	awd	FBtr0339146 // FBtr0346150 // FBtr0346611	3R:27570894-27571799	725	-0.0928761	0.301916	0.859992	Same	-1.65156	1.4692e-70	6.05248e-70	Down	-1.2702	3.11928e-43	1.23461e-42	Down	0.05923	0.657874	1	Same	0.279733	0.0294811	0.544931	Same	1.17513	1.45297e-19	5.41765e-19	Up	-0.356587	0.0563777	0.509005	Same
FBgn0000152	Axs	FBtr0074372	X:16574122-16577928	2567	-0.0483684	0.594698	1	Same	-0.683122	1.1446e-12	2.1258e-12	Down	0.0134014	0.886069	0.950614	Same	-0.158661	0.252514	0.7875	Same	-0.151178	0.275207	0.87205	Same	0.269183	0.0520962	0.0727206	Same	0.256159	0.206259	0.716308	Same
FBgn0000153	b	FBtr0080542 // FBtr0309960 // FBtr0342712	2L:13821248-13823979	2132	-0.227133	0.0831196	0.695586	Same	1.21459	7.19359e-21	1.5727e-20	Up	0.438182	0.000791867	0.00130034	Same	0.293215	0.126303	0.640106	Same	0.386315	0.0337071	0.567056	Same	-0.8222	6.64038e-06	1.26736e-05	Down	-0.566537	0.0314233	0.430141	Same
FBgn0000157	Dll	FBtr0072378 // FBtr0072379 // FBtr0300076	2R:20702345-20723190	3304	-0.172063	0.296914	0.853664	Same	1.15976	2.28492e-16	4.59544e-16	Up	2.69668	2.29126e-101	1.7555e-100	Up	0.2212	0.262441	0.796648	Same	0.0653471	0.753748	1	Same	-0.85081	9.81006e-07	1.96397e-06	Down	0.0757764	0.767466	1	Same
FBgn0000158	bam	FBtr0084869	3R:21068761-21070779	1891	-0.019905	0.853165	1	Same	-4.48361	4.46697e-166	3.57169e-165	Down	-5.95263	8.72066e-181	1.21413e-179	Down	-2.78573	0.00041046	0.039328	Down	0.121504	0.667358	1	Same	3.23252	2.38883e-05	4.39357e-05	Up	1.84838	0.149341	0.66053	Same
FBgn0000163	baz	FBtr0111000 // FBtr0074388 // FBtr0343763 // FBtr0343764	X:17054039-17094738	15821	0.00388036	0.954853	1	Same	-0.389343	1.92798e-08	3.23447e-08	Same	0.0317014	0.646566	0.716097	Same	-0.0835129	0.411936	0.901758	Same	0.0608103	0.534793	1	Same	0.366753	0.000190739	0.000330797	Same	0.0695672	0.623893	1	Same
FBgn0000166	bcd	FBtr0081664 // FBtr0081665 // FBtr0081666 // FBtr0081667 // FBtr0081668	3R:2581564-2585188	2532	0.0343558	0.712375	1	Same	-9.51704	0	0	Down	-7.40423	1.48219693752374e-323	5.18768928133309e-322	Down	-2.50567	0.0023816	0.108605	Same	0.309743	0.718666	1	Same	9.56314	1.02965e-31	6.21178e-31	Up	1.29669	0.363301	0.852371	Same
FBgn0000173	ben	FBtr0073855 // FBtr0307296 // FBtr0300566 // FBtr0332843 // FBtr0332844	X:13890378-13893838	2069	-0.0304904	0.64796	1	Same	-0.911461	3.56863e-40	1.04558e-39	Down	0.130573	0.0518828	0.069674	Same	-0.0365312	0.71173	1	Same	0.122249	0.206397	0.85282	Same	0.846362	1.50131e-18	5.36341e-18	Up	0.0782887	0.572582	0.978785	Same
FBgn0000179	bi	FBtr0070672 // FBtr0331162 // FBtr0300608 // FBtr0343569 // FBtr0300609 // FBtr0308914 // FBtr0308915	X:4306889-4379680	6085	0.496818	0.0680024	0.63897	Same	1.41539	3.43109e-09	5.8611e-09	Up	5.05842	7.15494e-219	1.29403e-217	Up	-0.572486	0.0503995	0.471957	Same	-0.583157	0.085832	0.689852	Same	-1.53649	3.45206e-09	7.94532e-09	Down	0.89616	0.0154901	0.356483	Same
FBgn0000180	bib	FBtr0079929 // FBtr0329984	2L:9984645-9995538	3271	0.558781	0.0249411	0.421577	Same	0.205119	0.430395	0.48998	Same	1.90983	1.46799e-16	3.6927e-16	Up	-0.747138	0.0252658	0.364004	Same	-0.747796	0.0402188	0.590392	Same	0.0611472	0.855185	0.948877	Same	0.971033	0.0390516	0.462518	Same
FBgn0000181	bic	FBtr0087783 // FBtr0087782	2R:8757754-8759299	1545	-0.0100674	0.87287	1	Same	-1.68166	2.43895e-146	1.74995e-145	Down	-1.28312	1.13237e-87	7.57352e-87	Down	-0.0473556	0.614051	0.995314	Same	0.0495811	0.582747	1	Same	1.33046	4.50526e-48	4.84166e-47	Up	0.0131683	0.920162	1	Same
FBgn0000182	BicC	FBtr0080803 // FBtr0080804 // FBtr0080805	2L:16042047-16048757	4536	0.0924228	0.734086	1	Same	3.54106	2.93234e-87	1.41035e-86	Up	-4.18384	2.04199e-12	4.67213e-12	Down	-0.690394	0.623261	0.999346	Same	-0.188467	0.530041	1	Same	-4.34091	0.0104347	0.0157462	Down	-0.925622	0.417432	0.887584	Same
FBgn0000183	BicD	FBtr0330225 // FBtr0081002 // FBtr0330226 // FBtr0305688	2L:17459605-17473215	5490	0.0796963	0.37895	0.916564	Same	-0.893238	1.45268e-21	3.218e-21	Down	0.204485	0.0250066	0.0349436	Same	-0.122712	0.360259	0.869167	Same	-0.107767	0.414872	0.955652	Same	0.99302	3.21393e-14	9.45026e-14	Up	0.300945	0.110524	0.604742	Same
FBgn0000206	boss	FBtr0084949	3R:21787716-21792670	3007	-0.472647	0.286684	0.845417	Same	2.21443	2.54826e-14	4.89365e-14	Up	8.63489	0	0	Up	0.363862	0.417296	0.903534	Same	0.266374	0.583863	1	Same	-2.10847	3.93931e-12	1.05853e-11	Down	-0.132329	0.782111	1	Same
FBgn0000210	br	FBtr0303564 // FBtr0308319 // FBtr0300427 // FBtr0070261 // FBtr0330406 // FBtr0070262 // FBtr0070263 // FBtr0070265 // FBtr0070266 // FBtr0300429 // FBtr0332293 // FBtr0303562 // FBtr0300428 // FBtr0303563	X:1469165-1558902	16076	-0.0525556	0.718226	1	Same	-1.39284	1.86612e-16	3.75758e-16	Down	1.42648	8.24171e-26	2.48037e-25	Up	-0.113467	0.571564	0.978324	Same	0.257898	0.289579	0.878446	Same	1.27953	1.97765e-09	4.60901e-09	Up	0.0975727	0.752993	1	Same
FBgn0000212	brm	FBtr0075523 // FBtr0075524 // FBtr0075525 // FBtr0075526 // FBtr0330160 // FBtr0333580	3L:15963182-15975969	5591	0.128112	0.181712	0.836515	Same	-0.917522	3.31651e-20	7.15897e-20	Down	-0.0112349	0.908123	0.971768	Same	-0.181072	0.205812	0.742752	Same	-0.12309	0.381086	0.933506	Same	0.926438	3.62484e-11	9.29942e-11	Up	0.241305	0.231701	0.737065	Same
FBgn0000216	Brd	FBtr0075621	3L:14965767-14966298	531	-0.540634	0.556261	1	Same	-3.75973	0.00172913	0.00244428	Down	-1.57045	0.1232	0.155183	Same	-3.16793	0.0766626	0.543425	Same	-0.978657	0.340721	0.912279	Same	4.12399	0.0113747	0.0171012	Up	3.208	0.118826	0.615418	Same
FBgn0000221	brn	FBtr0070638	X:3998375-3999824	1449	-0.0297069	0.810757	1	Same	-1.33668	1.83267e-20	3.9756e-20	Down	-1.35651	5.46508e-19	1.4406e-18	Down	0.285449	0.207371	0.743631	Same	0.353242	0.0854255	0.688206	Same	1.83949	4.3108e-16	1.37834e-15	Up	-0.675905	0.037351	0.454879	Same
FBgn0000227	Bsg25A	FBtr0077423	2L:4683052-4684461	1350	1.71676	0.196544	0.836515	Same	-3.85762	0.0168756	0.0224714	Down	0.932549	0.486385	0.55005	Same	-4.53576	0.035674	0.413308	Same	-0.18908	0.501183	1	Same	4.14512	0.0313124	0.0449107	Up	0.549701	0.592699	0.988706	Same
FBgn0000228	Bsg25D	FBtr0079084 // FBtr0079085 // FBtr0302568 // FBtr0310624 // FBtr0310625 // FBtr0302567 // FBtr0342939	2L:5271728-5278548	4944	0.0378966	0.619785	1	Same	-1.54602	1.5941e-81	7.2908e-81	Down	-0.675027	8.79264e-18	2.26318e-17	Down	-0.0469645	0.683784	1	Same	-0.034003	0.763884	1	Same	1.69422	1.89099e-50	2.17177e-49	Up	0.0837257	0.607796	0.997453	Same
FBgn0000229	bsk	FBtr0080087 // FBtr0302378 // FBtr0300982	2L:10247502-10250501	2011	0.0568849	0.470395	0.971257	Same	0.602227	5.96704e-15	1.1624e-14	Up	2.14188	3.58552e-176	4.84557e-175	Up	-0.155059	0.15546	0.682444	Same	0.0751801	0.490198	0.999216	Same	-0.366928	0.000410631	0.00069498	Same	0.105191	0.481751	0.927995	Same
FBgn0000233	btd	FBtr0071379	X:9588219-9591591	2932	0.464201	0.345211	0.891858	Same	0.00903365	0.986123	1	Same	1.08195	0.0250006	0.0349382	Up	-1.04211	0.143282	0.665077	Same	-0.203743	0.777054	1	Same	0.208045	0.764428	0.858791	Same	0.75723	0.443618	0.905269	Same
FBgn0000239	bur	FBtr0343875 // FBtr0301342	2L:21174182-21179683	3106	0.0221616	0.68766	1	Same	-1.24571	1.39632e-104	7.72189e-104	Down	-0.896491	1.6732e-55	7.83106e-55	Down	-0.0136921	0.86997	1	Same	0.00631853	0.937411	1	Same	1.00473	1.73165e-34	1.1541e-33	Up	0.0145441	0.902092	1	Same
FBgn0000241	bw	FBtr0072117 // FBtr0346612	2R:19415328-19426022	2729	-0.695959	0.0456582	0.542155	Same	0.0319688	0.919224	0.995135	Same	5.61573	1.01822e-211	1.73657e-210	Up	0.504164	0.171722	0.703173	Same	0.880563	0.0610963	0.652306	Same	0.119401	0.725871	0.819524	Same	-0.873479	0.0805771	0.558364	Same
FBgn0000244	by	FBtr0301093 // FBtr0082119 // FBtr0302382	3R:5353960-5358733	4773	-0.176046	0.0050866	0.184494	Same	0.923178	6.07514e-53	2.0818e-52	Up	1.10508	5.66616e-74	3.31856e-73	Up	0.0427911	0.631984	1	Same	0.219321	0.0104821	0.405281	Same	-1.12501	2.05807e-40	1.68266e-39	Down	-0.0589404	0.629779	1	Same
FBgn0000246	c(3)G	FBtr0083194 // FBtr0083196 // FBtr0083195	3R:11615195-11618301	2620	0.283325	0.00266	0.126368	Same	-3.09958	1.81023e-156	1.37032e-155	Down	-2.6929	6.61908e-120	5.99195e-119	Down	-0.636236	0.000368134	0.0373887	Down	-0.42048	0.0137703	0.434912	Same	3.10743	4.05122e-66	7.56775e-65	Up	0.942556	0.000383646	0.102427	Same
FBgn0000247	ca	FBtr0085484 // FBtr0346613	3R:25632533-25640769	7011	-0.0459033	0.474573	0.973848	Same	-0.242896	0.000192102	0.000282512	Same	0.257997	6.62667e-05	0.00011758	Same	0.0200978	0.832511	1	Same	0.0740336	0.423242	0.959357	Same	0.328534	0.000355915	0.00060556	Same	0.076835	0.562688	0.972368	Same
FBgn0000250	cact	FBtr0080845 // FBtr0080844 // FBtr0080847 // FBtr0337081 // FBtr0080846	2L:16313036-16326207	3316	0.0118513	0.842294	1	Same	-1.13495	2.10117e-76	9.14169e-76	Down	-0.858878	1.12465e-44	4.54957e-44	Down	-0.0622902	0.487568	0.939188	Same	-0.0122969	0.88643	1	Same	1.12935	2.33457e-38	1.78708e-37	Up	0.0569106	0.650725	1	Same
FBgn0000251	cad	FBtr0081412 // FBtr0335152 // FBtr0081413	2L:20770731-20783135	2567	0.075458	0.368595	0.91086	Same	-2.075	1.50251e-114	8.91934e-114	Down	-7.51266	0	0	Down	-1.88896	0.000463731	0.0418462	Down	-0.0585027	0.64455	1	Same	1.45379	0.00142499	0.00231327	Up	1.56556	0.0388106	0.460802	Same
FBgn0000253	Cam	FBtr0088001 // FBtr0304963 // FBtr0345018 // FBtr0088002 // FBtr0304964	2R:8146903-8166314	5806	-0.0585849	0.472065	0.972409	Same	-0.073456	0.36741	0.421908	Same	1.61918	2.36528e-84	1.53384e-83	Up	0.0697966	0.559228	0.972675	Same	-0.0210437	0.855186	1	Same	0.354609	0.00203386	0.00326408	Same	0.150571	0.364051	0.852869	Same
FBgn0000256	capu	FBtr0290079 // FBtr0077511 // FBtr0077512 // FBtr0077513 // FBtr0290077 // FBtr0290078 // FBtr0290080 // FBtr0290081 // FBtr0290082	2L:3872646-3902860	6227	-0.0400576	0.636976	1	Same	2.11747	1.56925e-144	1.11236e-143	Up	0.391574	4.12564e-06	7.80769e-06	Same	0.084639	0.49701	0.944137	Same	0.0431752	0.706361	1	Same	-1.96549	1.0677e-62	1.77828e-61	Down	-0.0216608	0.897952	1	Same
FBgn0000257	car	FBtr0074727 // FBtr0331158 // FBtr0074728	X:19460052-19463434	3202	-0.0287725	0.67915	1	Same	-1.55765	3.09195e-86	1.47217e-85	Down	-0.694766	3.43156e-20	9.2912e-20	Down	-0.0822362	0.462944	0.925572	Same	0.0902415	0.428314	0.960955	Same	1.89449	7.74812e-64	1.34566e-62	Up	0.0742228	0.649438	1	Same
FBgn0000259	CkIIbeta	FBtr0073558 // FBtr0073562 // FBtr0308085 // FBtr0307896 // FBtr0073560 // FBtr0333204 // FBtr0308084 // FBtr0100540 // FBtr0299569 // FBtr0073561	X:11686566-11695620	5694	0.0354256	0.613886	1	Same	-1.43953	2.56832e-84	1.20139e-83	Down	-0.740193	1.82642e-24	5.37061e-24	Down	-0.109917	0.301964	0.828792	Same	-0.0104027	0.920113	1	Same	1.40397	4.34509e-41	3.65412e-40	Up	0.238351	0.113342	0.607876	Same
FBgn0000261	Cat	FBtr0075058	3L:18815704-18821288	1990	-0.0139711	0.888589	1	Same	1.37543	2.33773e-42	7.0504e-42	Up	-0.416642	3.4769e-05	6.269e-05	Same	-0.0192801	0.896302	1	Same	-0.0154021	0.912581	1	Same	-1.29533	8.1509e-20	3.07688e-19	Down	-0.0376427	0.854011	1	Same
FBgn0000273	Pka-C1	FBtr0079851 // FBtr0079852 // FBtr0335495	2L:9682315-9699297	5722	-0.00919581	0.902019	1	Same	0.315011	2.34167e-05	3.57508e-05	Same	1.36755	1.88941e-74	1.11232e-73	Up	-0.0736988	0.497601	0.944137	Same	-0.0673919	0.522687	1	Same	-0.182953	0.0792066	0.108251	Same	0.305503	0.0423884	0.474918	Same
FBgn0000274	Pka-C2	FBtr0085727 // FBtr0335454	3R:26521259-26522860	1344	-0.0283584	0.898213	1	Same	4.63282	0	0	Up	-2.62829	3.71553e-12	8.45025e-12	Down	-0.993333	0.213832	0.750306	Same	0.069745	0.764049	1	Same	-5.61891	1.26797e-11	3.32746e-11	Down	-0.121459	0.891207	1	Same
FBgn0000276	CecA1	FBtr0085612	3R:26036596-26036995	337	1.77578	0.0172211	0.350485	Same	4.09078	4.58869e-07	7.39838e-07	Up	0.908808	0.218916	0.263636	Same	0.924409	0.387153	0.884041	Same	-1.49818	0.141194	0.783474	Same	-3.88563	0.000247359	0.000425702	Down	0.299266	0.835831	1	Same
FBgn0000277	CecA2	FBtr0085614	3R:26037878-26038290	353	2.82704	0.000199422	0.0216668	Up	3.32302	1.63645e-05	2.5128e-05	Up	2.72603	0.000342064	0.000578703	Up	-0.118754	0.890354	1	Same	-2.47898	0.013541	0.434408	Same	-3.23604	0.0015127	0.00245122	Down	1.52938	0.275777	0.779835	Same
FBgn0000278	CecB	FBtr0085640	3R:26039037-26039519	423	-0.622355	0.647735	1	Same	0.989871	0.436353	0.49653	Same	0.922528	0.485119	0.548909	Same	2.21542	0.270995	0.803929	Same	-0.198946	0.975168	1	Same	-0.106757	0.916755	1	Same	0.0651115	0.969345	1	Same
FBgn0000279	CecC	FBtr0085616	3R:26042206-26042660	384	2.21921	0.000230264	0.0243922	Up	2.19772	0.000285727	0.000417751	Up	2.48034	4.49416e-05	8.0504e-05	Up	-0.0313995	0.925242	1	Same	-1.15773	0.134976	0.768797	Same	-2.13789	0.00743195	0.0113679	Down	0.514932	0.606491	0.996763	Same
FBgn0000280	Cec-Psi1	FBtr0085613	3R:26037249-26037475	164	0	1	1	Same	1.51982	0.249807	0.296051	Same	3.48953	0.0285958	0.0396376	Up	-3.48953	0.999716	1	Same	0.0415317	0.999699	1	Same	-3.29197	0.126129	0.166883	Same	4.23306	0.999457	1	Same
FBgn0000281	Cec2	FBtr0089614	3R:26038625-26038864	199	-1.39444	0.266496	0.837564	Same	1.98424	0.138588	0.170388	Same	1.59919	0.252019	0.29965	Same	1.65009	0.273223	0.805561	Same	1.42238	0.290772	0.879799	Same	-1.6231	0.356085	0.431385	Same	-1.99144	0.282041	0.785332	Same
FBgn0000283	Cp190	FBtr0083126 // FBtr0083127	3R:11096154-11100963	4288	0.124015	0.106994	0.715327	Same	-2.17168	3.41441e-153	2.55071e-152	Down	-1.23118	5.46728e-54	2.5086e-53	Down	-0.225901	0.0515344	0.476512	Same	-0.0439989	0.696969	1	Same	2.16214	5.63598e-80	1.47879e-78	Up	0.309379	0.0584253	0.515455	Same
FBgn0000286	Cf2	FBtr0304887 // FBtr0089647 // FBtr0089648 // FBtr0089649 // FBtr0336835	2L:4876891-4883107	4311	-0.0224127	0.809207	1	Same	-0.187779	0.0455662	0.0587224	Same	0.338232	0.000287358	0.000489257	Same	-0.011265	0.934455	1	Same	-0.000388359	0.997672	1	Same	0.0926127	0.485986	0.571502	Same	0.342253	0.0738823	0.545214	Same
FBgn0000287	salr	FBtr0307093 // FBtr0080236 // FBtr0080235	2L:11358873-11373636	5528	-0.107169	0.531039	0.994948	Same	3.24942	4.15779e-143	2.91935e-142	Up	2.48094	7.29283e-75	4.31124e-74	Up	0.208072	0.317543	0.841491	Same	0.0796173	0.686646	1	Same	-3.00395	7.38931e-69	1.46882e-67	Down	-0.037113	0.883193	1	Same
FBgn0000289	cg	FBtr0087526 // FBtr0087527 // FBtr0339960 // FBtr0339961 // FBtr0339962 // FBtr0112795 // FBtr0290034 // FBtr0290035 // FBtr0087528 // FBtr0087529	2R:10061198-10070343	5416	0.014552	0.813504	1	Same	-1.31954	3.12739e-92	1.57524e-91	Down	-0.0127156	0.838271	0.903083	Same	-0.113063	0.217807	0.754441	Same	-0.0348109	0.702339	1	Same	1.46254	2.29303e-59	3.45169e-58	Up	0.253038	0.0509295	0.497931	Same
FBgn0000299	Cg25C	FBtr0079003 // FBtr0079002 // FBtr0079001	2L:5029609-5037279	6156	-0.0752635	0.369209	0.911233	Same	-0.0355144	0.671913	0.743013	Same	0.504471	1.80679e-09	3.83889e-09	Same	0.306864	0.01252	0.26758	Same	0.283815	0.0167106	0.458198	Same	-0.474651	6.50439e-05	0.000116513	Same	-0.473927	0.00563787	0.267838	Same
FBgn0000303	Cha	FBtr0089368 // FBtr0089367	3R:14531223-14558066	4003	-0.338836	0.18869	0.836515	Same	1.90465	1.91025e-23	4.37131e-23	Up	5.89524	0	0	Up	0.191191	0.489392	0.940379	Same	0.287631	0.337796	0.909761	Same	-1.61318	8.80718e-14	2.54458e-13	Down	0.00154622	0.997275	1	Same
FBgn0000307	chif	FBtr0080838 // FBtr0080839 // FBtr0321313	2L:16342430-16352628	7743	0.074422	0.445458	0.956609	Same	-1.37922	5.95164e-42	1.78612e-41	Down	-0.289683	0.00335234	0.00519671	Same	-0.20497	0.158776	0.687297	Same	-0.107628	0.44921	0.974893	Same	1.3982	6.89553e-23	2.95041e-22	Up	0.424907	0.0375983	0.45565	Same
FBgn0000308	chic	FBtr0079236 // FBtr0079234 // FBtr0079235 // FBtr0309213 // FBtr0079233 // FBtr0309212	2L:5972115-5981018	2626	-0.00803611	0.91441	1	Same	-0.492962	5.99818e-11	1.06907e-10	Same	-0.548949	4.40641e-13	1.02428e-12	Same	-0.0522557	0.638797	1	Same	-0.0620912	0.559664	1	Same	0.332123	0.0019778	0.00317561	Same	0.249329	0.107699	0.600406	Same
FBgn0000313	chp	FBtr0085778 // FBtr0335410 // FBtr0335411 // FBtr0330100 // FBtr0330101	3R:27029902-27036452	4857	-0.0685629	0.782174	1	Same	1.39254	2.47885e-11	4.45958e-11	Up	10.0303	0	0	Up	-0.0791379	0.777175	1	Same	0.757596	0.012005	0.418102	Same	-1.34702	1.50766e-08	3.36252e-08	Down	-0.568667	0.0981319	0.587655	Same
FBgn0000316	cin	FBtr0070065	X:149707-152502	2103	0.0780288	0.216433	0.836515	Same	-2.33001	1.229e-229	1.29707e-228	Down	-1.31731	7.28665e-83	4.66144e-82	Down	-0.00838424	0.933158	1	Same	-0.0930582	0.36181	0.922071	Same	2.13686	4.65298e-96	1.85413e-94	Up	0.066442	0.653727	1	Same
FBgn0000317	ck	FBtr0080723 // FBtr0080724 // FBtr0343687 // FBtr0343686	2L:15044963-15057862	7392	0.042436	0.596916	1	Same	-1.05784	1.24771e-37	3.52721e-37	Down	-0.930901	2.67467e-29	8.54721e-29	Down	0.00417952	0.97245	1	Same	-0.0418497	0.718081	1	Same	1.04136	9.6772e-19	3.48269e-18	Up	0.11281	0.506069	0.94332	Same
FBgn0000318	cl	FBtr0329967 // FBtr0329968 // FBtr0079095	2L:5520135-5521382	712	-0.0478143	0.463827	0.966898	Same	-0.0743738	0.256588	0.303685	Same	-0.705212	1.844e-24	5.42138e-24	Down	-0.0129742	0.898654	1	Same	-0.0737007	0.429351	0.960955	Same	0.141872	0.146597	0.191925	Same	0.17259	0.222769	0.728348	Same
FBgn0000319	Chc	FBtr0074179 // FBtr0074180 // FBtr0074181 // FBtr0074182 // FBtr0112797 // FBtr0112798 // FBtr0339445	X:15722019-15729523	5999	0.00437009	0.935675	1	Same	-0.586716	6.43045e-27	1.56361e-26	Down	-0.18825	0.000545898	0.000908764	Same	-0.0155773	0.845816	1	Same	0.0125892	0.870211	1	Same	0.531985	5.76765e-12	1.53675e-11	Same	0.0451917	0.685139	1	Same
FBgn0000320	eya	FBtr0079335 // FBtr0079334 // FBtr0306113	2L:6527447-6546976	3683	0.0632099	0.560926	1	Same	-0.605459	1.65081e-07	2.69782e-07	Down	1.66909	2.62394e-59	1.28744e-58	Up	-0.093358	0.533071	0.960713	Same	-0.0373484	0.820338	1	Same	0.718699	1.64958e-06	3.25696e-06	Up	0.104283	0.629334	1	Same
FBgn0000326	clt	FBtr0071687	2R:17504566-17506584	1840	0.035622	0.708194	1	Same	-0.602138	2.34086e-09	4.01684e-09	Down	-0.314507	0.00196715	0.00312439	Same	-0.160162	0.28632	0.817577	Same	0.0932441	0.513282	1	Same	0.704088	1.64527e-06	3.24882e-06	Up	-0.0810518	0.703587	1	Same
FBgn0000330	cm	FBtr0332315 // FBtr0071033	X:6903039-6905178	1768	0.0323872	0.7578	1	Same	-1.42107	3.37989e-33	9.01534e-33	Down	-0.176687	0.107286	0.136174	Same	-0.0433967	0.787421	1	Same	0.0517591	0.759793	1	Same	1.27777	1.2582e-14	3.76071e-14	Up	-0.174915	0.465684	0.916313	Same
FBgn0000337	cn	FBtr0344723	2R:3670302-3672572	1787	0.0649801	0.916576	1	Same	-2.0728	0.0111789	0.0150716	Down	1.33055	0.0211337	0.029862	Up	-1.21584	0.177071	0.710257	Same	1.80689	0.0847407	0.687723	Same	1.76875	0.0705742	0.0971699	Same	-1.12197	0.387135	0.867995	Same
FBgn0000339	cni	FBtr0337082 // FBtr0080848 // FBtr0080849	2L:16309292-16310726	1178	-0.0448529	0.45123	0.960721	Same	-0.529735	2.33916e-17	4.79039e-17	Same	-0.79141	2.38588e-32	7.9959e-32	Down	-0.0493128	0.621384	0.999346	Same	0.131352	0.139381	0.779904	Same	0.605131	4.23627e-10	1.02496e-09	Up	0.0266767	0.849148	1	Same
FBgn0000346	comt	FBtr0073754 // FBtr0333329	X:13153054-13156521	3081	0.095977	0.279855	0.845167	Same	1.78653	5.94934e-107	3.3421e-106	Up	4.14923	0	0	Up	-0.15688	0.170991	0.701737	Same	-0.17575	0.128286	0.757373	Same	-1.38784	1.07599e-39	8.59536e-39	Down	0.293308	0.053211	0.502474	Same
FBgn0000351	cort	FBtr0079320 // FBtr0333350	2L:6674682-6676635	1649	-0.00951994	0.913623	1	Same	-6.18688	0	0	Down	-5.58562	1.58556e-291	4.44764e-290	Down	-0.508533	0.149188	0.674372	Same	-0.372526	0.299772	0.885146	Same	6.32955	5.56872e-60	8.5332e-59	Up	0.966062	0.0909108	0.57587	Same
FBgn0000352	cos	FBtr0089015 // FBtr0336916	2R:3269681-3274620	4759	0.0860582	0.253295	0.836515	Same	-2.38884	1.78108e-163	1.40436e-162	Down	-0.723609	7.10491e-20	1.91036e-19	Down	-0.151584	0.193829	0.730786	Same	-0.170078	0.177226	0.836357	Same	2.5914	3.0757e-103	1.42932e-101	Up	0.299029	0.0862545	0.568475	Same
FBgn0000355	Cp15	FBtr0076572	3L:8721581-8722166	513	0.0676806	0.87397	1	Same	-9.2185	1.53311e-50	5.11185e-50	Down	-8.19681	6.47806e-44	2.58865e-43	Down	-2.54853	0.000370489	0.0373887	Down	0.195424	0.758881	1	Same	7.49879	5.70823e-25	2.65631e-24	Up	2.13451	0.034948	0.45052	Same
FBgn0000356	Cp16	FBtr0076574	3L:8725044-8725699	520	-0.127679	0.369622	0.911233	Same	-9.17251	2.57206e-280	3.32322e-279	Down	-7.96587	5.52407e-247	1.17619e-245	Down	-3.01272	9.42773e-05	0.0144856	Down	-2.23495	0.0074158	0.351275	Same	8.2592	1.56367e-24	7.14398e-24	Up	4.61808	0.000786014	0.135409	Same
FBgn0000357	Cp18	FBtr0076571	3L:8719891-8720713	647	0.107972	0.780784	1	Same	-9.34519	9.39387e-57	3.35805e-56	Down	-7.95236	6.44927e-48	2.73613e-47	Down	-1.75854	0.0201588	0.335559	Same	-0.220671	0.76753	1	Same	8.70862	3.13618e-28	1.65085e-27	Up	1.21611	0.302038	0.804008	Same
FBgn0000358	Cp19	FBtr0076573	3L:8722965-8723704	649	-0.232011	0.660322	1	Same	-9.48379	6.51357e-34	1.75607e-33	Down	-7.76342	4.06852e-27	1.25341e-26	Down	-2.03708	0.0252443	0.364004	Same	-0.585071	0.503029	1	Same	7.504	1.55971e-14	4.64643e-14	Up	2.46643	0.0791542	0.556466	Same
FBgn0000359	Cp36	FBtr0071203	X:8373352-8374556	1114	-0.34694	0.442829	0.956609	Same	-9.89878	1.96186e-49	6.4606e-49	Down	-8.34996	1.6524e-40	6.299e-40	Down	-1.71879	0.0173195	0.315854	Same	-0.274015	0.688252	1	Same	8.23715	5.54498e-27	2.79461e-26	Up	1.96371	0.0606868	0.522607	Same
FBgn0000360	Cp38	FBtr0071204 // FBtr0300448	X:8375870-8377344	1247	-0.302328	0.451381	0.960721	Same	-9.72548	1.80084e-59	6.6321e-59	Down	-8.45069	1.02527e-50	4.52067e-50	Down	-2.25906	0.00190469	0.0949837	Same	0.116849	0.862456	1	Same	7.82254	1.10253e-24	5.06838e-24	Up	2.38511	0.0267298	0.41335	Same
FBgn0000370	crc	FBtr0081512 // FBtr0332001 // FBtr0332002 // FBtr0081513	2L:21310866-21319527	3416	-0.0441767	0.403983	0.939114	Same	0.452738	1.12013e-17	2.30556e-17	Same	0.80655	4.09125e-52	1.83092e-51	Up	-0.0112629	0.884747	1	Same	-0.0148933	0.842002	1	Same	-0.40518	5.57504e-08	1.20347e-07	Same	0.15811	0.141955	0.650973	Same
FBgn0000376	crm	FBtr0070495 // FBtr0070496	X:2628281-2632806	3879	0.0241855	0.823351	1	Same	-2.35175	3.32945e-71	1.37959e-70	Down	-0.965256	5.51411e-16	1.37149e-15	Down	-0.0301141	0.864164	1	Same	0.043826	0.820375	1	Same	2.28984	1.95471e-34	1.30022e-33	Up	0.0398811	0.883572	1	Same
FBgn0000377	crn	FBtr0070418	X:2141627-2144016	2330	-0.017857	0.779488	1	Same	-1.62744	8.63065e-107	4.84356e-106	Down	-0.83675	4.47854e-32	1.49533e-31	Down	-0.0716317	0.498046	0.944137	Same	-0.0240772	0.824091	1	Same	1.44339	1.86836e-39	1.48071e-38	Up	0.155323	0.330788	0.823229	Same
FBgn0000382	csw	FBtr0333260 // FBtr0070378 // FBtr0070379 // FBtr0070380	X:1988267-2009734	8720	0.00376259	0.960659	1	Same	-0.685509	1.48406e-18	3.10942e-18	Down	1.32979	4.60648e-68	2.52941e-67	Up	-0.045166	0.68335	1	Same	-0.0160229	0.884404	1	Same	0.606434	1.79963e-08	3.99332e-08	Up	0.231437	0.136269	0.642894	Same
FBgn0000384	cta	FBtr0111126 // FBtr0334157	2L:22874548-22885683	2758	0.0672134	0.32652	0.880827	Same	-2.0095	6.95256e-154	5.21213e-153	Down	-0.898228	1.37231e-35	4.82771e-35	Down	-0.172317	0.10446	0.604742	Same	-0.00315429	0.976583	1	Same	1.95601	6.34013e-75	1.48736e-73	Up	0.277249	0.0713161	0.541057	Same
FBgn0000392	cup	FBtr0346452 // FBtr0290322	2L:6663664-6674780	4300	0	1	1	Same	0	1	1	Same	0	1	1	Same	0	1	1	Same	0	1	1	Same	0	1	1	Same	0	1	1	Same
FBgn0000394	cv	FBtr0340465 // FBtr0070804 // FBtr0340464	X:5584035-5587117	2049	0.00488636	0.94387	1	Same	-0.408643	1.75534e-08	2.94718e-08	Same	0.323312	4.10096e-06	7.7627e-06	Same	-0.197506	0.0567806	0.496867	Same	0.0154398	0.881088	1	Same	0.332009	0.00110515	0.0018106	Same	0.166274	0.26005	0.764288	Same
FBgn0000395	cv-2	FBtr0071610	2R:17242520-17266969	4322	-0.301114	0.00637634	0.207535	Same	0.843543	2.07826e-16	4.18277e-16	Up	1.33911	2.73362e-39	1.02129e-38	Up	0.0942184	0.535289	0.960927	Same	0.334479	0.023644	0.524355	Same	-1.15483	4.3208e-16	1.38128e-15	Down	-0.00896984	0.96483	1	Same
FBgn0000404	CycA	FBtr0304650 // FBtr0076075	3L:11819819-11826678	2912	0.0613819	0.816424	1	Same	-5.43303	1.92977e-64	7.49878e-64	Down	-7.50512	4.2298e-99	3.16539e-98	Down	-1.51396	0.000348118	0.0364242	Down	0.0693461	0.853907	1	Same	4.64663	1.43947e-29	7.94759e-29	Up	1.25714	0.0313249	0.429458	Same
FBgn0000405	CycB	FBtr0071913 // FBtr0071914 // FBtr0071911 // FBtr0309858	2R:18691026-18694453	3042	-0.0171733	0.966847	1	Same	-5.2205	5.21828e-26	1.2512e-25	Down	-8.01216	9.55906e-46	3.92087e-45	Down	-1.98455	0.00227148	0.105847	Same	0.0069725	0.990507	1	Same	3.98226	2.02239e-10	4.98149e-10	Up	1.35847	0.129956	0.632161	Same
FBgn0000406	Cyt-b5-r	FBtr0331931 // FBtr0080932	2L:16788774-16790721	1554	-0.175557	0.135054	0.762435	Same	1.23028	3.20336e-25	7.54708e-25	Up	1.92848	2.17466e-57	1.04153e-56	Up	0.0879286	0.609139	0.993547	Same	0.227908	0.16845	0.821562	Same	-1.47956	4.71668e-19	1.72476e-18	Down	-0.179736	0.450517	0.909074	Same
FBgn0000409	Cyt-c-p	FBtr0080889 // FBtr0344849	2L:16719932-16722644	679	-0.0186831	0.78377	1	Same	0.946379	1.14147e-43	3.50141e-43	Up	-0.596345	5.74388e-18	1.48427e-17	Down	0.0768616	0.447621	0.919126	Same	0.104726	0.274533	0.87205	Same	-0.72676	7.10315e-14	2.05957e-13	Down	-0.150635	0.281735	0.78511	Same
FBgn0000411	D	FBtr0075746 // FBtr0333035 // FBtr0333036 // FBtr0333034	3L:14168710-14171720	2933	-0.113222	0.590756	1	Same	1.77401	2.02961e-24	4.71273e-24	Up	2.78019	3.21996e-63	1.66413e-62	Up	0.0826128	0.746067	1	Same	0.0409885	0.873174	1	Same	-1.46769	2.88655e-11	7.44894e-11	Down	0.207266	0.523574	0.951083	Same
FBgn0000412	D1	FBtr0081987 // FBtr0081988 // FBtr0301524	3R:5063805-5066376	1873	-0.00288982	0.964574	1	Same	-1.73938	1.9693e-139	1.3532e-138	Down	-1.77119	5.94529e-140	6.30971e-139	Down	-0.147524	0.150578	0.676445	Same	0.00938149	0.922549	1	Same	1.93488	2.38726e-83	6.85433e-82	Up	0.233046	0.10599	0.597818	Same
FBgn0000413	da	FBtr0080008 // FBtr0332195 // FBtr0332196	2L:10388105-10393228	3601	-0.0298261	0.635573	1	Same	-1.4792	4.83757e-107	2.72024e-106	Down	-0.791768	2.54402e-33	8.6362e-33	Down	0.056899	0.555676	0.970609	Same	0.0482808	0.610797	1	Same	1.53888	3.04859e-58	4.43253e-57	Up	-0.00125116	0.992751	1	Same
FBgn0000414	Dab	FBtr0330190 // FBtr0305084 // FBtr0305085 // FBtr0075318 // FBtr0330189 // FBtr0305086 // FBtr0333625 // FBtr0333626	3L:16705226-16717675	9259	-0.0494373	0.611995	1	Same	-0.50623	3.06951e-07	4.98244e-07	Same	1.32078	6.33915e-42	2.46386e-41	Up	0.0014831	0.991606	1	Same	0.00744002	0.95764	1	Same	0.720807	1.41811e-07	2.98738e-07	Up	0.206199	0.296667	0.798298	Same
FBgn0000416	Sap-r	FBtr0085713 // FBtr0085714	3R:26709186-26714784	3520	-0.011592	0.837195	1	Same	0.127427	0.0238879	0.0314577	Same	0.0897875	0.112091	0.141913	Same	-0.0276646	0.739431	1	Same	0.0183537	0.818065	1	Same	-0.27488	0.000585773	0.000979543	Same	0.0222098	0.847377	1	Same
FBgn0000422	Ddc	FBtr0081166 // FBtr0081167 // FBtr0290291	2L:19116483-19120306	2795	-0.0694367	0.469683	0.970963	Same	1.61646	1.51942e-79	6.83737e-79	Up	3.83985	0	0	Up	0.0590456	0.625408	1	Same	-0.0203271	0.869541	1	Same	-1.38809	8.78729e-37	6.3719e-36	Down	0.102293	0.520155	0.948446	Same
FBgn0000426	SmF	FBtr0088010	2R:8071349-8071815	466	0.00551772	0.942644	1	Same	-2.68881	4.20288e-158	3.22883e-157	Down	-3.49469	2.27336e-192	3.40106e-191	Down	-0.123311	0.563079	0.974164	Same	0.223722	0.138926	0.778892	Same	2.67212	2.22993e-34	1.4804e-33	Up	-0.00473248	0.988689	1	Same
FBgn0000427	2015-12-01	FBtr0310269 // FBtr0071145 // FBtr0071147 // FBtr0071146 // FBtr0309795 // FBtr0309796	X:7761194-7767255	5744	0.0583901	0.88739	1	Same	-8.58882	6.90204e-50	2.28571e-49	Down	-8.02968	7.6743e-46	3.15082e-45	Down	-2.54438	0.000180461	0.0233164	Down	-0.859585	0.16057	0.81237	Same	6.80813	1.40063e-23	6.17733e-23	Up	2.79113	0.00385062	0.239319	Same
FBgn0000439	Dfd	FBtr0081621	3R:2617558-2628150	2734	0.37254	0.330846	0.880827	Same	-0.0920366	0.826753	0.903516	Same	6.79042	0	0	Up	-0.542179	0.168522	0.699102	Same	-0.0097431	0.987049	1	Same	-0.126148	0.777535	0.871909	Same	0.1076	0.856035	1	Same
FBgn0000442	Pkg21D	FBtr0078042	2L:786153-790798	2578	-0.070002	0.6504	1	Same	1.43651	2.66715e-27	6.52441e-27	Up	1.14655	4.50497e-16	1.12229e-15	Up	-0.0648635	0.757474	1	Same	0.00818941	0.965994	1	Same	-1.42817	2.58611e-14	7.63741e-14	Down	-0.145123	0.59901	0.992898	Same
FBgn0000447	Dhod	FBtr0081890 // FBtr0300442	3R:4477113-4478638	1470	0.0624466	0.305484	0.864821	Same	1.00661	1.00596e-65	3.95132e-65	Up	-1.21273	9.72817e-67	5.2621e-66	Down	-0.0416202	0.690441	1	Same	-0.148451	0.0744876	0.665285	Same	-1.1935	1.61224e-32	9.93741e-32	Down	0.213436	0.140911	0.648753	Same
FBgn0000448	Hr46	FBtr0306345 // FBtr0088366 // FBtr0088368 // FBtr0112799 // FBtr0302438 // FBtr0330609 // FBtr0306346	2R:6091500-6124853	10739	0.0144788	0.956149	1	Same	0.275905	0.28605	0.333032	Same	3.25141	1.09759e-52	4.94961e-52	Up	0.0417636	0.897485	1	Same	-0.0159241	0.965459	1	Same	-0.0814628	0.789815	0.884284	Same	0.270947	0.54408	0.963082	Same
FBgn0000449	dib	FBtr0073205	3L:4062292-4064551	1971	0.141636	0.826155	1	Same	-3.0532	6.94241e-05	0.000104072	Down	-1.7942	0.0120762	0.0175689	Down	-1.61427	0.151939	0.677924	Same	0.161891	0.871766	1	Same	2.79532	0.0107325	0.0161785	Up	0.379077	0.823054	1	Same
FBgn0000451	ect	FBtr0076305 // FBtr0076307 // FBtr0331551 // FBtr0339899 // FBtr0301385	3L:10183376-10194937	3732	-0.507367	0.0644474	0.624744	Same	-1.94959	1.57011e-11	2.83998e-11	Down	-3.28377	8.96336e-25	2.65077e-24	Down	0.111748	0.814953	1	Same	0.423292	0.292026	0.880726	Same	1.68692	0.000188322	0.000326771	Up	0.131797	0.837338	1	Same
FBgn0000454	Dip-B	FBtr0082831 // FBtr0082832 // FBtr0082833 // FBtr0345229	3R:9608010-9611398	2097	0.0492311	0.390755	0.925309	Same	-1.31216	2.81118e-106	1.56938e-105	Down	-1.71839	3.2924e-168	4.2315e-167	Down	-0.198067	0.0293992	0.386425	Same	0.0146808	0.861165	1	Same	1.55956	1.58075e-70	3.28778e-69	Up	0.131173	0.301213	0.803681	Same
FBgn0000455	Dip-C	FBtr0344982 // FBtr0082597	3R:8237531-8239481	1950	0.0825746	0.275064	0.843932	Same	-0.279672	0.000297611	0.000434792	Same	-0.627856	8.7413e-15	2.11916e-14	Down	0.0837591	0.477972	0.933062	Same	0.108967	0.317166	0.898551	Same	0.39335	0.00062558	0.00104447	Same	-0.267353	0.105317	0.597818	Same
FBgn0000459	disco	FBtr0074250 // FBtr0100384	X:16104631-16110783	3245	-0.178044	0.536803	0.994948	Same	1.23779	1.00524e-06	1.60528e-06	Up	3.6919	1.35609e-57	6.51495e-57	Up	0.0100406	0.974398	1	Same	0.320394	0.383187	0.934748	Same	-1.91113	1.56216e-09	3.66122e-09	Down	-0.10327	0.820743	1	Same
FBgn0000463	Dl	FBtr0083739 // FBtr0304658 // FBtr0083740	3R:15128453-15151939	5272	0.0660344	0.497899	0.988322	Same	-3.13617	1.62859e-167	1.31017e-166	Down	-1.97873	6.10491e-77	3.67783e-76	Down	-0.231969	0.135651	0.654057	Same	-0.1801	0.25668	0.86121	Same	2.98329	1.51372e-78	3.87054e-77	Up	0.273446	0.23477	0.740289	Same
FBgn0000464	Lar	FBtr0331242 // FBtr0331241 // FBtr0112800 // FBtr0331239 // FBtr0331240 // FBtr0081260 // FBtr0305950	2L:19586623-19732069	10314	-0.167755	0.0405208	0.523876	Same	-0.352194	2.16666e-05	3.31323e-05	Same	2.63376	5.72617e-233	1.12771e-231	Up	0.093433	0.414306	0.902672	Same	0.278874	0.0177864	0.476211	Same	0.564589	3.81014e-07	7.81784e-07	Same	-0.0846766	0.597155	0.991981	Same
FBgn0000473	Cyp6a2	FBtr0086133	2R:2667254-2668996	1672	-0.519199	0.0010585	0.0695933	Same	1.63809	3.31772e-25	7.81436e-25	Up	2.24612	1.83103e-44	7.3808e-44	Up	0.458099	0.0442128	0.44824	Same	0.25163	0.252559	0.859366	Same	-1.3068	1.87289e-09	4.36964e-09	Down	-0.313168	0.317753	0.816539	Same
FBgn0000477	DNaseII	FBtr0083538	3R:13845097-13846883	1226	-0.152193	0.284479	0.845167	Same	0.773067	3.15991e-08	5.26702e-08	Up	1.29602	2.46412e-20	6.69515e-20	Up	0.510998	0.012039	0.265197	Same	0.165375	0.402851	0.948718	Same	-1.11719	1.16028e-08	2.60272e-08	Down	-0.400653	0.154913	0.665297	Same
FBgn0000479	dnc	FBtr0070509 // FBtr0333315 // FBtr0333316 // FBtr0333317 // FBtr0070519 // FBtr0070511 // FBtr0070512 // FBtr0070513 // FBtr0070515 // FBtr0333312 // FBtr0333313 // FBtr0333314 // FBtr0070517 // FBtr0070518 // FBtr0070520 // FBtr0070521 // FBtr0070522	X:3070473-3237800	16658	-0.0758588	0.405421	0.939974	Same	0.223212	0.013983	0.0187204	Same	1.45387	2.24297e-57	1.07364e-56	Up	0.0113727	0.931282	1	Same	-0.00263426	0.983688	1	Same	-0.367079	0.00380368	0.00596302	Same	0.241923	0.186543	0.700505	Same
FBgn0000482	dor	FBtr0070269	X:1559085-1562484	3156	-0.0866929	0.287554	0.845417	Same	-0.980013	6.14169e-28	1.51499e-27	Down	-0.198243	0.0208349	0.0294594	Same	0.0188564	0.881754	1	Same	0.265071	0.0375376	0.583063	Same	1.08266	1.41557e-17	4.82853e-17	Up	-0.194145	0.289528	0.790982	Same
FBgn0000489	Pka-C3	FBtr0075529 // FBtr0075528	3L:15918905-15947897	3081	0.0469113	0.612511	1	Same	1.8484	1.62609e-93	8.25875e-93	Up	1.19662	1.63418e-39	6.13088e-39	Up	-0.207992	0.117842	0.62759	Same	-0.0646418	0.606463	1	Same	-1.82446	6.76034e-48	7.24231e-47	Down	0.329857	0.0676405	0.534763	Same
FBgn0000490	dpp	FBtr0077771 // FBtr0077772 // FBtr0077773 // FBtr0077775	2L:2428372-2459823	5208	-0.114919	0.287614	0.845417	Same	0.832427	4.64022e-16	9.25926e-16	Up	1.29166	1.23006e-36	4.39804e-36	Up	0.00823528	0.956128	1	Same	0.070826	0.628577	1	Same	-0.860603	1.11245e-09	2.62854e-09	Down	0.0862675	0.67359	1	Same
FBgn0000492	Dr	FBtr0085441	3R:25382108-25390966	2550	-0.343408	0.144354	0.785311	Same	1.11345	3.35321e-07	5.43518e-07	Up	1.62117	1.01304e-13	2.391e-13	Up	0.381074	0.235288	0.771996	Same	0.302079	0.335644	0.908712	Same	-1.337	8.45011e-06	1.60005e-05	Down	-0.489633	0.261729	0.76658	Same
FBgn0000497	ds	FBtr0078045 // FBtr0343249	2L:640013-714983	12415	-0.184789	0.176331	0.836515	Same	1.33717	3.14446e-26	7.56719e-26	Up	1.86537	1.2014e-49	5.21108e-49	Up	-0.0391589	0.833822	1	Same	0.115423	0.523104	1	Same	-1.01835	2.38396e-09	5.53251e-09	Down	0.0428456	0.863402	1	Same
FBgn0000499	dsh	FBtr0073454	X:11249914-11252757	2843	-0.0436939	0.606211	1	Same	-0.748482	1.47327e-17	3.02729e-17	Down	-0.742802	1.04881e-16	2.64647e-16	Down	0.0340896	0.795672	1	Same	0.0396637	0.749892	1	Same	0.717209	2.5008e-08	5.50337e-08	Up	0.00316493	0.98639	1	Same
FBgn0000500	Dsk	FBtr0078989	3R:15414-15982	568	0.767551	0.181718	0.836515	Same	0.75605	0.19541	0.236615	Same	8.12198	0	0	Up	-0.831796	0.155308	0.682444	Same	-0.519924	0.49763	1	Same	-0.232908	0.664274	0.757653	Same	0.591746	0.449962	0.909074	Same
FBgn0000504	dsx	FBtr0081759 // FBtr0330073 // FBtr0330074 // FBtr0339710 // FBtr0081760 // FBtr0081761	3R:3750045-3793130	9046	-0.131722	0.180891	0.836515	Same	1.65132	3.13632e-67	1.25006e-66	Up	1.0915	9.22624e-30	2.96669e-29	Up	-0.156803	0.268607	0.800697	Same	0.0666753	0.617906	1	Same	-1.71846	6.04453e-38	4.57565e-37	Down	0.23479	0.223249	0.728433	Same
FBgn0000520	dwg	FBtr0070487	X:2621731-2624075	1999	-0.00146715	0.987304	1	Same	-2.24635	8.16086e-91	4.04956e-90	Down	-1.37714	8.0379e-39	2.98014e-38	Down	-0.0424339	0.787924	1	Same	-0.15985	0.334321	0.908226	Same	2.3263	9.77287e-46	9.69612e-45	Up	0.288644	0.22908	0.736189	Same
FBgn0000524	dx	FBtr0070914	X:6428032-6432608	3824	0.0418881	0.669038	1	Same	-2.94334	1.2789e-139	8.80214e-139	Down	-2.21854	6.21911e-86	4.09525e-85	Down	-0.159804	0.34002	0.856024	Same	-0.249459	0.14124	0.783474	Same	2.66537	1.50228e-52	1.82749e-51	Up	0.20023	0.433612	0.897969	Same
FBgn0000527	e	FBtr0084106	3R:17055561-17062899	3135	0.133543	0.445806	0.956609	Same	2.2404	1.07453e-45	3.37934e-45	Up	3.81098	2.49241e-128	2.39617e-127	Up	-0.0560733	0.802604	1	Same	-0.0409623	0.853956	1	Same	-1.55023	3.48529e-14	1.02309e-13	Down	-0.1662	0.573146	0.978803	Same
FBgn0000529	bsh	FBtr0089320 // FBtr0343855	2L:19765776-19769067	2008	-2.5765	0.0452688	0.542155	Same	-2.5765	0.0502293	0.0645124	Same	6.12845	1.30307e-58	6.34426e-58	Up	2.81304	0.0344339	0.408211	Same	4.12658	0.0341464	0.569209	Same	3.22958	0.0221358	0.0322589	Up	-4.50891	0.0271772	0.41411	Same
FBgn0000533	ea	FBtr0083083 // FBtr0334588	3R:11154451-11156130	1524	-0.14975	0.196261	0.836515	Same	-2.90492	1.91186e-92	9.64412e-92	Down	-1.70237	1.61035e-38	5.93955e-38	Down	0.188398	0.33223	0.850156	Same	0.235646	0.259219	0.862868	Same	2.84828	3.03962e-43	2.75309e-42	Up	-0.561639	0.0630386	0.526173	Same
FBgn0000535	eag	FBtr0111009 // FBtr0073955 // FBtr0310014 // FBtr0310015 // FBtr0310016 // FBtr0303285 // FBtr0303286	X:14849510-14904022	10618	-0.109096	0.663253	1	Same	1.38162	2.96602e-11	5.32479e-11	Up	5.95025	1.47254e-297	4.33751e-296	Up	0.0222405	0.93408	1	Same	0.368524	0.22829	0.859366	Same	-1.2704	7.06841e-08	1.51695e-07	Down	-0.0394973	0.905998	1	Same
FBgn0000536	eas	FBtr0308617 // FBtr0343520 // FBtr0074211 // FBtr0308618 // FBtr0343519 // FBtr0074212 // FBtr0308619 // FBtr0074214	X:16172361-16179651	4622	-0.0497028	0.412571	0.94271	Same	0.184411	0.00227246	0.00319171	Same	1.14434	7.95114e-81	4.99472e-80	Up	-0.0739025	0.399859	0.893088	Same	0.0382184	0.655489	1	Same	-0.692591	3.01873e-16	9.71038e-16	Down	0.0108184	0.929594	1	Same
FBgn0000541	E(bx)	FBtr0072521 // FBtr0072522 // FBtr0301348 // FBtr0332101 // FBtr0332102 // FBtr0332103 // FBtr0332104 // FBtr0072523 // FBtr0301349	3L:233926-246912	10057	0.0812843	0.310381	0.868081	Same	-1.36053	1.68866e-61	6.36467e-61	Down	-0.510427	2.62744e-10	5.71204e-10	Same	-0.183232	0.122761	0.63547	Same	-0.0735975	0.520395	1	Same	1.37018	9.66311e-33	6.00599e-32	Up	0.333042	0.0439817	0.481147	Same
FBgn0000542	ec	FBtr0112801 // FBtr0070606 // FBtr0112802	X:3705731-3751654	8391	0.14098	0.257333	0.836515	Same	0.193713	0.120888	0.14991	Same	0.954016	2.95354e-15	7.22707e-15	Up	-0.404523	0.0228777	0.351659	Same	-0.106757	0.544695	1	Same	0.0393237	0.816894	0.910775	Same	0.282645	0.248762	0.754247	Same
FBgn0000543	ecd	FBtr0072903	3L:2263581-2265857	2202	-0.113348	0.131317	0.756477	Same	-1.16474	4.3152e-46	1.36389e-45	Down	-0.755396	1.77854e-20	4.84784e-20	Down	-0.0142043	0.90666	1	Same	0.182199	0.118703	0.740318	Same	1.2332	9.40474e-25	4.33742e-24	Up	-0.10255	0.55677	0.969981	Same
FBgn0000546	EcR	FBtr0302439 // FBtr0086008 // FBtr0086010 // FBtr0086012 // FBtr0086009 // FBtr0086011	2R:1975378-2056592	9923	-0.00146379	0.986874	1	Same	-0.916822	2.26088e-23	5.16465e-23	Down	1.17123	8.80498e-40	3.31938e-39	Up	-0.135992	0.29318	0.823192	Same	0.0238028	0.854583	1	Same	0.88879	2.07892e-12	5.66841e-12	Up	0.300148	0.0996282	0.589561	Same
FBgn0000547	ed	FBtr0077465 // FBtr0334265 // FBtr0334266	2L:4031377-4115749	6415	0.117301	0.112394	0.726991	Same	-1.06466	2.96184e-44	9.15775e-44	Down	-0.0645521	0.387004	0.446695	Same	-0.187026	0.0886142	0.574077	Same	-0.237129	0.0272901	0.538952	Same	1.12619	6.11487e-26	2.95353e-25	Up	0.40988	0.00784958	0.293792	Same
FBgn0000551	Edg78E	FBtr0078408 // FBtr0344634	3L:21289863-21290903	965	-1.26923	0.0480114	0.549554	Same	0.464044	0.355038	0.408471	Same	2.37579	4.53141e-09	9.52233e-09	Up	1.64007	0.0227437	0.351638	Same	1.01768	0.21072	0.854083	Same	0.0909435	0.895323	0.986672	Same	-1.53685	0.0976567	0.587001	Same
FBgn0000552	Edg84A	FBtr0081688	3R:2510173-2510855	620	1.44786	0.238703	0.836515	Same	0	1	1	Same	3.00897	0.0280766	0.0389655	Up	-0.301058	0.417397	0.903534	Same	1.31535	0.999695	1	Same	0.335139	0.999714	1	Same	-0.891894	0.999699	1	Same
FBgn0000556	Ef1alpha48D	FBtr0345023 // FBtr0331927 // FBtr0088035 // FBtr0345022	2R:7778640-7783267	2460	0.0170324	0.758531	1	Same	-1.06552	1.50534e-80	6.82626e-80	Down	-0.274837	7.24734e-07	1.41326e-06	Same	-0.143383	0.0790813	0.550411	Same	0.0359168	0.646943	1	Same	-0.16334	0.037399	0.0531489	Same	0.051441	0.649742	1	Same
FBgn0000557	Ef1alpha100E	FBtr0085832 // FBtr0085835 // FBtr0085833 // FBtr0085834	3R:27564190-27569028	2650	-0.0980068	0.247984	0.836515	Same	2.17826	2.48998e-148	1.81249e-147	Up	4.08692	0	0	Up	0.0180894	0.879056	1	Same	0.0424346	0.713705	1	Same	-2.04859	3.22812e-73	7.2537e-72	Down	0.165513	0.307654	0.808904	Same
FBgn0000559	EF2	FBtr0332966 // FBtr0085911 // FBtr0085912	2L:21677913-21682164	3051	-0.00319297	0.946079	1	Same	-0.866682	6.00158e-74	2.54746e-73	Down	-0.226246	1.71907e-06	3.30166e-06	Same	-0.0625311	0.368951	0.875663	Same	0.0868267	0.194328	0.849088	Same	0.294684	1.08411e-05	2.03744e-05	Same	-0.0105642	0.912963	1	Same
FBgn0000560	eg	FBtr0078437 // FBtr0078438 // FBtr0332810	3L:21801803-21810700	2028	-0.281934	0.578081	1	Same	2.8762	1.72193e-19	3.67552e-19	Up	1.86282	1.39242e-06	2.68275e-06	Up	-0.17481	0.791869	1	Same	0.237907	0.663859	1	Same	-2.67615	7.08199e-09	1.60211e-08	Down	0.0358012	0.969118	1	Same
FBgn0000562	egl	FBtr0114586 // FBtr0343272	2R:19622427-19634352	4506	0.0246882	0.685423	1	Same	-0.695028	1.43284e-28	3.5758e-28	Down	-0.355653	1.37494e-08	2.84375e-08	Same	-0.125794	0.172778	0.704118	Same	-0.0291034	0.742702	1	Same	0.669834	8.28156e-14	2.39637e-13	Up	0.222443	0.0859332	0.567952	Same
FBgn0000564	Eh	FBtr0083444 // FBtr0334930	3R:13272364-13274580	700	0.0454164	0.972862	1	Same	1.6575	0.1593	0.194562	Same	6.15095	2.41341e-12	5.50939e-12	Up	-1.13554	0.596888	0.986888	Same	-1.5621	0.453767	0.977469	Same	-3.89099	0.00613016	0.00944947	Down	2.40115	0.318419	0.816832	Same
FBgn0000565	Eip71CD	FBtr0075552 // FBtr0075553 // FBtr0075554 // FBtr0330177 // FBtr0303531 // FBtr0330176	3L:15504152-15506302	1349	0.424652	0.00441343	0.171071	Same	-0.347081	0.0208037	0.0275301	Same	-0.429341	0.00449254	0.00689031	Same	0.450693	0.040597	0.431391	Same	-0.148588	0.482715	0.994785	Same	0.191446	0.371143	0.447276	Same	-0.592943	0.0537207	0.502474	Same
FBgn0000566	Eip55E	FBtr0345422 // FBtr0086710	2R:14515423-14516900	1477	0.0130961	0.863978	1	Same	-1.52439	1.89152e-77	8.33374e-77	Down	-1.68727	7.43869e-89	5.0364e-88	Down	-0.0558216	0.652733	1	Same	0.0766641	0.504503	1	Same	1.20183	2.69429e-22	1.12708e-21	Up	-0.187298	0.295878	0.797014	Same
FBgn0000567	Eip74EF	FBtr0100411 // FBtr0075202 // FBtr0075203 // FBtr0075204 // FBtr0305796	3L:17551772-17612425	9323	-0.18185	0.142361	0.779694	Same	0.336748	0.00527975	0.00726413	Same	1.95637	1.09976e-63	5.71319e-63	Up	0.148943	0.379583	0.881388	Same	0.372258	0.0300457	0.548586	Same	-0.376796	0.0198277	0.0290492	Same	-0.0903052	0.697963	1	Same
FBgn0000568	Eip75B	FBtr0306814 // FBtr0075149 // FBtr0075150 // FBtr0075148 // FBtr0075151 // FBtr0306813	3L:17944053-18057796	12737	-0.0366157	0.733765	1	Same	0.290056	0.00683947	0.00935047	Same	1.76924	5.08799e-60	2.52328e-59	Up	0.0726609	0.640261	1	Same	0.0764435	0.614481	1	Same	-0.309956	0.0380555	0.0540504	Same	0.148086	0.492074	0.936329	Same
FBgn0000575	emc	FBtr0072578	3L:749400-753492	2047	-0.101486	0.177545	0.836515	Same	-0.233275	0.00210263	0.00295902	Same	0.926106	1.6149e-35	5.67321e-35	Up	0.038472	0.724217	1	Same	0.0833895	0.438796	0.967231	Same	0.259863	0.0136699	0.0203829	Same	0.212745	0.162022	0.670985	Same
FBgn0000576	ems	FBtr0082863	3R:9727575-9730342	2476	0.0105287	0.981471	1	Same	0.620349	0.135767	0.167125	Same	2.75437	5.62673e-17	1.42867e-16	Up	-0.113697	0.830859	1	Same	-0.140953	0.81574	1	Same	-0.43004	0.369194	0.44521	Same	0.388427	0.583713	0.98447	Same
FBgn0000577	en	FBtr0088095 // FBtr0088096	2R:7411511-7415715	2789	1.04759	0.00593053	0.201484	Same	3.14761	8.4781e-29	2.12388e-28	Up	3.42374	4.89751e-34	1.68266e-33	Up	-1.98365	7.91611e-06	0.00281269	Down	-1.0628	0.0123374	0.423517	Same	-3.35827	1.63269e-21	6.61569e-21	Down	2.2499	1.53305e-05	0.0163414	Up
FBgn0000578	ena	FBtr0086582 // FBtr0100176 // FBtr0086583 // FBtr0100174 // FBtr0340450 // FBtr0114623 // FBtr0086584	2R:15029137-15051210	6064	0.0988087	0.254357	0.836515	Same	-1.27223	1.28032e-43	3.9252e-43	Down	-0.156292	0.0770918	0.100459	Same	-0.117881	0.364193	0.871337	Same	-0.0977572	0.45021	0.97537	Same	1.35657	3.67718e-26	1.78979e-25	Up	0.262453	0.155082	0.665297	Same
FBgn0000579	Eno	FBtr0077906 // FBtr0077905 // FBtr0077907 // FBtr0077908 // FBtr0077909 // FBtr0302115	2L:1724768-1729636	3713	-0.0655527	0.241092	0.836515	Same	0.500206	3.89305e-19	8.25513e-19	Same	-0.325811	6.68497e-09	1.39704e-08	Same	0.00104852	0.989878	1	Same	0.0502804	0.52434	1	Same	-0.536624	1.38189e-11	3.61807e-11	Same	-0.0484346	0.672426	1	Same
FBgn0000581	E(Pc)	FBtr0330622 // FBtr0330623 // FBtr0088139 // FBtr0330621 // FBtr0088140	2R:7339548-7352775	10934	0.0358369	0.713226	1	Same	-1.37157	3.62355e-42	1.09109e-41	Down	-0.0563539	0.565209	0.632315	Same	-0.0588319	0.683273	1	Same	-0.0159235	0.909872	1	Same	1.41258	8.19908e-24	3.64534e-23	Up	0.206398	0.306431	0.807895	Same
FBgn0000588	esc	FBtr0080325	2L:11827204-11829405	1700	0.0156154	0.896802	1	Same	-3.54709	1.68908e-121	1.0483e-120	Down	-1.99265	6.63846e-49	2.84899e-48	Down	-0.132895	0.506374	0.949305	Same	0.20491	0.346054	0.914215	Same	3.3521	4.71963e-55	6.21569e-54	Up	0.332594	0.281289	0.784785	Same
FBgn0000591	E(spl)m8-HLH	FBtr0084961	3R:21865962-21866730	768	-0.461784	0.591039	1	Same	-3.44968	0.00651489	0.00892083	Down	0.675245	0.389652	0.449416	Same	-0.949449	0.489283	0.940379	Same	0.461784	0.999712	1	Same	3.40401	0.017493	0.0257815	Up	1.0523	0.999705	1	Same
FBgn0000592	Est-6	FBtr0076003 // FBtr0333383	3L:12181918-12183805	1835	-0.175757	0.128724	0.754789	Same	2.44812	1.72938e-91	8.63929e-91	Up	1.52132	2.0913e-38	7.69518e-38	Up	0.204955	0.225645	0.763612	Same	0.246304	0.129353	0.757579	Same	-2.5683	6.8146e-55	8.93336e-54	Down	-0.307863	0.188268	0.701729	Same
FBgn0000594	Est-P	FBtr0076004	3L:12183833-12185628	1738	-0.652217	0.116064	0.731056	Same	1.85445	8.24628e-10	1.42985e-09	Up	2.03108	3.32959e-11	7.40754e-11	Up	0.968843	0.0485882	0.465285	Same	-0.108381	0.84647	1	Same	-2.17464	7.31011e-08	1.56763e-07	Down	-0.297288	0.628521	1	Same
FBgn0000606	eve	FBtr0088390	2R:5866824-5868300	1404	2.12952	0.154552	0.797164	Same	1.53372	0.262763	0.309983	Same	3.03261	0.0696945	0.0913425	Same	-5.16213	0.0377768	0.421275	Same	-3.66324	0.0821566	0.681283	Same	-2.04577	0.258099	0.322623	Same	6.78192	0.0296583	0.422876	Same
FBgn0000611	exd	FBtr0074135 // FBtr0333322 // FBtr0074137 // FBtr0333323	X:15886501-15890542	3295	0.00448069	0.947123	1	Same	-0.978711	2.50296e-45	7.83553e-45	Down	-0.0959397	0.158875	0.197465	Same	-0.0897089	0.370998	0.875663	Same	0.0162275	0.867696	1	Same	1.00579	4.93327e-25	2.30449e-24	Up	0.193924	0.16676	0.675996	Same
FBgn0000615	exu	FBtr0086244 // FBtr0302285 // FBtr0086242 // FBtr0086243	2R:16554932-16558588	3285	0.0561909	0.741907	1	Same	0.741941	1.51416e-05	2.32879e-05	Up	-6.68253	1.88016e-191	2.80298e-190	Down	-0.738527	0.0120487	0.265197	Same	-0.0670206	0.781132	1	Same	-1.46686	1.88799e-07	3.94428e-07	Down	0.575321	0.167167	0.67645	Same
FBgn0000617	e(y)1	FBtr0074463	X:17736194-17737381	1122	0.0543111	0.617976	1	Same	-2.01183	2.06322e-49	6.79046e-49	Down	-1.86693	4.7565e-40	1.80231e-39	Down	-0.0381816	0.861781	1	Same	0.0140471	0.944253	1	Same	1.96653	1.31828e-17	4.50295e-17	Up	0.132998	0.687685	1	Same
FBgn0000618	e(y)2	FBtr0073540	X:11470151-11470653	502	-0.10185	0.523996	0.994948	Same	-1.59795	6.99598e-20	1.50216e-19	Down	-1.71353	5.28593e-21	1.45265e-20	Down	0.0618971	0.81964	1	Same	0.109028	0.661684	1	Same	1.63446	1.23394e-09	2.91036e-09	Up	-0.0693325	0.858874	1	Same
FBgn0000625	eyg	FBtr0339921 // FBtr0075979 // FBtr0100170	3L:12455637-12461121	3143	-0.164176	0.593931	1	Same	1.77766	6.97087e-14	1.32643e-13	Up	3.20032	3.94155e-53	1.78738e-52	Up	-0.00804263	0.985807	1	Same	0.0858905	0.812009	1	Same	-1.48674	1.63512e-07	3.43182e-07	Down	0.0826379	0.850477	1	Same
FBgn0000629	E(z)	FBtr0076279 // FBtr0273338 // FBtr0334067	3L:10627675-10631230	2656	-0.0148304	0.831584	1	Same	-1.98179	7.18949e-138	4.90075e-137	Down	-1.40489	4.72386e-73	2.73196e-72	Down	-0.0558428	0.628037	1	Same	-0.0648617	0.5693	1	Same	1.98751	5.0492e-65	9.06465e-64	Up	0.254208	0.132997	0.637377	Same
FBgn0000633	fas	FBtr0339940 // FBtr0087625	2R:9510549-9636872	5965	-0.292098	0.0937382	0.704948	Same	1.15041	7.22892e-15	1.40437e-14	Up	4.66882	3.37451113396439e-312	1.10042614511973e-310	Up	0.211019	0.291487	0.822259	Same	0.389952	0.0743252	0.664717	Same	-0.974639	2.22915e-08	4.92016e-08	Down	-0.0981565	0.699508	1	Same
FBgn0000635	Fas2	FBtr0336884 // FBtr0070665 // FBtr0336882 // FBtr0336883 // FBtr0343523 // FBtr0343524 // FBtr0070666 // FBtr0070667	X:4026920-4100126	7293	-0.129706	0.0924842	0.704948	Same	0.52995	2.87762e-12	5.29826e-12	Same	1.19733	4.11445e-56	1.94274e-55	Up	0.111952	0.31196	0.836543	Same	0.127229	0.237143	0.859366	Same	-0.503047	1.99123e-06	3.90845e-06	Same	0.0137208	0.928496	1	Same
FBgn0000636	Fas3	FBtr0081051 // FBtr0081052 // FBtr0112804 // FBtr0112805 // FBtr0301391 // FBtr0344782 // FBtr0340580	2L:18320102-18393441	6602	-0.166229	0.0387007	0.518449	Same	0.0547454	0.493561	0.55835	Same	0.788048	2.30759e-23	6.63452e-23	Up	0.093834	0.419734	0.904736	Same	0.111453	0.327783	0.903561	Same	-0.0165017	0.882471	0.974966	Same	0.0219152	0.892138	1	Same
FBgn0000639	Fbp1	FBtr0075750 // FBtr0075749 // FBtr0339515	3L:14087689-14091153	3464	-2.10221	0.115221	0.72983	Same	-0.585674	0.654903	0.725755	Same	2.56044	0.0158931	0.0227454	Up	0.680094	0.325245	0.844943	Same	2.86208	0.10438	0.72053	Same	-0.433421	0.907206	0.99809	Same	0.0622564	0.443649	0.905269	Same
FBgn0000640	Fbp2	FBtr0343428 // FBtr0079808 // FBtr0343429	2L:9426784-9427917	1072	1.5	0.145907	0.787027	Same	1.41662	0.174479	0.21234	Same	2.47333	0.0142307	0.0205177	Up	-2.87065	0.0505124	0.471957	Same	-0.328052	0.764663	1	Same	-1.19437	0.357645	0.432843	Same	0.438903	0.783493	1	Same
FBgn0000644	Fcp3C	FBtr0070542	X:3067409-3068507	960	-0.247721	0.0357721	0.510698	Same	-7.36178	6.90642e-250	7.93191e-249	Down	-6.04015	8.26639e-205	1.34526e-203	Down	0.237667	0.565886	0.975458	Same	0.218372	0.68933	1	Same	6.78279	3.35219e-29	1.82308e-28	Up	-0.0471267	0.95747	1	Same
FBgn0000658	fj	FBtr0086754	2R:14120266-14123816	3550	0.0119602	0.954874	1	Same	0.339076	0.100354	0.125562	Same	0.453526	0.0317534	0.0438328	Same	-0.308391	0.326389	0.845469	Same	-0.0931091	0.752211	1	Same	-0.0941964	0.746445	0.840638	Same	-0.0141654	0.974087	1	Same
FBgn0000659	fkh	FBtr0345227 // FBtr0330333 // FBtr0300259 // FBtr0085321	3R:24406698-24410986	4288	-0.272025	0.129489	0.756477	Same	1.07482	2.73461e-10	4.79823e-10	Up	0.100162	0.578772	0.646301	Same	0.0500352	0.852107	1	Same	0.288573	0.234348	0.859366	Same	-1.19758	1.94923e-06	3.83042e-06	Down	0.164713	0.651612	1	Same
FBgn0000662	fl(2)d	FBtr0087647 // FBtr0087648 // FBtr0304696 // FBtr0304697	2R:9707129-9712058	2972	0.0642355	0.320421	0.879107	Same	-1.58047	6.86881e-112	3.98868e-111	Down	-0.493883	1.82958e-13	4.29327e-13	Same	-0.0722479	0.463444	0.926089	Same	-0.0456143	0.646014	1	Same	1.65472	2.12186e-63	3.62972e-62	Up	0.204927	0.148178	0.658632	Same
FBgn0000667	Actn	FBtr0070345 // FBtr0310657 // FBtr0070343 // FBtr0070344 // FBtr0303048 // FBtr0310658 // FBtr0310659 // FBtr0333801 // FBtr0333802	X:1917855-1936344	5258	-0.134264	0.103178	0.705625	Same	0.857663	2.02575e-25	4.79451e-25	Up	-0.352616	2.24952e-05	4.10195e-05	Same	-0.00511716	0.966668	1	Same	0.0948719	0.412733	0.953686	Same	-1.24514	4.77928e-26	2.31894e-25	Down	0.0239225	0.888087	1	Same
FBgn0000709	fliI	FBtr0077192	X:21210768-21216115	4823	0.10183	0.418714	0.947824	Same	-1.48383	1.28016e-28	3.19666e-28	Down	-0.675577	2.12843e-07	4.23377e-07	Down	-0.141196	0.460235	0.923849	Same	-0.0950735	0.612305	1	Same	1.22461	9.96092e-11	2.49462e-10	Up	0.175686	0.519657	0.948134	Same
FBgn0000711	flw	FBtr0071446 // FBtr0071447 // FBtr0333305	X:10279993-10303850	4270	0.0623502	0.42534	0.949551	Same	-0.0898604	0.253583	0.300317	Same	2.07477	1.67678e-153	1.96142e-152	Up	-0.194297	0.083502	0.562229	Same	-0.00419058	0.969978	1	Same	0.204421	0.0590653	0.0819857	Same	0.272701	0.0807784	0.558364	Same
FBgn0000715	FMRFa	FBtr0088383	2R:5793799-5797962	1425	-0.498333	0.0217818	0.392279	Same	1.40141	8.55775e-13	1.59302e-12	Up	0.317265	0.133517	0.167474	Same	0.463322	0.141685	0.663734	Same	0.202048	0.478135	0.99301	Same	-1.00789	0.000424136	0.000717054	Down	-0.101599	0.806572	1	Same
FBgn0000719	fog	FBtr0333182 // FBtr0077342 // FBtr0100538 // FBtr0333179 // FBtr0333180 // FBtr0333181	X:22226153-22257030	6560	-0.655242	1.86475e-21	3.5337e-18	Down	-1.16997	8.32213e-61	3.10986e-60	Down	-0.132312	0.0536033	0.0718206	Same	0.547573	7.74368e-08	9.94411e-05	Same	0.515355	4.52083e-07	0.000428349	Same	0.906602	1.35257e-19	5.05105e-19	Up	-0.164918	0.256447	0.761969	Same
FBgn0000721	for	FBtr0089306 // FBtr0089307 // FBtr0100363 // FBtr0089310 // FBtr0089308 // FBtr0089309 // FBtr0089311 // FBtr0089312 // FBtr0089304 // FBtr0301399	2L:3622074-3656953	6917	-0.0140019	0.811315	1	Same	-0.765656	7.71335e-38	2.18524e-37	Down	-0.56531	2.37995e-21	6.6e-21	Same	0.0559164	0.522372	0.956318	Same	0.106322	0.204774	0.852035	Same	0.409177	1.40737e-06	2.79263e-06	Same	-0.114064	0.351058	0.841617	Same
FBgn0000723	FER	FBtr0082052 // FBtr0082053 // FBtr0082054 // FBtr0082051 // FBtr0333295 // FBtr0333296	3R:5193325-5220268	5113	-0.0597641	0.54028	0.99612	Same	1.15997	8.69203e-34	2.33711e-33	Up	1.55127	2.24178e-58	1.08834e-57	Up	0.0653175	0.639629	1	Same	0.10984	0.414665	0.955432	Same	-1.04456	3.60068e-15	1.10648e-14	Down	0.0306266	0.872812	1	Same
FBgn0000808	gd	FBtr0332308 // FBtr0332309 // FBtr0332310	X:11879567-11881797	1936	-0.243913	0.036521	0.513915	Same	-4.92934	2.00563e-120	1.23487e-119	Down	-5.55792	1.03356e-111	8.67488e-111	Down	-1.28688	0.1135	0.62188	Same	-0.0572683	0.893438	1	Same	5.57006	1.0953e-17	3.75938e-17	Up	1.11693	0.294186	0.795016	Same
FBgn0000810	fs(1)K10	FBtr0070396	X:2136171-2140074	3050	0.067637	0.513299	0.994948	Same	-1.68656	4.84255e-49	1.58461e-48	Down	-0.893522	7.36151e-16	1.82407e-15	Down	-0.209164	0.201356	0.740914	Same	-0.0158773	0.922263	1	Same	1.54406	7.45863e-21	2.94188e-20	Up	0.407709	0.0859927	0.568012	Same
FBgn0000826	png	FBtr0070234	X:1250521-1251634	1113	-0.0797138	0.429993	0.951508	Same	-6.90662	8.1981e-262	9.92325e-261	Down	-6.12097	1.6647e-220	3.03651e-219	Down	-2.93104	0.000124803	0.0176614	Down	-0.260523	0.628614	1	Same	6.49807	2.22031e-22	9.31775e-22	Up	4.02482	0.000141401	0.0753622	Same
FBgn0000927	fs(1)Ya	FBtr0070485	X:2618319-2620610	2233	-0.0127819	0.891541	1	Same	-7.68132	0	0	Down	-8.13535	0	0	Down	-2.00156	0.00104608	0.0697523	Same	-0.292173	0.40191	0.94813	Same	7.24272	1.64714e-30	9.44586e-30	Up	2.40468	0.00483745	0.251961	Same
FBgn0000928	fs(1)Yb	FBtr0070484	X:2614501-2618191	3498	-0.152743	0.500187	0.989971	Same	-0.215111	0.351127	0.404135	Same	-4.14673	1.64948e-21	4.58621e-21	Down	-0.301235	0.748067	1	Same	0.344532	0.293135	0.882354	Same	3.16614	8.09212e-08	1.7312e-07	Up	0.069002	0.92256	1	Same
FBgn0000964	tj	FBtr0329891 // FBtr0301669	2L:19464267-19467758	3491	0.185182	0.20047	0.836515	Same	-4.48027	3.60226e-100	1.92229e-99	Down	0.119376	0.416685	0.476598	Same	-0.369134	0.0881692	0.573695	Same	-0.153245	0.664575	1	Same	3.63307	4.46533e-41	3.75339e-40	Up	0.408249	0.330503	0.822999	Same
FBgn0000996	dup	FBtr0087387 // FBtr0339999	2R:11264124-11268493	3135	0.00572571	0.950361	1	Same	-4.75633	0	0	Down	-4.85074	0	0	Down	-0.0386843	0.840943	1	Same	-0.0336424	0.845233	1	Same	4.92699	2.50461e-136	2.38637e-134	Up	-0.103916	0.71834	1	Same
FBgn0001075	ft	FBtr0077478	2L:4198404-4221796	16843	0.0193722	0.884611	1	Same	0.961956	8.43387e-14	1.60213e-13	Up	1.24074	9.76185e-22	2.72753e-21	Up	-0.230997	0.224046	0.761679	Same	-0.111842	0.540495	1	Same	-0.865158	1.30473e-06	2.59379e-06	Down	0.141814	0.58427	0.984754	Same
FBgn0001077	ftz	FBtr0081625	3R:2690046-2691966	1772	3.27286	0.009376	0.253419	Same	6.44857	1.0994e-11	1.99365e-11	Up	2.52083	0.0629269	0.0830729	Same	-3.87112	0.0304658	0.392442	Same	-3.84261	0.00476514	0.305524	Same	-5.62735	0.00210346	0.00337166	Down	4.53153	0.0272767	0.41411	Same
FBgn0001078	ftz-f1	FBtr0304627 // FBtr0075086 // FBtr0075087	3L:18743707-18794409	8421	0.050849	0.487876	0.981221	Same	-1.74936	1.34241e-112	7.85147e-112	Down	-0.113453	0.124668	0.156939	Same	-0.159503	0.142717	0.664854	Same	-0.0700687	0.516134	1	Same	1.81695	1.15686e-64	2.06384e-63	Up	0.320431	0.0370493	0.454513	Same
FBgn0001079	fu	FBtr0074602	X:18551788-18555237	3247	0.0342499	0.67691	1	Same	-2.44318	5.94753e-129	3.88194e-128	Down	-1.13826	3.02946e-35	1.05941e-34	Down	-0.000730435	0.995755	1	Same	0.140495	0.341492	0.912591	Same	2.42941	3.91795e-63	6.62246e-62	Up	-0.13805	0.509793	0.944256	Same
FBgn0001083	fw	FBtr0073580 // FBtr0112806 // FBtr0342733	X:11886948-11897947	4683	-0.4243	0.03078	0.472861	Same	0.975743	1.38535e-08	2.33033e-08	Up	2.6799	4.62168e-64	2.41122e-63	Up	0.560789	0.0210649	0.341098	Same	0.208009	0.41497	0.955671	Same	-0.640449	0.00322434	0.00509129	Down	-0.235996	0.461086	0.9136	Same
FBgn0001084	fy	FBtr0079712 // FBtr0331992	2L:8401476-8403280	1685	0.0365583	0.756798	1	Same	-2.66024	1.75837e-68	7.10638e-68	Down	-1.6104	3.45279e-30	1.11868e-29	Down	-0.163777	0.445553	0.91752	Same	-0.095108	0.683355	1	Same	2.61768	5.0415e-30	2.82745e-29	Up	0.390218	0.247668	0.753742	Same
FBgn0001085	fz	FBtr0075743 // FBtr0330102	3L:14267443-14361739	3812	0.214053	0.00571814	0.195914	Same	-3.11605	5.56566e-247	6.33238e-246	Down	-1.49268	6.31329e-71	3.55945e-70	Down	-0.196367	0.108394	0.611736	Same	-0.219283	0.0963445	0.710861	Same	3.23386	1.21856e-141	1.34081e-139	Up	0.446637	0.0151635	0.35378	Same
FBgn0001086	fzy	FBtr0080833	2L:16310956-16313097	1993	-0.0294782	0.720468	1	Same	-3.16493	7.57546e-232	8.10537e-231	Down	-6.9772	0	0	Down	-2.04522	2.99932e-05	0.00673071	Down	0.122556	0.367937	0.924451	Same	2.02541	1.2311e-05	2.30552e-05	Up	2.38303	0.000460497	0.10908	Same
FBgn0001087	g	FBtr0331709 // FBtr0331710 // FBtr0073842	X:13621237-13630311	4389	0.0733001	0.278345	0.845167	Same	-1.8115	1.97815e-129	1.2956e-128	Down	-0.322686	3.5693e-06	6.77662e-06	Same	0.0261044	0.797937	1	Same	0.07447	0.479176	0.994152	Same	1.68594	1.51912e-59	2.2989e-58	Up	0.162563	0.273221	0.778172	Same
FBgn0001089	Gal	FBtr0079230 // FBtr0332603	2L:6003574-6006827	2339	0.0777382	0.388278	0.923196	Same	1.38	1.07787e-59	3.9799e-59	Up	-0.527895	9.5262e-08	1.9218e-07	Same	-0.00106454	0.994217	1	Same	-0.0949889	0.428295	0.960955	Same	-1.05074	5.74528e-15	1.74694e-14	Down	-0.113051	0.560599	0.971758	Same
FBgn0001090	bnb	FBtr0074656 // FBtr0074658 // FBtr0074657 // FBtr0074659	X:18688279-18691720	2724	0.0331705	0.826819	1	Same	0.834512	2.66068e-09	4.55785e-09	Up	4.14588	1.70553e-263	4.06255e-262	Up	-0.139821	0.442167	0.915514	Same	0.00671118	0.973431	1	Same	-0.812206	1.3812e-06	2.74199e-06	Down	0.148129	0.541404	0.962751	Same
FBgn0001091	Gapdh1	FBtr0088903 // FBtr0100479	2R:3679406-3680885	1479	-0.121468	0.11897	0.736399	Same	0.898517	1.98827e-30	5.11539e-30	Up	-0.750305	1.35384e-21	3.77222e-21	Down	0.149395	0.193976	0.730786	Same	0.160904	0.143591	0.785674	Same	-0.969025	2.15735e-18	7.64464e-18	Down	-0.225505	0.157428	0.666808	Same
FBgn0001092	Gapdh2	FBtr0074112 // FBtr0332618	X:15762178-15763694	1441	0.0005514	0.992372	1	Same	-0.733254	1.94201e-36	5.40046e-36	Down	-0.839663	7.82056e-47	3.25952e-46	Down	-0.00123189	0.988497	1	Same	0.0122816	0.880759	1	Same	0.592375	6.32927e-13	1.76526e-12	Up	-0.0191479	0.871938	1	Same
FBgn0001098	Gdh	FBtr0089497 // FBtr0089498 // FBtr0089496 // FBtr0335205	3R:19761680-19768823	2336	0.00725736	0.942608	1	Same	0.458194	5.3695e-06	8.38231e-06	Same	0.849763	4.38785e-17	1.11744e-16	Up	-0.0564392	0.702786	1	Same	0.0636704	0.654329	1	Same	-0.322124	0.0232247	0.0337766	Same	0.0740053	0.717822	1	Same
FBgn0001099	gdl	FBtr0091757 // FBtr0334082 // FBtr0346516	3L:15502545-15504147	1172	-0.195407	0.22874	0.836515	Same	2.4673	5.81723e-79	2.60812e-78	Up	-1.20603	1.47365e-09	3.13616e-09	Down	0.102178	0.743109	1	Same	-0.0442448	0.823945	1	Same	-2.39002	5.03599e-17	1.68047e-16	Down	0.182317	0.655629	1	Same
FBgn0001104	Galphai	FBtr0076934	3L:6965850-6973144	2062	0.0365771	0.617275	1	Same	-2.46555	1.48581e-202	1.40781e-201	Down	-2.20903	4.34022e-163	5.41495e-162	Down	-0.180108	0.127321	0.640106	Same	0.0240395	0.830208	1	Same	2.42289	1.32818e-94	5.03381e-93	Up	0.221027	0.190759	0.702539	Same
FBgn0001105	Gbeta13F	FBtr0074108 // FBtr0074111 // FBtr0074106 // FBtr0074107 // FBtr0074110 // FBtr0331597	X:15754148-15760208	5563	-0.000926191	0.98868	1	Same	-0.775246	1.17852e-31	3.07475e-31	Down	0.332972	3.56473e-07	7.022e-07	Same	-0.0196051	0.838426	1	Same	-0.00829513	0.929144	1	Same	0.866235	1.18677e-20	4.64335e-20	Up	0.213009	0.111859	0.607471	Same
FBgn0001108	Gl	FBtr0075756	3L:13922487-13927756	4546	0.0110491	0.867715	1	Same	-0.937633	9.10088e-43	2.7589e-42	Down	-0.815364	2.50783e-32	8.39965e-32	Down	-0.0527111	0.602106	0.989298	Same	-0.0541195	0.574964	1	Same	0.956132	2.42463e-22	1.01552e-21	Up	0.215616	0.128546	0.63035	Same
FBgn0001112	Gld	FBtr0081596	3R:3077785-3091425	2895	0.0204319	0.89825	1	Same	4.67288	3.62076e-307	5.21115e-306	Up	1.7686	7.81338e-37	2.8007e-36	Up	0.376073	0.0661375	0.520136	Same	0.139084	0.454036	0.977642	Same	-4.61899	1.78532e-151	2.32433e-149	Down	-0.36839	0.149637	0.660654	Same
FBgn0001114	Glt	FBtr0079727 // FBtr0307091	2L:8672698-8676804	3370	-0.0702684	0.457727	0.965155	Same	0.569915	1.26354e-09	2.18202e-09	Same	2.54512	5.01888e-153	5.83483e-152	Up	0.202712	0.134626	0.652333	Same	0.132215	0.318895	0.899277	Same	-1.06078	4.10892e-16	1.31453e-15	Down	-0.370742	0.0482504	0.492499	Same
FBgn0001120	gnu	FBtr0075697	3L:14795480-14796460	921	0.048739	0.597807	1	Same	-9.72383	0	0	Down	-7.49491	0	0	Down	-2.66224	1.26582e-05	0.00372217	Down	-0.169582	0.813868	1	Same	8.08676	3.47092e-19	1.27469e-18	Up	2.87903	0.0148973	0.353372	Same
FBgn0001122	Galphao	FBtr0088264 // FBtr0088265 // FBtr0088268 // FBtr0088267 // FBtr0088269 // FBtr0088270 // FBtr0088271 // FBtr0088266 // FBtr0088272 // FBtr0333064	2R:6325490-6353206	6401	0.0494594	0.553237	1	Same	-0.445166	1.57818e-07	2.58012e-07	Same	2.14568	9.0841e-144	9.89331e-143	Up	-0.215623	0.0718426	0.531483	Same	-0.0169236	0.887918	1	Same	0.631311	5.52701e-08	1.19335e-07	Up	0.355702	0.0337278	0.444005	Same
FBgn0001123	Galphas	FBtr0072143 // FBtr0072144 // FBtr0072142 // FBtr0301411 // FBtr0343279	2R:19830061-19834459	2103	-0.0684941	0.380108	0.917079	Same	0.862485	1.53454e-30	3.95521e-30	Up	1.86159	2.2596e-138	2.36716e-137	Up	-0.00955793	0.929685	1	Same	0.119485	0.262017	0.864017	Same	-0.71557	2.33139e-12	6.33755e-12	Down	0.0643985	0.662028	1	Same
FBgn0001124	Got1	FBtr0087231 // FBtr0087232	2R:12025857-12029433	1765	0.0153076	0.806747	1	Same	1.08225	1.80101e-67	7.20532e-67	Up	0.39161	4.28864e-10	9.26093e-10	Same	0.0157287	0.86437	1	Same	-0.0373907	0.669079	1	Same	-0.684039	6.9838e-15	2.1126e-14	Down	-0.0578562	0.648056	1	Same
FBgn0001125	Got2	FBtr0077867 // FBtr0077868	2L:1984512-1987758	1728	0.0457772	0.519353	0.994948	Same	0.252173	0.000381739	0.000555508	Same	-0.137282	0.0554327	0.0741029	Same	0.0784576	0.455977	0.922818	Same	-0.0543711	0.588103	1	Same	0.0963205	0.340221	0.41386	Same	-0.140356	0.335491	0.828521	Same
FBgn0001128	Gpdh	FBtr0333228 // FBtr0333229 // FBtr0333230 // FBtr0079146 // FBtr0079147 // FBtr0079148	2L:5943643-5948968	3146	0.0198412	0.796881	1	Same	1.05651	3.51328e-42	1.05808e-41	Up	0.595138	1.36653e-14	3.29929e-14	Up	-0.112192	0.322729	0.843751	Same	0.00864593	0.936594	1	Same	-1.2497	2.57178e-30	1.46206e-29	Down	0.0121944	0.938133	1	Same
FBgn0001133	grau	FBtr0071548	2R:16897269-16899426	1889	-0.0795595	0.289354	0.845417	Same	-1.23446	4.19018e-50	1.39088e-49	Down	-0.884611	1.99476e-26	6.07836e-26	Down	-0.0561431	0.651427	1	Same	0.231514	0.0502336	0.622033	Same	1.21139	1.71983e-22	7.25135e-22	Up	-0.09099	0.613019	0.998016	Same
FBgn0001134	Grd	FBtr0075139	3L:17816433-17832867	4065	-0.63249	0.15854	0.805212	Same	0.510072	0.182393	0.221466	Same	5.43268	1.28569e-110	1.06911e-109	Up	0.548936	0.250638	0.785425	Same	0.288777	0.622687	1	Same	-0.192782	0.631642	0.723289	Same	-0.225727	0.716652	1	Same
FBgn0001137	grk	FBtr0079708	2L:8431086-8433598	1714	0.0247977	0.822547	1	Same	-0.400735	0.00050967	0.000737333	Same	-0.546992	6.59811e-06	1.23524e-05	Same	0.0196757	0.91204	1	Same	0.0555355	0.733916	1	Same	0.201869	0.255713	0.319782	Same	0.163291	0.519765	0.948177	Same
FBgn0001138	grn	FBtr0081808 // FBtr0300040 // FBtr0330188	3R:3973090-4007166	4081	0.115642	0.557429	1	Same	0.90749	3.36339e-07	5.45116e-07	Up	2.7432	2.40966e-78	1.47671e-77	Up	-0.101893	0.657638	1	Same	-0.375914	0.146579	0.790856	Same	-0.640529	0.00220508	0.00353057	Down	0.42987	0.157446	0.666808	Same
FBgn0001139	gro	FBtr0084962 // FBtr0084966 // FBtr0302952 // FBtr0305047 // FBtr0337057 // FBtr0339900 // FBtr0084963 // FBtr0084964 // FBtr0302951 // FBtr0084965	3R:21867458-21875633	4438	0.0629139	0.410505	0.94069	Same	-1.46473	7.05106e-75	3.02378e-74	Down	-0.867328	3.47263e-28	1.08651e-27	Down	-0.168057	0.145924	0.669223	Same	-0.0814769	0.466282	0.986816	Same	1.4785	3.51497e-39	2.76895e-38	Up	0.263726	0.104794	0.59718	Same
FBgn0001142	Gs1	FBtr0078115 // FBtr0078114 // FBtr0300568	2L:132077-134472	2395	-0.0224091	0.738181	1	Same	-1.77784	6.65082e-140	4.58487e-139	Down	-0.606482	5.27298e-19	1.39082e-18	Down	-0.142043	0.156078	0.68297	Same	0.0972721	0.31997	0.899277	Same	1.75262	1.77696e-71	3.76941e-70	Up	0.104034	0.460033	0.913479	Same
FBgn0001145	Gs2	FBtr0073494 // FBtr0343561 // FBtr0343563 // FBtr0073495 // FBtr0073496 // FBtr0343562	X:11316865-11324230	2226	-0.124677	0.047293	0.54795	Same	1.30824	1.1077e-99	5.89267e-99	Up	2.37099	2.26018045241286e-311	7.31449290624314e-310	Up	0.167158	0.06076	0.50249	Same	0.0934498	0.281056	0.875126	Same	-0.858997	3.49673e-24	1.57602e-23	Down	-0.0865958	0.47828	0.925257	Same
FBgn0001147	gsb-n	FBtr0072461	2R:20927906-20939854	2232	-2.29607	0.000265053	0.0275194	Down	4.03562	3.59886e-56	1.27899e-55	Up	0.773795	0.0615601	0.081445	Same	1.55209	0.055022	0.49234	Same	2.38569	0.000246869	0.0770303	Same	-3.25274	3.72418e-11	9.55126e-11	Down	-2.7085	0.00299506	0.227192	Same
FBgn0001148	gsb	FBtr0072444	2R:20949487-20952166	1647	-0.0578791	0.925669	1	Same	2.32274	6.16543e-07	9.9078e-07	Up	-1.00281	0.193739	0.236387	Same	-0.613196	0.618459	0.99761	Same	0.430779	0.555319	1	Same	-2.0719	0.0693545	0.09556	Same	0.04156	0.950651	1	Same
FBgn0001149	GstD1	FBtr0100410 // FBtr0082607	3R:8193539-8194990	841	-0.66578	1.0531e-19	1.38159e-16	Down	-0.815649	1.61676e-28	4.02951e-28	Down	-1.42578	2.87578e-79	1.7764e-78	Down	0.58971	8.16286e-08	9.94411e-05	Up	0.938052	1.82274e-19	1.55434e-15	Up	1.01126	1.20519e-21	4.92208e-21	Up	-0.965717	2.53466e-10	2.16143e-06	Down
FBgn0001150	gt	FBtr0070460	X:2321146-2323000	1778	0.458543	0.461378	0.965828	Same	0.424042	0.504059	0.569622	Same	3.83134	1.37479e-20	3.75273e-20	Up	-0.760626	0.276002	0.808935	Same	-0.279505	0.744339	1	Same	-0.538935	0.437594	0.519357	Same	1.04238	0.286437	0.787555	Same
FBgn0001168	h	FBtr0100153 // FBtr0076569	3L:8668859-8672353	2332	-0.196044	0.147599	0.788381	Same	1.13577	1.24113e-17	2.55368e-17	Up	0.619594	3.98964e-06	7.55617e-06	Up	-0.0332195	0.866926	1	Same	0.045301	0.808827	1	Same	-1.15213	8.91373e-10	2.11821e-09	Down	0.0795817	0.770014	1	Same
FBgn0001169	H	FBtr0083917 // FBtr0083914 // FBtr0083916 // FBtr0083915	3R:16447660-16454637	5999	-0.0771032	0.459271	0.965391	Same	-1.39097	8.54552e-36	2.35641e-35	Down	-0.476455	9.48958e-06	1.76513e-05	Same	0.0647064	0.682547	1	Same	-0.00777559	0.960598	1	Same	1.23056	5.78192e-15	1.75745e-14	Up	0.261398	0.249925	0.755489	Same
FBgn0001170	H2.0	FBtr0079227	2L:6013059-6019402	1659	-1.46116	0.00909789	0.25067	Same	0.0409174	0.929707	1	Same	-0.905943	0.104514	0.132813	Same	0.998683	0.306277	0.8315	Same	1.46359	0.0470788	0.613391	Same	0.0553362	0.944283	1	Same	-0.67193	0.590336	0.987319	Same
FBgn0001174	halo	FBtr0114554	2L:1517533-1518148	615	1.74042	0.0845401	0.701291	Same	-3.65429	0.0108379	0.0146292	Down	0.507413	0.638576	0.7078	Same	-3.24115	0.0510532	0.474736	Same	0.534515	0.346272	0.914215	Same	3.13619	0.0540845	0.0754096	Same	1.05618	0.595169	0.990303	Same
FBgn0001179	hay	FBtr0076253 // FBtr0114599	3L:10624179-10627069	2624	0.0961047	0.202583	0.836515	Same	-1.58917	1.19939e-76	5.23161e-76	Down	-1.46139	4.7176e-62	2.39889e-61	Down	-0.00517922	0.968516	1	Same	-0.0486702	0.692252	1	Same	1.88026	4.15817e-47	4.31635e-46	Up	0.0314231	0.86758	1	Same
FBgn0001180	hb	FBtr0081951 // FBtr0081950	3R:4516702-4523544	3832	0.0514179	0.678331	1	Same	-3.63138	1.83329e-125	1.16667e-124	Down	-3.49187	2.10619e-112	1.77827e-111	Down	-0.466456	0.051351	0.475457	Same	0.0794354	0.711256	1	Same	3.26197	9.68987e-40	7.7478e-39	Up	0.677706	0.0555021	0.50701	Same
FBgn0001185	her	FBtr0080883 // FBtr0335138	2L:16677185-16679691	2375	0.0500897	0.564191	1	Same	-1.02825	1.43672e-27	3.5282e-27	Down	-0.0757898	0.400393	0.460652	Same	-0.150444	0.256891	0.791418	Same	0.086236	0.519579	1	Same	1.22176	2.00679e-20	7.77507e-20	Up	0.108384	0.568972	0.97716	Same
FBgn0001186	Hex-A	FBtr0333335 // FBtr0071361 // FBtr0071362	X:9479708-9483846	4138	-0.0357316	0.69319	1	Same	0.691247	2.09824e-14	4.03672e-14	Up	0.553257	1.05038e-09	2.24461e-09	Same	-0.0673251	0.613184	0.995028	Same	0.073833	0.562376	1	Same	-0.760742	2.62428e-09	6.07701e-09	Down	0.157633	0.392288	0.872134	Same
FBgn0001187	Hex-C	FBtr0087399	2R:11106342-11107834	1492	-0.0976837	0.288667	0.845417	Same	1.48228	1.70072e-59	6.26612e-59	Up	0.823579	2.17786e-19	5.79409e-19	Up	-0.0133411	0.92083	1	Same	0.15047	0.236979	0.859366	Same	-2.18073	1.06108e-63	1.83351e-62	Down	-0.243373	0.190524	0.702539	Same
FBgn0001189	hfw	FBtr0070270 // FBtr0333115	X:1563603-1567641	3034	-0.0737235	0.352045	0.896756	Same	0.160159	0.041532	0.0537386	Same	-0.162721	0.0476554	0.0642856	Same	-0.0824136	0.498157	0.944137	Same	0.105262	0.345852	0.914215	Same	-0.288662	0.0132873	0.0198316	Same	0.065261	0.699486	1	Same
FBgn0001197	His2Av	FBtr0085062 // FBtr0334311	3R:22692651-22694942	1220	0.00240316	0.971173	1	Same	-3.40711	0	0	Down	-3.22857	0	0	Down	-0.051853	0.633542	1	Same	0.0719678	0.48484	0.996498	Same	3.44131	5.77515e-218	2.89692e-215	Up	0.105268	0.499788	0.941288	Same
FBgn0001202	hk	FBtr0081180	2L:19030844-19033498	2310	0.0786889	0.307258	0.865303	Same	-0.943143	3.99835e-31	1.03698e-30	Down	0.296177	0.000139332	0.000242183	Same	-0.105699	0.354148	0.865251	Same	-0.0255319	0.82417	1	Same	1.176	1.2135e-25	5.80541e-25	Up	0.148784	0.357698	0.848593	Same
FBgn0001206	Hmr	FBtr0071511	X:10484953-10489888	4691	0.00856509	0.930774	1	Same	-2.53702	2.79964e-104	1.54424e-103	Down	-1.94105	1.04347e-64	5.4927e-64	Down	-0.272369	0.115199	0.624595	Same	-0.155123	0.363406	0.922968	Same	2.55826	2.73023e-48	2.96209e-47	Up	0.563667	0.0279186	0.415106	Same
FBgn0001208	Hn	FBtr0076811 // FBtr0334645 // FBtr0334646 // FBtr0100225	3L:7753553-7756266	2109	-0.166524	0.223803	0.836515	Same	1.10171	7.0792e-16	1.40537e-15	Up	2.88182	3.57165e-90	2.45921e-89	Up	0.123338	0.532652	0.960713	Same	0.0721275	0.706559	1	Same	-1.46784	1.15247e-14	3.45013e-14	Down	-0.24676	0.366493	0.854599	Same
FBgn0001215	Hrb98DE	FBtr0085298 // FBtr0085299 // FBtr0085302 // FBtr0085300 // FBtr0085301 // FBtr0085303	3R:24425556-24431499	2735	0.0380882	0.626591	1	Same	-0.639236	7.02097e-16	1.39398e-15	Down	-0.763119	1.35962e-21	3.7871e-21	Down	-0.101137	0.388259	0.884789	Same	-0.064743	0.56235	1	Same	0.498098	1.08412e-05	2.03744e-05	Same	0.327954	0.0446596	0.482846	Same
FBgn0001216	Hsc70-1	FBtr0075761 // FBtr0075763 // FBtr0075762	3L:13967161-13970861	2715	-0.16612	0.0688017	0.640397	Same	1.93436	6.03689e-105	3.345e-104	Up	-0.932584	1.80702e-21	5.02096e-21	Down	0.0933471	0.520299	0.955497	Same	0.158979	0.199077	0.851778	Same	-1.92295	7.39813e-45	7.12854e-44	Down	-0.182466	0.357323	0.848234	Same
FBgn0001217	Hsc70-2	FBtr0082707	3R:8870481-8873110	2172	-1.67156	6.27602e-22	1.33797e-18	Down	5.38378	0	0	Up	1.04545	1.11834e-16	2.819e-16	Up	-1.54067	2.87756e-07	0.000272649	Down	1.55782	1.59503e-16	7.67277e-13	Up	-5.32928	1.11292e-249	9.49047e-247	Down	-0.851948	0.0227402	0.397458	Same
FBgn0001218	Hsc70-3	FBtr0073608 // FBtr0073609 // FBtr0073610 // FBtr0073611 // FBtr0345166	X:11695729-11701150	3584	0.0496262	0.594138	1	Same	-0.604983	1.03755e-10	1.83811e-10	Down	-1.02876	1.398e-27	4.33035e-27	Down	0.0473087	0.731205	1	Same	0.0221345	0.866785	1	Same	0.454987	0.000602355	0.00100628	Same	-0.0395803	0.836072	1	Same
FBgn0001220	Hsc70-5	FBtr0087568 // FBtr0339969	2R:10140103-10143697	2916	0.0435247	0.488654	0.981221	Same	-0.043363	0.49114	0.555832	Same	-0.503472	3.43211e-15	8.38486e-15	Same	-0.0189726	0.839797	1	Same	0.00334968	0.970008	1	Same	0.0546328	0.545206	0.633887	Same	0.0459751	0.724207	1	Same
FBgn0001222	Hsf	FBtr0110964 // FBtr0110965 // FBtr0110966 // FBtr0086782	2R:14017808-14022139	2902	0.0513329	0.3857	0.921643	Same	-1.86568	8.20492e-187	7.28448e-186	Down	-1.34426	6.83897e-101	5.2164e-100	Down	-0.142093	0.123784	0.636556	Same	-0.0520754	0.560686	1	Same	1.94882	3.40676e-101	1.49748e-99	Up	0.219879	0.0943596	0.580449	Same
FBgn0001223	Hsp22	FBtr0100558 // FBtr0100559	3L:9366031-9368064	1897	0	1	1	Same	0	1	1	Same	0	1	1	Same	0	1	1	Same	0	1	1	Same	0	1	1	Same	0	1	1	Same
FBgn0001224	Hsp23	FBtr0309504 // FBtr0076453	3L:9374982-9375865	883	-0.192833	0.268318	0.838587	Same	2.73301	2.0114e-70	8.27012e-70	Up	1.56777	8.99275e-23	2.55662e-22	Up	-0.402823	0.0941479	0.586447	Same	0.164954	0.452655	0.976819	Same	-2.87918	3.43014e-41	2.89609e-40	Down	0.224389	0.476537	0.923632	Same
FBgn0001225	Hsp26	FBtr0346539 // FBtr0076496	3L:9369518-9370527	1009	0.00494795	0.970584	1	Same	-3.91138	4.177e-146	2.99071e-145	Down	-5.90818	6.04537e-264	1.44605e-262	Down	-0.990922	8.43311e-06	0.00289349	Down	-0.0952337	0.621512	1	Same	3.06906	5.30472e-46	5.30316e-45	Up	1.10895	0.000384363	0.102427	Same
FBgn0001226	Hsp27	FBtr0346541 // FBtr0076454	3L:9377163-9378794	1631	-0.0360351	0.71898	1	Same	-2.97141	1.4548e-156	1.10323e-155	Down	-6.13298	0	0	Down	-0.393925	0.114368	0.622986	Same	-0.0934007	0.535519	1	Same	2.87662	6.58805e-34	4.29836e-33	Up	0.116311	0.742999	1	Same
FBgn0001227	Hsp67Ba	FBtr0076495	3L:9370902-9372634	1732	-0.393551	0.136545	0.767055	Same	2.28116	5.89187e-36	1.62862e-35	Up	3.32757	7.92688e-89	5.3648e-88	Up	0.412475	0.159133	0.687705	Same	0.235686	0.429823	0.961295	Same	-1.64148	9.22931e-14	2.66564e-13	Down	-0.254611	0.455338	0.911183	Same
FBgn0001228	Hsp67Bb	FBtr0303474 // FBtr0303473 // FBtr0100653 // FBtr0100655	3L:9365822-9368064	2106	-0.713808	0.327851	0.880827	Same	6.58407	1.35351e-158	1.04311e-157	Up	-0.610294	0.435994	0.49705	Same	-2.66669	0.0962556	0.588612	Same	0.62788	0.390295	0.939913	Same	-7.49126	1.14833e-07	2.4347e-07	Down	3.33677	0.0815872	0.558375	Same
FBgn0001229	Hsp67Bc	FBtr0076497	3L:9364611-9365597	986	-0.249594	0.354604	0.898743	Same	0.332935	0.18473	0.224175	Same	2.49456	9.80074e-36	3.45497e-35	Up	-0.150906	0.646434	1	Same	0.224713	0.539352	1	Same	-0.255306	0.388162	0.465811	Same	0.307425	0.485519	0.931155	Same
FBgn0001230	Hsp68	FBtr0084589	3R:19880802-19883032	2230	0.0669923	0.727586	1	Same	3.31791	3.0037e-81	1.36937e-80	Up	2.24225	3.2054e-37	1.15626e-36	Up	-0.387548	0.133445	0.650387	Same	-0.0437333	0.856473	1	Same	-3.35858	7.89265e-47	8.12366e-46	Down	0.0976236	0.772173	1	Same
FBgn0001233	Hsp83	FBtr0332873 // FBtr0073040	3L:3192969-3197059	2958	0.113091	0.614083	1	Same	-2.02138	3.98138e-18	8.2707e-18	Down	-2.72864	4.06851e-30	1.31667e-29	Down	0.0992289	0.763765	1	Same	0.0701376	0.825021	1	Same	2.1024	5.66185e-11	1.43716e-10	Up	0.224286	0.62455	1	Same
FBgn0001234	Hsromega	FBtr0309958 // FBtr0332373 // FBtr0084058 // FBtr0084059 // FBtr0084057 // FBtr0334316	3R:17121849-17143558	21709	-0.0886274	0.42144	0.949365	Same	1.12672	4.74782e-24	1.09498e-23	Up	2.38936	7.56421e-95	5.45717e-94	Up	-0.0252382	0.876136	1	Same	-0.251454	0.106373	0.725632	Same	-0.882895	1.43182e-08	3.19713e-08	Down	0.567798	0.0114622	0.324554	Same
FBgn0001235	hth	FBtr0082255 // FBtr0082256 // FBtr0344145 // FBtr0100454 // FBtr0100455	3R:6333283-6465290	11824	-0.0974082	0.300742	0.859444	Same	0.921281	2.46684e-23	5.62985e-23	Up	2.62359	2.04646e-168	2.63216e-167	Up	0.0218355	0.869961	1	Same	0.0908233	0.486965	0.997382	Same	-1.00792	2.56191e-15	7.93415e-15	Down	0.174834	0.341226	0.834114	Same
FBgn0001247	Ide	FBtr0273273	3L:20364772-20368996	3425	0.0392225	0.569261	1	Same	0.0753692	0.274841	0.321872	Same	0.407794	3.69484e-09	7.78738e-09	Same	-0.117743	0.246537	0.781996	Same	-0.00969142	0.920984	1	Same	-0.0280044	0.774294	0.868617	Same	0.145349	0.302565	0.804277	Same
FBgn0001248	Idh	FBtr0076668 // FBtr0076671 // FBtr0333058 // FBtr0076667 // FBtr0076669 // FBtr0076670 // FBtr0076673 // FBtr0114548 // FBtr0114549	3L:8349504-8354006	2429	-0.0595569	0.442039	0.956609	Same	0.787537	3.62149e-24	8.37486e-24	Up	0.14468	0.0622527	0.0822465	Same	-0.00984228	0.931328	1	Same	0.06747	0.53685	1	Same	-0.688531	3.38963e-10	8.24564e-10	Down	-0.0637686	0.686762	1	Same
FBgn0001250	if	FBtr0074357 // FBtr0301352 // FBtr0301353 // FBtr0301354	X:16646222-16677467	5997	-0.169793	0.0429421	0.53728	Same	1.3537	1.53598e-60	5.72342e-60	Up	1.16117	1.27158e-44	5.14027e-44	Up	0.0362783	0.764471	1	Same	0.102406	0.376328	0.931792	Same	-1.42048	7.15794e-35	4.82333e-34	Down	0.0621819	0.708431	1	Same
FBgn0001253	ImpE1	FBtr0076606 // FBtr0076607 // FBtr0333057	3L:8365505-8384271	6257	-0.255165	0.21432	0.836515	Same	-3.23508	8.71866e-28	2.14787e-27	Down	-0.239573	0.264169	0.313462	Same	0.417624	0.184061	0.719467	Same	-0.533626	0.327757	0.903561	Same	3.80352	2.38325e-24	1.08073e-23	Up	0.114282	0.833415	1	Same
FBgn0001254	ImpE2	FBtr0073141	3L:3510974-3512681	1707	-0.293596	0.392723	0.927083	Same	-4.43099	1.73625e-21	3.84069e-21	Down	-2.4312	9.90179e-10	2.11755e-09	Down	-0.137789	0.815235	1	Same	-2.07017	0.0267445	0.538952	Same	4.45765	9.30444e-12	2.4557e-11	Up	2.39162	0.0360929	0.453287	Same
FBgn0001255	ImpE3	FBtr0310412	3R:3854175-3855268	1093	-0.221301	0.360876	0.90367	Same	0.15975	0.492634	0.557376	Same	0.854491	0.000121919	0.000212741	Up	-0.426482	0.218995	0.756064	Same	-0.221448	0.525668	1	Same	-0.286899	0.36554	0.441481	Same	0.935511	0.0513077	0.497931	Same
FBgn0001256	ImpL1	FBtr0075842 // FBtr0301405 // FBtr0075843	3L:13375865-13377099	1234	-0.128187	0.694362	1	Same	-6.13261	2.82236e-28	7.00967e-28	Down	-1.32403	0.000181138	0.000312557	Down	-0.521334	0.33014	0.849347	Same	0.183584	0.87804	1	Same	6.88938	1.3451e-23	5.94098e-23	Up	-0.103325	0.936001	1	Same
FBgn0001257	ImpL2	FBtr0333569 // FBtr0073248 // FBtr0073249 // FBtr0073250	3L:4224006-4236147	2662	0.30104	0.141865	0.777475	Same	1.26461	5.85503e-10	1.01823e-09	Up	0.0208472	0.920528	0.983993	Same	-0.256509	0.401952	0.89413	Same	-0.0457516	0.871926	1	Same	-0.171858	0.551865	0.640712	Same	0.0628161	0.879724	1	Same
FBgn0001258	ImpL3	FBtr0332065 // FBtr0077008 // FBtr0332066 // FBtr0332067	3L:6252205-6255794	1936	-0.24529	0.096728	0.704948	Same	1.06174	1.27797e-13	2.4204e-13	Up	-0.55237	0.000322246	0.000546259	Same	0.161657	0.477002	0.932538	Same	0.379315	0.061266	0.652306	Same	-1.34308	6.13653e-10	1.47096e-09	Down	-0.254703	0.417472	0.887584	Same
FBgn0001259	in	FBtr0078183	3L:20360298-20363359	3061	0.0868005	0.737785	1	Same	1.66774	7.00159e-15	1.36098e-14	Up	2.09806	2.71986e-23	7.80405e-23	Up	-0.300338	0.351606	0.862749	Same	-0.320887	0.314343	0.896599	Same	-1.78385	1.78089e-10	4.39489e-10	Down	0.62919	0.126853	0.629153	Same
FBgn0001263	inaD	FBtr0071909 // FBtr0305132	2R:18743211-18746317	2322	0.14627	0.667148	1	Same	0.0350048	0.920537	0.996494	Same	9.91927	0	0	Up	-0.143706	0.686421	1	Same	0.551726	0.243052	0.859366	Same	0.0654571	0.860774	0.954209	Same	-0.39878	0.417683	0.887584	Same
FBgn0001269	inv	FBtr0088068 // FBtr0088069 // FBtr0345673	2R:7361970-7397200	5914	-0.0396475	0.878356	1	Same	3.2703	1.30899e-90	6.4841e-90	Up	2.60147	8.23418e-46	3.37906e-45	Up	0.0293427	0.920898	1	Same	0.196613	0.485229	0.996937	Same	-3.0704	2.26223e-44	2.13871e-43	Down	-0.181368	0.596416	0.991411	Same
FBgn0001276	ix	FBtr0088154	2R:7246942-7247668	726	0.0482224	0.674286	1	Same	-2.23744	2.83522e-54	9.87433e-54	Down	-1.11287	4.43501e-17	1.12928e-16	Down	-0.281264	0.16129	0.690186	Same	0.184649	0.383588	0.934852	Same	2.28091	2.80255e-27	1.42679e-26	Up	0.0257849	0.934282	1	Same
FBgn0001280	janA	FBtr0085595 // FBtr0085596 // FBtr0085597	3R:25864344-25865255	736	0.0771954	0.197952	0.836515	Same	0.330539	2.3705e-08	3.96557e-08	Same	-1.87216	9.78956e-125	9.19895e-124	Down	-0.0493673	0.688039	1	Same	-0.233312	0.00571813	0.327096	Same	-0.414257	0.00049148	0.000827217	Same	0.236182	0.169715	0.677828	Same
FBgn0001281	janB	FBtr0085598	3R:25863706-25864450	565	-0.600442	0.221777	0.836515	Same	9.45007	0	0	Up	-0.0756402	0.87708	0.942096	Same	-0.591904	0.487584	0.939188	Same	0.524616	0.290334	0.878969	Same	-9.06673	2.16034e-30	1.23267e-29	Down	0.689725	0.480403	0.92705	Same
FBgn0001285	Jon44E	FBtr0345661 // FBtr0088704	2R:4578953-4580349	1396	-0.306429	0.0384892	0.517073	Same	-0.754678	5.37955e-07	8.65957e-07	Down	-7.48377	8.14096e-145	8.92314e-144	Down	-1.11276	0.249525	0.784452	Same	0.251837	0.238119	0.859366	Same	0.500224	0.561567	0.650913	Same	1.65342	0.177976	0.68986	Same
FBgn0001291	Jra	FBtr0088410 // FBtr0088411 // FBtr0330606	2R:5983985-5986061	1639	0.00498957	0.946538	1	Same	-0.366001	1.41039e-06	2.24344e-06	Same	-0.811267	2.11472e-24	6.21087e-24	Down	0.0524705	0.653268	1	Same	0.0682264	0.525168	1	Same	0.432945	0.000132753	0.00023274	Same	-0.0326379	0.841459	1	Same
FBgn0001296	kar	FBtr0082666 // FBtr0302563	3R:8507908-8515089	2672	-0.206755	0.0205277	0.384188	Same	-1.52805	2.62765e-56	9.34728e-56	Down	-0.145947	0.107447	0.136358	Same	0.284312	0.0328988	0.404792	Same	0.46323	0.000667563	0.123708	Same	1.32425	6.62595e-23	2.83934e-22	Up	-0.476841	0.0134418	0.341893	Same
FBgn0001297	kay	FBtr0099988 // FBtr0099989 // FBtr0339165 // FBtr0099990 // FBtr0290076	3R:25591717-25619835	7782	-0.135408	0.206067	0.836515	Same	0.94694	9.05951e-19	1.90871e-18	Up	0.300158	0.00510459	0.00778979	Same	0.0718642	0.648505	1	Same	0.105453	0.483281	0.995214	Same	-1.10397	3.16856e-13	8.95143e-13	Down	0.17224	0.429859	0.894237	Same
FBgn0001301	kel	FBtr0081042 // FBtr0081043	2L:18129884-18138083	5470	0.00245766	0.976748	1	Same	-0.349992	4.24791e-05	6.4267e-05	Same	-0.577741	4.33001e-11	9.61095e-11	Same	-0.00940062	0.941803	1	Same	0.07142	0.554784	1	Same	0.430202	0.000541501	0.000908181	Same	0.0855789	0.633048	1	Same
FBgn0001308	Khc	FBtr0087184	2R:12154465-12159476	3714	0.055926	0.397565	0.93277	Same	-1.20057	3.53331e-69	1.43786e-68	Down	-0.67349	2.11847e-23	6.09488e-23	Down	-0.149124	0.132959	0.650188	Same	-0.00677559	0.943564	1	Same	1.18061	2.10396e-34	1.39786e-33	Up	0.208572	0.133504	0.638507	Same
FBgn0001311	kkv	FBtr0078800 // FBtr0301398 // FBtr0078798	3R:1203815-1218588	5689	-0.46017	0.0772341	0.673758	Same	0.311659	0.219565	0.264454	Same	-0.478337	0.0731257	0.0956337	Same	0.122538	0.759985	1	Same	0.534237	0.140588	0.781686	Same	-0.104422	0.780413	0.874906	Same	-1.09783	0.0474828	0.489909	Same
FBgn0001313	kl-2	FBtr0300022	YHet:81209-148249	12439	-0.412167	0.708959	1	Same	9.43284	1.71177e-41	5.10301e-41	Up	-0.833474	0.50984	0.574366	Same	-1.33469	0.365723	0.873098	Same	0.324742	0.767771	1	Same	-3.30404	0.144345	0.189122	Same	0.795508	0.437552	0.900609	Same
FBgn0001314	kl-3	FBtr0113756	YHet:34290-65839	8269	0.055894	0.952044	1	Same	9.34727	1.35698e-57	4.896e-57	Up	-0.417766	0.699825	0.770531	Same	-0.659845	0.68732	1	Same	-0.179837	0.867755	1	Same	-4.35063	0.00872601	0.0132758	Down	-0.370887	0.925426	1	Same
FBgn0001315	kl-5	FBtr0113891	YHet:311-33413	7107	-1.12384	0.330226	0.880827	Same	9.63454	0	0	Up	-0.831838	0.49526	0.559196	Same	-0.621179	0.497276	0.944137	Same	1.0516	0.356094	0.918911	Same	-4.62069	0.048837	0.0684512	Same	0.195159	0.549102	0.966969	Same
FBgn0001316	klar	FBtr0110818 // FBtr0072565 // FBtr0112807 // FBtr0343527 // FBtr0333850 // FBtr0333851 // FBtr0333852 // FBtr0112808 // FBtr0343526	3L:434083-540614	11692	0.0462017	0.573753	1	Same	-1.00168	5.03594e-33	1.3397e-32	Down	-0.425905	2.78488e-07	5.51191e-07	Same	-0.0777704	0.52329	0.956849	Same	-0.00165719	0.988747	1	Same	0.982826	7.60191e-17	2.51504e-16	Up	0.225548	0.184003	0.697992	Same
FBgn0001319	kn	FBtr0087465 // FBtr0112809 // FBtr0112810 // FBtr0301400 // FBtr0329882	2R:10660155-10694566	4377	-0.541213	0.0534393	0.576324	Same	-0.0352077	0.893439	0.970239	Same	2.4506	1.18809e-36	4.25156e-36	Up	0.665066	0.0389271	0.423407	Same	1.03258	0.00628392	0.339046	Same	0.275965	0.361949	0.437773	Same	-0.753016	0.0811322	0.558364	Same
FBgn0001320	kni	FBtr0078283 // FBtr0344836	3L:20685430-20688478	2211	-0.554844	0.0112922	0.280705	Same	1.47807	2.02015e-17	4.14107e-17	Up	2.07834	1.84994e-34	6.40363e-34	Up	0.3587	0.182562	0.716713	Same	0.427474	0.110355	0.729082	Same	-1.62812	1.00653e-12	2.78179e-12	Down	-0.0903702	0.788313	1	Same
FBgn0001321	knk	FBtr0082194	3R:5948087-5951386	2668	-0.353888	0.101107	0.704948	Same	0.560251	0.00523241	0.00720074	Same	1.07829	5.45647e-08	1.10839e-07	Up	-0.108357	0.721069	1	Same	0.623452	0.0305896	0.548586	Same	-0.587669	0.0331046	0.0473141	Down	-0.626025	0.124619	0.624804	Same
FBgn0001323	knrl	FBtr0078212	3L:20590241-20613759	3905	0.0930451	0.535937	0.994948	Same	1.45031	4.49574e-28	1.11203e-27	Up	2.10637	2.11055e-60	1.05127e-59	Up	-0.420862	0.0295377	0.38662	Same	-0.358529	0.0621546	0.652306	Same	-1.64462	2.89388e-21	1.16075e-20	Down	0.634044	0.012799	0.336085	Same
FBgn0001324	kto	FBtr0074884 // FBtr0304716	3L:19829714-19838044	7767	-0.00245603	0.980357	1	Same	-0.170178	0.0911214	0.114498	Same	0.288566	0.00403695	0.00621448	Same	0.0749786	0.610188	0.993782	Same	-0.059918	0.675189	1	Same	0.220188	0.122203	0.162117	Same	0.035037	0.864642	1	Same
FBgn0001325	Kr	FBtr0072449 // FBtr0333162	2R:21114134-21118917	4409	0.434713	0.125794	0.750063	Same	-0.328903	0.302042	0.350216	Same	2.29062	2.32957e-21	6.4624e-21	Up	-0.718917	0.0447643	0.45015	Same	-0.595372	0.18845	0.846753	Same	0.494711	0.18667	0.240185	Same	0.947498	0.0786894	0.554848	Same
FBgn0001330	kz	FBtr0070419 // FBtr0342769	X:2131891-2136068	3922	0.0267952	0.73977	1	Same	-2.94065	5.49613e-173	4.55032e-172	Down	-1.79813	8.97167e-78	5.45886e-77	Down	-0.21196	0.149989	0.675962	Same	0.136325	0.387915	0.938899	Same	2.68302	1.0455e-62	1.74472e-61	Up	-0.044953	0.847632	1	Same
FBgn0001332	L	FBtr0087492	2R:10368692-10384817	2628	-0.0450349	0.73076	1	Same	-1.1228	2.48121e-16	4.98434e-16	Down	-0.424092	0.00160731	0.00257058	Same	-0.046023	0.816228	1	Same	0.054021	0.779978	1	Same	0.533861	0.00660917	0.0101576	Same	0.0628283	0.824858	1	Same
FBgn0001341	l(1)1Bi	FBtr0070119	X:523806-527666	3676	0.130741	0.0208175	0.384188	Same	-3.00863	0	0	Down	-2.86185	5.60371500550292e-310	0	Down	-0.0697933	0.562802	0.974139	Same	-0.113265	0.314089	0.896564	Same	3.01938	8.53047e-123	5.7733e-121	Up	0.221746	0.228187	0.734847	Same
FBgn0001404	egh	FBtr0070439 // FBtr0070440 // FBtr0340091	X:2482536-2493144	4657	0.0415513	0.572487	1	Same	-0.0962297	0.19442	0.235449	Same	0.624059	2.05074e-17	5.2555e-17	Up	-0.125815	0.243324	0.780337	Same	0.030143	0.773842	1	Same	-0.0634232	0.543149	0.631727	Same	0.108107	0.472408	0.920385	Same
FBgn0001491	l(1)10Bb	FBtr0073460	X:11218327-11219341	932	-0.0584423	0.392848	0.927083	Same	-0.96995	4.06307e-40	1.18983e-39	Down	-1.2729	4.1042e-60	2.04073e-59	Down	0.0483463	0.676798	1	Same	-0.00644228	0.950863	1	Same	0.69712	2.21123e-09	5.14005e-09	Up	0.17976	0.284129	0.786607	Same
FBgn0001565	Hlc	FBtr0077221 // FBtr0343853	X:21256545-21258973	2112	-0.0148184	0.840554	1	Same	-1.32045	6.23783e-66	2.45469e-65	Down	-0.583188	1.08455e-14	2.62257e-14	Same	-0.0657513	0.553424	0.969459	Same	0.025796	0.811296	1	Same	1.09154	1.16197e-23	5.13937e-23	Up	0.0756437	0.629934	1	Same
FBgn0001612	Grip91	FBtr0073841	X:13630603-13638716	3566	-0.0378105	0.630704	1	Same	-2.03793	1.28749e-114	7.65094e-114	Down	-0.899528	1.02171e-26	3.12729e-26	Down	-0.076628	0.537401	0.962142	Same	0.0265362	0.836214	1	Same	2.14055	1.37885e-64	2.44834e-63	Up	0.242525	0.184319	0.698339	Same
FBgn0001624	dlg1	FBtr0073483 // FBtr0073490 // FBtr0073488 // FBtr0073492 // FBtr0073491 // FBtr0112813 // FBtr0333263 // FBtr0302114 // FBtr0073484 // FBtr0301288 // FBtr0112812 // FBtr0073489 // FBtr0073485 // FBtr0330390 // FBtr0333261 // FBtr0073487 // FBtr0308089 // FBtr0073486 // FBtr0301289 // FBtr0333262 // FBtr0308088	X:11263698-11303809	11478	-0.00083726	0.989805	1	Same	0.187246	0.00421341	0.00582946	Same	1.09736	6.47863e-63	3.33111e-62	Up	-0.024527	0.797333	1	Same	-0.0305066	0.741915	1	Same	-0.216127	0.0185849	0.0273198	Same	0.247818	0.0614683	0.523125	Same
FBgn0001941	ifc	FBtr0079179 // FBtr0332599	2L:5986348-5988854	2198	0.0290053	0.671161	1	Same	-0.796434	9.21621e-30	2.34531e-29	Down	-1.72775	9.67684e-116	8.41604e-115	Down	-0.11307	0.308741	0.833477	Same	0.0226304	0.819458	1	Same	0.842127	4.10752e-15	1.25905e-14	Up	0.124951	0.420179	0.889338	Same
FBgn0001942	eIF-4a	FBtr0079175 // FBtr0079176 // FBtr0307068 // FBtr0079178 // FBtr0079177 // FBtr0331201	2L:5981764-5985909	2474	-0.0187753	0.694552	1	Same	-0.697523	1.73374e-47	5.58008e-47	Down	-0.0590251	0.217924	0.262478	Same	-0.0369595	0.60023	0.988579	Same	0.0922392	0.174018	0.832972	Same	0.441615	8.00107e-11	2.01266e-10	Same	0.0171187	0.861342	1	Same
FBgn0001961	Arpc1	FBtr0080569 // FBtr0080570	2L:13827941-13829741	1730	0.0702229	0.48917	0.981347	Same	-0.30942	0.00269591	0.00377185	Same	-0.138304	0.183071	0.225191	Same	-0.0583723	0.701853	1	Same	0.00112388	0.993825	1	Same	0.171399	0.24771	0.310715	Same	0.042319	0.843025	1	Same
FBgn0001965	Sos	FBtr0080541	2L:13813816-13819826	5630	0.1006	0.224266	0.836515	Same	-0.988213	4.8167e-29	1.21146e-28	Down	0.34276	4.06667e-05	7.30536e-05	Same	-0.0817496	0.503797	0.948373	Same	-0.0241301	0.84698	1	Same	1.1838	1.83902e-22	7.74051e-22	Up	0.0797455	0.648113	1	Same
FBgn0001967	NimC3	FBtr0290243	2L:14019357-14020208	851	0.523877	0.65673	1	Same	1.70832	0.116338	0.144649	Same	2.75816	0.00799825	0.0118897	Up	-1.42465	0.37388	0.877296	Same	-0.955289	0.537725	1	Same	-1.85463	0.172142	0.222821	Same	2.24811	0.276629	0.780465	Same
FBgn0001970	Pgant35A	FBtr0080629	2L:14359252-14361411	2159	0.00207008	0.981103	1	Same	-2.10861	7.19994e-89	3.50943e-88	Down	-1.22532	1.45072e-34	5.0299e-34	Down	0.0390476	0.792271	1	Same	0.0370237	0.811273	1	Same	2.34656	1.47744e-52	1.79984e-51	Up	-0.120742	0.590296	0.987319	Same
FBgn0001974	l(2)35Bd	FBtr0080696	2L:15009939-15011764	1767	0.114145	0.132652	0.756646	Same	-2.00891	2.49679e-113	1.46786e-112	Down	-1.95889	4.56201e-101	3.48745e-100	Down	-0.234561	0.093763	0.586447	Same	-0.100106	0.43525	0.964887	Same	2.05644	2.81991e-48	3.0555e-47	Up	0.182707	0.37367	0.858772	Same
FBgn0001977	CIAPIN1	FBtr0080725	2L:15036293-15038861	2354	0.000148402	0.998512	1	Same	-0.3782	3.42938e-06	5.39209e-06	Same	-0.594774	2.15742e-12	4.93427e-12	Down	0.0326136	0.793135	1	Same	0.0275655	0.811371	1	Same	0.574405	1.79269e-06	3.52808e-06	Same	-0.0555811	0.748898	1	Same
FBgn0001978	stc	FBtr0080705 // FBtr0332474 // FBtr0080706 // FBtr0332473	2L:15113480-15118069	4140	0.0339776	0.604046	1	Same	-1.38732	5.3059e-90	2.60934e-89	Down	-1.79534	8.75127e-138	9.1454e-137	Down	-0.116378	0.26839	0.800522	Same	-0.052841	0.585355	1	Same	1.25171	6.44608e-34	4.20752e-33	Up	0.179125	0.229002	0.736079	Same
FBgn0001981	esg	FBtr0080734	2L:15333866-15336138	2272	-0.241759	0.312268	0.869508	Same	1.22365	2.09912e-08	3.51847e-08	Up	-1.29075	5.38593e-06	1.01309e-05	Down	0.00532003	0.992812	1	Same	0.0537362	0.863811	1	Same	-0.778078	0.0479977	0.0673192	Same	-0.607339	0.306765	0.808387	Same
FBgn0001983	wor	FBtr0080740	2L:15423297-15425580	2220	0.248959	0.671072	1	Same	-5.61436	4.75523e-07	7.66328e-07	Down	-1.12705	0.101759	0.129553	Same	-4.73627	0.00278248	0.118459	Same	2.50681	0.068861	0.657573	Same	6.28086	5.41388e-06	1.03851e-05	Up	1.36164	0.999459	1	Same
FBgn0001986	l(2)35Df	FBtr0080760	2L:15752263-15755900	3583	0.000975395	0.987249	1	Same	-1.64753	2.02027e-126	1.29435e-125	Down	-1.50963	5.62355e-102	4.33001e-101	Down	-0.010782	0.918266	1	Same	0.133506	0.173686	0.832478	Same	1.41481	2.01449e-39	1.5943e-38	Up	0.0081423	0.957982	1	Same
FBgn0001987	Gli	FBtr0080765 // FBtr0080767 // FBtr0080768 // FBtr0080769 // FBtr0343721	2L:15756002-15762758	4460	0.0208553	0.758605	1	Same	0.155236	0.0217087	0.028681	Same	0.261175	0.000152463	0.000264146	Same	-0.215496	0.0344032	0.408211	Same	0.159021	0.0956358	0.710192	Same	-0.128782	0.185079	0.238229	Same	-0.0126537	0.928375	1	Same
FBgn0001989	l(2)35Di	FBtr0343722 // FBtr0080771	2L:15749319-15751078	989	-0.0869116	0.290087	0.845803	Same	0.62588	1.06607e-14	2.06494e-14	Up	-0.249174	0.00307923	0.00479382	Same	0.102867	0.405793	0.89764	Same	0.098369	0.390639	0.939913	Same	-0.402281	0.000630436	0.00105206	Same	-0.24716	0.146484	0.657142	Same
FBgn0001990	wek	FBtr0331282 // FBtr0080764	2L:15766133-15768349	2029	0.0523444	0.482318	0.978463	Same	-1.84203	5.7825e-96	2.99759e-95	Down	-1.43408	4.06186e-59	1.98724e-58	Down	-0.0857565	0.519841	0.955147	Same	-0.0280068	0.828971	1	Same	1.90896	2.49039e-44	2.34921e-43	Up	0.197843	0.317668	0.816539	Same
FBgn0001991	Ca-alpha1D	FBtr0332021 // FBtr0332022 // FBtr0332023 // FBtr0332024 // FBtr0332025 // FBtr0090005 // FBtr0090006 // FBtr0090004 // FBtr0090003 // FBtr0332020	2L:16165831-16190540	10443	-0.112879	0.254798	0.836515	Same	1.96945	4.38304e-98	2.30434e-97	Up	3.64001	4.07424846229325e-312	1.32607457107655e-310	Up	0.0722114	0.589553	0.985207	Same	0.121979	0.35402	0.918278	Same	-1.81366	9.62736e-48	1.02302e-46	Down	0.0968764	0.590476	0.987407	Same
FBgn0001992	Cyp303a1	FBtr0343812 // FBtr0080828	2L:16294183-16296969	2786	-0.104599	0.910014	1	Same	1.03203	0.235221	0.280832	Same	1.51446	0.0824166	0.106567	Same	-1.20994	0.375077	0.877322	Same	0.331205	0.79065	1	Same	-1.02515	0.386801	0.464374	Same	0.544129	0.759667	1	Same
FBgn0001994	crp	FBtr0343814 // FBtr0080854	2L:16263556-16287730	4399	0.0115426	0.881496	1	Same	-0.979929	3.44356e-34	9.32074e-34	Down	0.461294	2.71372e-09	5.74367e-09	Same	-0.0666327	0.55857	0.972251	Same	-0.039178	0.729926	1	Same	0.948231	1.86086e-17	6.32085e-17	Up	0.309816	0.0539441	0.50331	Same
FBgn0001995	mRpL4	FBtr0080843	2L:16328059-16329132	1010	-0.152734	0.0691815	0.641869	Same	-1.42849	3.83979e-54	1.33349e-53	Down	-1.29274	6.18305e-43	2.43876e-42	Down	0.223628	0.108354	0.611736	Same	0.307887	0.0188567	0.485307	Same	1.65851	3.63928e-33	2.29117e-32	Up	-0.453851	0.0230801	0.397519	Same
FBgn0002021	l(2)37Bb	FBtr0081177	2L:19049843-19051612	1706	0.0359474	0.626477	1	Same	-0.807083	3.80518e-24	8.78891e-24	Down	-1.12418	2.16516e-39	8.09798e-39	Down	-0.148616	0.248606	0.783706	Same	0.0803479	0.4767	0.99255	Same	0.896902	9.56017e-13	2.64475e-12	Up	0.0105409	0.953896	1	Same
FBgn0002022	Catsup	FBtr0081143	2L:19041862-19043614	1696	-0.0181375	0.814882	1	Same	-0.0296653	0.702631	0.77462	Same	-0.557099	5.01354e-12	1.13614e-11	Same	-0.0143484	0.903784	1	Same	0.068532	0.533462	1	Same	-0.1752	0.12712	0.16813	Same	-0.0368492	0.824341	1	Same
FBgn0002023	Lim3	FBtr0081169 // FBtr0081170 // FBtr0309832 // FBtr0309833 // FBtr0309834 // FBtr0309835 // FBtr0329940	2L:19079256-19108427	4271	-0.332111	0.13585	0.764155	Same	1.91548	1.58213e-26	3.82632e-26	Up	2.46429	5.41178e-44	2.16611e-43	Up	0.148079	0.588411	0.98491	Same	0.480538	0.0749838	0.665894	Same	-1.93609	1.7702e-16	5.74952e-16	Down	-0.0445821	0.894929	1	Same
FBgn0002031	l(2)37Cc	FBtr0346428 // FBtr0081165 // FBtr0081164	2L:19121345-19123869	2116	0.0297153	0.677633	1	Same	-1.18658	2.64909e-56	9.42038e-56	Down	-1.43323	4.14483e-76	2.47428e-75	Down	-0.118529	0.299051	0.826363	Same	0.0699146	0.507588	1	Same	1.03155	3.26515e-20	1.2528e-19	Up	0.0152764	0.924768	1	Same
FBgn0002036	CG10561	FBtr0081155	2L:19114401-19116570	2049	-0.0451583	0.539491	0.99612	Same	1.86378	4.80721e-175	4.02884e-174	Up	0.294204	7.60827e-05	0.000134549	Same	0.085651	0.430886	0.9106	Same	0.113009	0.231752	0.859366	Same	-1.58239	2.8893e-57	4.09277e-56	Down	-0.13169	0.357891	0.848697	Same
FBgn0002044	swm	FBtr0081244 // FBtr0331325 // FBtr0081245 // FBtr0331326	2L:19493251-19497978	4243	0.0421964	0.517053	0.994948	Same	-1.14191	3.56394e-62	1.35374e-61	Down	-0.623559	3.91318e-20	1.05868e-19	Down	-0.0476223	0.632681	1	Same	-0.0798052	0.410643	0.953686	Same	1.11039	1.15602e-29	6.4013e-29	Up	0.266493	0.0595353	0.518677	Same
FBgn0002069	Aats-asp	FBtr0332882 // FBtr0087784 // FBtr0339391	2R:8764509-8770673	2259	0.0372619	0.520532	0.994948	Same	-1.47055	7.83793e-125	4.96752e-124	Down	-1.45506	5.58445e-118	4.97092e-117	Down	0.0647145	0.481506	0.934922	Same	0.0696627	0.422336	0.959159	Same	0.947537	1.90228e-24	8.64695e-24	Up	-0.0113755	0.931936	1	Same
FBgn0002121	l(2)gl	FBtr0078166 // FBtr0078167 // FBtr0078168 // FBtr0078169 // FBtr0078170 // FBtr0078171 // FBtr0306589 // FBtr0306590 // FBtr0306591 // FBtr0306592 // FBtr0330655	2L:9839-21376	5973	0.0591071	0.29706	0.853664	Same	-1.30905	4.36772e-111	2.51916e-110	Down	-1.51075	8.13954e-143	8.82516e-142	Down	-0.16172	0.0606523	0.50249	Same	0.058643	0.472151	0.989544	Same	0.965387	1.18625e-30	6.83961e-30	Up	0.18971	0.116407	0.612942	Same
FBgn0002174	l(2)tid	FBtr0089505 // FBtr0344995 // FBtr0089503 // FBtr0089504 // FBtr0306253	2R:19594436-19596549	2068	-0.00276781	0.969332	1	Same	0.71765	3.26575e-24	7.5573e-24	Up	-1.0619	2.07032e-41	8.0012e-41	Down	0.0130529	0.9105	1	Same	0.0153953	0.877612	1	Same	-0.752906	1.17165e-11	3.07753e-11	Down	-0.0268038	0.867293	1	Same
FBgn0002183	dre4	FBtr0072865 // FBtr0072864	3L:1871574-1876312	3681	0.00762458	0.914915	1	Same	-2.29262	1.46969e-188	1.31234e-187	Down	-2.15228	3.19101e-164	4.00166e-163	Down	-0.0917836	0.422558	0.906614	Same	0.0976309	0.366656	0.923954	Same	2.12218	2.363e-77	5.87478e-76	Up	0.177276	0.278528	0.782071	Same
FBgn0002283	l(3)73Ah	FBtr0075311 // FBtr0307336	3L:16581575-16583232	1400	0.0407948	0.526305	0.994948	Same	-1.89745	2.6254e-141	1.82536e-140	Down	-1.92539	1.66418e-133	1.68143e-132	Down	0.0175783	0.881617	1	Same	-0.0686859	0.528094	1	Same	2.04951	5.70142e-66	1.05464e-64	Up	0.071427	0.679594	1	Same
FBgn0002284	Prosbeta6	FBtr0075360	3L:16602500-16603518	942	-0.0402044	0.585267	1	Same	-0.546533	2.65637e-13	4.99607e-13	Same	-1.96813	5.98686e-128	5.74274e-127	Down	-0.0791798	0.509319	0.949305	Same	0.215195	0.0413415	0.593553	Same	0.693516	1.45922e-09	3.42702e-09	Up	-0.199191	0.231106	0.73655	Same
FBgn0002306	sas	FBtr0081570 // FBtr0081571 // FBtr0334884 // FBtr0334885	3R:2988600-3009424	6155	-0.149312	0.191232	0.836515	Same	1.75136	7.57567e-66	2.9784e-65	Up	2.21755	1.21004e-104	9.54986e-104	Up	0.0297582	0.843177	1	Same	0.127773	0.384752	0.936216	Same	-1.59463	2.15189e-31	1.28323e-30	Down	0.00700842	0.972301	1	Same
FBgn0002354	l(3)87Df	FBtr0082703	3R:8856635-8857320	548	0.0157956	0.878022	1	Same	-0.784888	2.66457e-12	4.91023e-12	Down	-0.775624	3.84681e-11	8.55041e-11	Down	-0.167341	0.342144	0.856993	Same	0.0660743	0.679603	1	Same	0.88084	3.31313e-07	6.82928e-07	Up	-0.016566	0.94756	1	Same
FBgn0002413	dco	FBtr0334548 // FBtr0085742 // FBtr0085743 // FBtr0085744	3R:26879807-26886932	4780	0.104292	0.135503	0.763715	Same	-2.47246	1.25099e-232	1.34102e-231	Down	-1.46509	6.716e-90	4.61117e-89	Down	-0.198541	0.0605806	0.50249	Same	-0.128302	0.215737	0.854083	Same	2.526	1.26482e-128	1.01274e-126	Up	0.332806	0.0262309	0.411942	Same
FBgn0002431	hyd	FBtr0082090 // FBtr0339599	3R:5540345-5551337	9064	0.0657538	0.363395	0.90593	Same	-0.620136	2.11252e-17	4.32937e-17	Down	-0.232324	0.001425	0.00228823	Same	-0.0858242	0.423169	0.907304	Same	-0.0156863	0.87897	1	Same	0.541762	1.60523e-07	3.37075e-07	Same	0.182149	0.221844	0.728348	Same
FBgn0002440	l(3)mbn	FBtr0077062	3L:6117034-6121907	2315	-0.648763	0.606724	1	Same	2.54782	0.0066716	0.00912536	Up	3.74135	2.15358e-05	3.93163e-05	Up	-0.829765	0.768908	1	Same	0.803612	0.577141	1	Same	-2.77847	0.0147308	0.0218883	Down	0.476731	0.916549	1	Same
FBgn0002441	l(3)mbt	FBtr0085175	3R:23092048-23098995	5393	0.0165655	0.835357	1	Same	-1.14451	5.73423e-42	1.72148e-41	Down	-0.592507	1.07601e-12	2.47858e-12	Down	-0.142555	0.245334	0.780337	Same	-0.105096	0.37945	0.932676	Same	1.1383	3.91423e-21	1.56011e-20	Up	0.424005	0.0149834	0.353444	Same
FBgn0002466	sti	FBtr0075970 // FBtr0332643	3L:12501098-12507915	6077	0.0580983	0.508999	0.993134	Same	-3.14068	1.49201e-213	1.48116e-212	Down	-6.69348	0	0	Down	-0.707224	0.0201553	0.335559	Same	-0.0321933	0.814836	1	Same	3.05164	6.155e-27	3.09474e-26	Up	0.543638	0.193383	0.704973	Same
FBgn0002521	pho	FBtr0089204 // FBtr0089205	4:1193095-1202254	2374	0.014877	0.849038	1	Same	-1.28055	1.33342e-56	4.75861e-56	Down	-0.556485	2.45792e-12	5.6095e-12	Same	-0.090976	0.435723	0.912631	Same	-0.0879609	0.436944	0.966098	Same	1.41105	1.76713e-35	1.22216e-34	Up	0.343889	0.0353016	0.450871	Same
FBgn0002522	lab	FBtr0081696 // FBtr0308035	3R:2487149-2504312	3042	-0.0923714	0.791111	1	Same	1.26355	4.58418e-05	6.92622e-05	Up	1.22458	0.000128196	0.000223466	Up	0.00578747	0.989404	1	Same	0.272019	0.543105	1	Same	-1.35336	0.00175034	0.00282262	Down	0.0104331	0.987327	1	Same
FBgn0002524	lace	FBtr0080738 // FBtr0343735	2L:15499127-15505018	2987	0.086696	0.130242	0.756477	Same	-1.69837	4.63371e-160	3.59545e-159	Down	-1.35502	7.40427e-103	5.76884e-102	Down	-0.136532	0.140878	0.66247	Same	0.0430493	0.627215	1	Same	1.82911	8.92885e-88	2.82003e-86	Up	0.140403	0.289629	0.7911	Same
FBgn0002525	Lam	FBtr0346460 // FBtr0079100 // FBtr0307059 // FBtr0307058	2L:5542480-5546642	3733	0.0310491	0.630822	1	Same	-1.73184	2.65105e-137	1.80062e-136	Down	-2.17058	2.84193e-194	4.31988e-193	Down	-0.0174016	0.870407	1	Same	0.0195248	0.840674	1	Same	1.7961	1.06289e-65	1.9555e-64	Up	0.190707	0.205556	0.716308	Same
FBgn0002526	LanA	FBtr0077014	3L:6196931-6211122	11675	0.0325729	0.687517	1	Same	-0.660257	8.15436e-16	1.61712e-15	Down	-0.477464	6.01957e-09	1.25968e-08	Same	0.156432	0.193401	0.729883	Same	0.0287045	0.803866	1	Same	0.125602	0.283012	0.350809	Same	-0.216371	0.199498	0.710568	Same
FBgn0002531	Lcp1	FBtr0333557 // FBtr0088763	2R:4317620-4318748	1063	-1.4089	0.247566	0.836515	Same	2.18642	0.0339991	0.0443347	Up	-1.4089	0.302108	0.356054	Same	1.4089	0.999648	1	Same	2.28703	0.160288	0.81237	Same	0.782344	0.410468	0.490302	Same	-3.47287	0.999668	1	Same
FBgn0002533	Lcp2	FBtr0333556 // FBtr0088761	2R:4321302-4322290	925	0	1	1	Same	0	1	1	Same	3.07538	0.0291662	0.0404021	Up	-3.07538	0.999708	1	Same	0	0.999591	1	Same	-0.590639	0.999586	1	Same	4.02171	0.999704	1	Same
FBgn0002534	Lcp3	FBtr0333554 // FBtr0088743	2R:4322815-4323600	728	-0.65786	0.600174	1	Same	1.23554	0.235121	0.280733	Same	2.64637	0.00458779	0.00703133	Up	0.262322	0.794459	1	Same	0.0758014	0.900183	1	Same	-1.27304	0.303271	0.373316	Same	1.01654	0.725002	1	Same
FBgn0002535	Lcp4	FBtr0088744 // FBtr0333555	2R:4325152-4326000	790	0.029588	0.980417	1	Same	1.63645	0.210205	0.253665	Same	2.00713	0.131685	0.165297	Same	-1.53427	0.51802	0.954086	Same	-3.08002	0.126608	0.755358	Same	-0.471865	0.681462	0.774925	Same	3.08786	0.171014	0.680821	Same
FBgn0002542	lds	FBtr0081758	3R:3746153-3750213	3538	0.000602899	0.993634	1	Same	-2.92743	8.6746e-256	1.02455e-254	Down	-4.56445	0	0	Down	-0.251606	0.109972	0.616153	Same	0.00509099	0.965486	1	Same	2.72494	1.69595e-68	3.35162e-67	Up	0.328831	0.14262	0.651647	Same
FBgn0002543	lea	FBtr0077941 // FBtr0329985	2L:1380086-1420453	6192	0.128659	0.381332	0.917424	Same	0.475455	0.00103683	0.00148013	Same	1.25508	1.40088e-18	3.66554e-18	Up	-0.157811	0.447634	0.919126	Same	-0.340941	0.0980609	0.715673	Same	-0.566068	0.00454241	0.00708272	Same	0.401611	0.163421	0.673387	Same
FBgn0002552	lin	FBtr0088651	2R:4802029-4805739	3652	0.0866954	0.410841	0.94069	Same	-2.00212	4.03363e-64	1.56278e-63	Down	-1.56918	1.07669e-40	4.11079e-40	Down	-0.0701391	0.684727	1	Same	0.175296	0.290413	0.878969	Same	1.98283	6.83799e-30	3.81991e-29	Up	-0.13339	0.593963	0.98979	Same
FBgn0002561	l(1)sc	FBtr0070074	X:303754-304850	1096	0.667712	0.425975	0.949551	Same	-2.74925	0.0167882	0.022362	Down	-0.815353	0.407466	0.466931	Same	-4.10389	0.0260469	0.369161	Same	-0.614818	0.789167	1	Same	3.20454	0.0392508	0.0556322	Same	3.20044	0.183628	0.697285	Same
FBgn0002562	Lsp1alpha	FBtr0073651	X:12384324-12387015	2623	2.10799	0.0603982	0.604514	Same	3.69895	0.000184467	0.000271425	Up	3.37722	0.00120503	0.00195192	Up	-2.77178	0.0484218	0.464503	Same	-2.32117	0.07346	0.661839	Same	-2.12373	0.0719092	0.0988722	Same	3.25206	0.0495476	0.495098	Same
FBgn0002563	Lsp1beta	FBtr0345738 // FBtr0078025	2L:898500-901316	2747	0.0310729	0.953989	1	Same	3.71241	1.32084e-14	2.55465e-14	Up	3.25636	1.36277e-11	3.05816e-11	Up	0.366197	0.601855	0.9891	Same	-0.379091	0.576357	1	Same	-0.787732	0.191245	0.24546	Same	-0.179975	0.841646	1	Same
FBgn0002564	Lsp1gamma	FBtr0072463	3L:66430-68995	2499	-0.0265375	0.921295	1	Same	1.67345	3.2637e-11	5.85058e-11	Up	-2.60131	2.57942e-12	5.88443e-12	Down	-2.20277	0.0064683	0.19422	Same	0.204836	0.564968	1	Same	-1.65618	0.00453193	0.00706768	Down	2.57004	0.00805575	0.293792	Same
FBgn0002565	Lsp2	FBtr0345352 // FBtr0089324	3L:12122493-12124969	2476	0.359862	0.428749	0.951508	Same	2.25359	1.38079e-06	2.19738e-06	Up	4.03816	6.63287e-16	1.64591e-15	Up	-0.0915596	0.888185	1	Same	-0.923109	0.14632	0.790856	Same	-0.594532	0.341321	0.415001	Same	-0.121712	0.893989	1	Same
FBgn0002566	lt	FBtr0111125 // FBtr0111123 // FBtr0333519 // FBtr0344082	2L:22817527-22835867	5357	-0.00485614	0.947157	1	Same	-0.3738	4.43819e-07	7.1625e-07	Same	-0.0333508	0.652228	0.722086	Same	-0.0563841	0.604688	0.990551	Same	0.0122517	0.906888	1	Same	0.504558	1.55662e-06	3.08091e-06	Same	0.157776	0.297919	0.799907	Same
FBgn0002567	ltd	FBtr0089931 // FBtr0089932 // FBtr0089933 // FBtr0089934 // FBtr0339369 // FBtr0346635 // FBtr0346636	2R:5065369-5073847	4075	0.0926779	0.176704	0.836515	Same	-1.1881	4.624e-60	1.7144e-59	Down	1.08313	1.31644e-56	6.24182e-56	Up	-0.08033	0.419625	0.904736	Same	-0.0849621	0.407521	0.951309	Same	1.38235	1.24402e-44	1.1853e-43	Up	0.186757	0.188135	0.701708	Same
FBgn0002569	Mal-A2	FBtr0088747	2R:4341132-4343287	2033	0.299921	0.00171235	0.0976218	Same	1.8274	5.95673e-87	2.85531e-86	Up	-5.36997	9.20439e-176	1.24095e-174	Down	-2.55065	6.4866e-05	0.0111746	Down	-0.10925	0.394474	0.942543	Same	-2.20461	1.97722e-06	3.88229e-06	Down	1.56047	0.082589	0.559498	Same
FBgn0002570	Mal-A1	FBtr0088759	2R:4337169-4339409	1823	0.37479	0.0204825	0.384188	Same	3.65888	3.67107e-94	1.87567e-93	Up	-4.1431	7.02034e-97	5.16086e-96	Down	-0.289009	0.30213	0.828792	Same	-0.431151	0.0575414	0.64436	Same	-3.26658	4.62045e-34	3.03434e-33	Down	0.479484	0.207469	0.716308	Same
FBgn0002571	Mal-A3	FBtr0088758	2R:4343414-4345397	1791	-0.210176	0.194282	0.836515	Same	1.79841	1.06931e-28	2.67562e-28	Up	-6.15638	2.16784e-107	1.75142e-106	Down	-0.34826	0.584549	0.983866	Same	0.5069	0.0236495	0.524355	Same	-2.80614	2.7723e-05	5.07912e-05	Down	-0.308627	0.776324	1	Same
FBgn0002573	sens	FBtr0075862	3L:13389328-13394225	2447	0.599678	0.118121	0.735067	Same	1.97743	1.18225e-08	1.99321e-08	Up	0.64784	0.105821	0.134404	Same	-1.06969	0.0674034	0.52169	Same	-0.878039	0.072727	0.66154	Same	-2.41858	8.16103e-06	1.54669e-05	Down	1.79238	0.0213314	0.389033	Same
FBgn0002576	lz	FBtr0071320 // FBtr0112814	X:9178682-9197669	3462	-0.432471	0.296121	0.853127	Same	0.375865	0.309512	0.358512	Same	4.90802	9.18367e-111	7.65531e-110	Up	0.414092	0.345584	0.85839	Same	0.945197	0.0760915	0.669284	Same	-0.897172	0.0250332	0.0362922	Down	-0.762236	0.181387	0.69501	Same
FBgn0002577	m	FBtr0073555	X:11648306-11663541	3397	-0.45029	0.149991	0.791041	Same	-2.47994	5.15162e-11	9.20202e-11	Down	-2.17016	1.41364e-08	2.92202e-08	Down	-0.157246	0.793028	1	Same	0.666325	0.233102	0.859366	Same	1.78535	0.00747224	0.0114275	Up	-0.250625	0.801522	1	Same
FBgn0002578	Kaz-m1	FBtr0084957 // FBtr0310083	3R:21840443-21842209	1703	-0.0810935	0.393494	0.927452	Same	-0.404276	4.6344e-05	6.99961e-05	Same	-5.75594	3.41848e-145	3.75659e-144	Down	-1.44775	0.0736132	0.535897	Same	0.42522	0.00227667	0.231923	Same	-0.261393	0.675593	0.76897	Same	0.450095	0.699058	1	Same
FBgn0002579	RpL36	FBtr0345321 // FBtr0070155 // FBtr0070156 // FBtr0070157 // FBtr0070158	X:522371-523516	683	-0.0795449	0.187041	0.836515	Same	-1.45388	1.7709e-121	1.09868e-120	Down	-0.636973	1.2952e-25	3.88834e-25	Down	-0.00347819	0.968937	1	Same	0.186539	0.0304671	0.548586	Same	0.899722	2.97241e-25	1.40272e-24	Up	-0.127232	0.308187	0.809165	Same
FBgn0002590	RpS5a	FBtr0074406 // FBtr0343292 // FBtr0343293 // FBtr0345132	X:17037621-17042297	1381	-0.0927703	0.163604	0.816105	Same	-0.876411	1.17474e-38	3.36896e-38	Down	0.102749	0.123334	0.155328	Same	0.00444443	0.963884	1	Same	0.270584	0.00426401	0.291362	Same	-0.191112	0.0441255	0.0621438	Same	-0.241569	0.0778474	0.554127	Same
FBgn0002592	E(spl)m2-BFM	FBtr0084981	3R:21842236-21843192	956	0.283172	0.498441	0.988555	Same	0.842104	0.0311336	0.040704	Up	1.93524	3.41681e-08	6.97973e-08	Up	-0.593518	0.260795	0.795308	Same	-1.03673	0.0739847	0.664717	Same	-0.862841	0.0756938	0.103751	Same	1.27464	0.0786205	0.554848	Same
FBgn0002593	RpLP1	FBtr0078056 // FBtr0331932	2L:419952-420864	766	-0.0882039	0.177411	0.836515	Same	-1.29447	8.12796e-84	3.78853e-83	Down	-0.311554	2.03653e-06	3.90096e-06	Same	-0.0323648	0.737328	1	Same	0.28001	0.00259494	0.234274	Same	0.213379	0.0220859	0.0321972	Same	-0.234071	0.0818427	0.558863	Same
FBgn0002607	RpL19	FBtr0072405 // FBtr0072406	2R:20855400-20857070	1358	-0.0398719	0.487654	0.981221	Same	-1.40558	9.6198e-126	6.13559e-125	Down	-0.576162	2.4761e-23	7.11301e-23	Same	-0.029498	0.728518	1	Same	0.158753	0.0526486	0.630121	Same	0.556266	1.40793e-11	3.68456e-11	Same	-0.112259	0.344385	0.835845	Same
FBgn0002609	E(spl)m3-HLH	FBtr0084958	3R:21847545-21848849	1304	-0.00556196	0.966646	1	Same	-1.63236	4.32854e-22	9.67412e-22	Down	-0.947025	5.31401e-09	1.11394e-08	Down	0.0132833	0.956644	1	Same	0.217731	0.383273	0.934748	Same	1.68206	1.03944e-10	2.60164e-10	Up	0.0565008	0.880577	1	Same
FBgn0002622	RpS3	FBtr0084410 // FBtr0346349	3R:19184534-19185929	1131	-0.0810688	0.192562	0.836515	Same	-1.51073	6.30813e-123	3.95243e-122	Down	-0.518777	1.235e-16	3.11168e-16	Same	-0.0471271	0.608721	0.993547	Same	0.243765	0.00608853	0.336051	Same	0.65393	2.39509e-13	6.81032e-13	Up	-0.158797	0.217351	0.72459	Same
FBgn0002626	RpL32	FBtr0085592 // FBtr0085593 // FBtr0085594 // FBtr0114555	3R:25870951-25871883	793	-0.0663628	0.375073	0.916327	Same	-1.37004	1.75129e-71	7.27607e-71	Down	-0.363748	1.29543e-06	2.50011e-06	Same	0.0234951	0.831578	1	Same	0.281228	0.0083306	0.369947	Same	0.476094	8.53919e-06	1.6162e-05	Same	-0.309411	0.0448405	0.482846	Same
FBgn0002629	E(spl)m4-BFM	FBtr0084980	3R:21849543-21850301	758	0.132694	0.766066	1	Same	-5.16008	3.19398e-07	5.18005e-07	Down	-3.41497	8.19672e-05	0.000144671	Down	-1.87781	0.255382	0.789829	Same	-0.132694	0.9996	1	Same	5.88835	0.00215937	0.00345965	Up	3.12839	0.999683	1	Same
FBgn0002631	E(spl)m5-HLH	FBtr0084979	3R:21854576-21855457	881	1.38964	0.0581297	0.596877	Same	-3.44805	0.00781173	0.010643	Down	-1.69396	0.144189	0.180315	Same	-1.22864	0.580006	0.981477	Same	-1.38964	0.999691	1	Same	5.7833	0.000765805	0.0012694	Up	0.209779	0.999727	1	Same
FBgn0002632	E(spl)m6-BFM	FBtr0084959	3R:21858633-21859769	1136	-1.04262	0.0584871	0.598738	Same	-1.80442	0.00262237	0.00367105	Down	-0.8108	0.152504	0.189975	Same	-1.13627	0.266353	0.799198	Same	-0.248267	0.759293	1	Same	0.494247	0.623149	0.714378	Same	2.06489	0.194555	0.706247	Same
FBgn0002633	E(spl)m7-HLH	FBtr0084960	3R:21862760-21863741	981	0.126103	0.742951	1	Same	-1.85917	0.000118551	0.000176	Down	-2.57404	5.94534e-06	1.11573e-05	Down	0.636187	0.451316	0.92099	Same	-0.169263	0.817426	1	Same	2.76009	0.00159826	0.00258519	Up	-0.283176	0.80681	1	Same
FBgn0002638	Rcc1	FBtr0077074 // FBtr0077075 // FBtr0077076	3L:5923362-5925873	2362	0.0129307	0.853946	1	Same	-3.08034	0	0	Down	-3.72956	0	0	Down	-0.0853133	0.478426	0.933267	Same	-0.112365	0.296063	0.88367	Same	2.88526	3.37197e-127	2.55596e-125	Up	0.175045	0.312069	0.812665	Same
FBgn0002641	mal	FBtr0344987 // FBtr0077306	X:20300702-20304237	3205	0.067298	0.438325	0.955521	Same	-1.53512	4.65621e-57	1.66901e-56	Down	-1.74404	5.91584e-66	3.16086e-65	Down	-0.214975	0.16139	0.690186	Same	0.300738	0.0260773	0.538605	Same	1.58052	1.71335e-25	8.1555e-25	Up	0.120251	0.579911	0.982909	Same
FBgn0002643	mam	FBtr0087596 // FBtr0339956 // FBtr0087597 // FBtr0087598	2R:9878708-9947861	8859	-0.0642526	0.424138	0.949551	Same	-0.803343	1.01549e-21	2.25627e-21	Down	0.799968	7.75744e-24	2.25235e-23	Up	-0.0375791	0.74741	1	Same	0.0552619	0.642932	1	Same	0.797251	3.77083e-12	1.01406e-11	Up	0.0848182	0.609051	0.997453	Same
FBgn0002645	Map205	FBtr0334299 // FBtr0085876 // FBtr0085875	3R:27881001-27894163	6043	-0.00239328	0.975927	1	Same	-0.514773	1.16154e-10	2.05541e-10	Same	-0.708941	1.3612e-18	3.56335e-18	Down	-0.120342	0.308778	0.833477	Same	-0.00692727	0.951022	1	Same	0.465841	4.25318e-05	7.70206e-05	Same	0.290439	0.0770898	0.553586	Same
FBgn0002673	twe	FBtr0080855 // FBtr0331445 // FBtr0331444 // FBtr0331446	2L:16259414-16261877	2377	0.0909548	0.341849	0.889039	Same	-1.03353	8.59707e-26	2.05067e-25	Down	-4.31309	4.80754e-254	1.0718e-252	Down	-0.391819	0.05025	0.471405	Same	-0.172009	0.214157	0.854083	Same	1.05794	1.62471e-08	3.61505e-08	Up	0.37759	0.171768	0.682391	Same
FBgn0002707	mei-9	FBtr0070656 // FBtr0343574	X:4208263-4212834	3598	-0.0428972	0.54387	0.996825	Same	-3.14567	5.86197e-233	6.29968e-232	Down	-2.0897	1.12314e-121	1.03096e-120	Down	0.123643	0.365832	0.873219	Same	0.104844	0.49254	1	Same	3.10136	6.37086e-92	2.28747e-90	Up	0.0435836	0.844368	1	Same
FBgn0002709	mei-218	FBtr0299823 // FBtr0100640 // FBtr0303847 // FBtr0100639	X:17030018-17037029	6309	0.312838	0.26086	0.837411	Same	-0.645993	0.0331119	0.0432242	Down	-0.562142	0.0724622	0.0948096	Same	-1.10485	0.0230446	0.35279	Same	-0.528205	0.224108	0.855367	Same	0.949218	0.0346621	0.0494489	Up	1.35655	0.0435332	0.47961	Same
FBgn0002715	mei-S332	FBtr0071761 // FBtr0342979	2R:18009606-18012071	1700	0.0600394	0.549405	0.999214	Same	0.341774	0.000612195	0.000882212	Same	-3.34294	1.18139e-130	1.16264e-129	Down	0.0313835	0.88619	1	Same	-0.183934	0.193429	0.848599	Same	0.122249	0.545822	0.63456	Same	0.0442472	0.881878	1	Same
FBgn0002716	mei-W68	FBtr0086461	2R:15343675-15347028	2297	-0.156656	0.446024	0.956609	Same	-0.11513	0.577588	0.64663	Same	0.965367	4.95017e-07	9.69736e-07	Up	-0.159683	0.580394	0.981477	Same	0.133914	0.652474	1	Same	0.0766157	0.781628	0.876153	Same	0.273814	0.498491	0.940851	Same
FBgn0002719	Men	FBtr0082660 // FBtr0082661 // FBtr0330025	3R:8538825-8548164	3069	-0.103833	0.488059	0.981221	Same	1.19746	2.80827e-15	5.50835e-15	Up	0.376713	0.0119844	0.0174382	Same	-0.0183414	0.933689	1	Same	-0.0450546	0.83133	1	Same	-0.760851	0.000329048	0.000561024	Down	0.0342803	0.910641	1	Same
FBgn0002723	Met	FBtr0073521 // FBtr0343585	X:11510157-11515313	5086	0.0322166	0.682281	1	Same	-0.579985	1.39049e-12	2.57797e-12	Same	0.645554	1.60169e-16	4.02667e-16	Up	-0.206712	0.0724983	0.534338	Same	-0.0602251	0.604517	1	Same	0.375838	0.000901601	0.00148683	Same	0.373291	0.0224721	0.395932	Same
FBgn0002732	E(spl)malpha-BFM	FBtr0084956	3R:21836615-21837290	675	0.897905	0.0268501	0.438628	Same	-0.984148	0.0454986	0.0586441	Same	-2.08212	0.00058948	0.000977975	Down	-1.21628	0.235392	0.772157	Same	0.423174	0.500427	1	Same	1.15166	0.232954	0.293809	Same	0.171189	0.890578	1	Same
FBgn0002733	E(spl)mbeta-HLH	FBtr0084982	3R:21830768-21831745	977	0.0558629	0.729716	1	Same	-0.686951	0.00015218	0.00022481	Down	0.248635	0.137802	0.172524	Same	-0.127381	0.602597	0.989359	Same	-0.133991	0.610576	1	Same	0.59888	0.017431	0.0256923	Up	0.0328284	0.928803	1	Same
FBgn0002734	E(spl)mdelta-HLH	FBtr0084954	3R:21823343-21824355	1012	1.25683	0.140685	0.774992	Same	-2.15295	0.0673012	0.0855498	Same	0.869788	0.340051	0.396416	Same	-2.55459	0.0628639	0.510302	Same	-2.76985	0.138831	0.778869	Same	1.25302	0.363392	0.43927	Same	4.81633	0.0533943	0.502474	Same
FBgn0002735	E(spl)mgamma-HLH	FBtr0084955	3R:21825573-21826483	910	0.40321	0.246528	0.836515	Same	-2.77275	2.04005e-06	3.22995e-06	Down	-1.08797	0.0228056	0.0320229	Down	-3.24153	0.00218944	0.103104	Same	-1.92103	0.112545	0.731764	Same	2.59155	0.00396282	0.00620453	Up	4.98786	0.00393858	0.239319	Same
FBgn0002736	mago	FBtr0071569	2R:17016082-17017242	1101	0.0408561	0.613317	1	Same	-2.33269	2.96629e-141	2.05902e-140	Down	-2.11862	1.17388e-114	1.01318e-113	Down	-0.209452	0.131053	0.64783	Same	-0.0758578	0.561937	1	Same	2.26271	3.0129e-59	4.53131e-58	Up	0.232161	0.251436	0.75701	Same
FBgn0002772	Mlc1	FBtr0344131 // FBtr0085196 // FBtr0085195	3R:23482800-23485899	1408	-0.207649	0.109809	0.721434	Same	1.42554	3.45525e-27	8.43534e-27	Up	-1.04631	2.01166e-15	4.93937e-15	Down	0.285661	0.136356	0.655615	Same	0.225944	0.217537	0.854083	Same	-1.9986	7.78034e-27	3.89359e-26	Down	-0.282005	0.289931	0.791164	Same
FBgn0002773	Mlc2	FBtr0089747	3R:25997160-26000273	2283	-0.163724	0.160609	0.810282	Same	1.54887	1.35891e-38	3.8945e-38	Up	-0.238815	0.0408934	0.0555506	Same	0.120826	0.481741	0.934922	Same	0.179857	0.275284	0.87205	Same	-2.02403	6.44636e-34	4.20752e-33	Down	-0.0252107	0.915741	1	Same
FBgn0002774	mle	FBtr0100576 // FBtr0086031	2R:1862362-1868283	4636	-0.0228078	0.793899	1	Same	-0.402791	6.1016e-06	9.50085e-06	Same	0.898922	2.28458e-25	6.82732e-25	Up	-0.0507548	0.688297	1	Same	0.0337947	0.788966	1	Same	0.403338	0.0010431	0.00171273	Same	0.159028	0.370349	0.857501	Same
FBgn0002775	msl-3	FBtr0076926	3L:7116313-7118633	1964	-0.00361469	0.969942	1	Same	-2.07617	9.48405e-85	4.45716e-84	Down	-1.95378	3.81333e-73	2.21137e-72	Down	-0.100608	0.527484	0.959395	Same	-0.0701538	0.640515	1	Same	2.32036	2.36128e-49	2.63214e-48	Up	0.275403	0.225624	0.732536	Same
FBgn0002778	mnd	FBtr0075626 // FBtr0114529 // FBtr0075627	3L:14978200-14984767	2541	0.239684	0.00096398	0.0666594	Same	-2.1446	1.01941e-149	7.48106e-149	Down	-1.6007	2.94756e-87	1.96293e-86	Down	-0.158808	0.179155	0.713181	Same	0.104159	0.363031	0.922388	Same	2.02042	8.09217e-63	1.35306e-61	Up	0.0627624	0.715531	1	Same
FBgn0002780	mod	FBtr0085874 // FBtr0310268	3R:27877782-27880696	2281	0.122767	0.0264287	0.434646	Same	-3.32704	0	0	Down	-2.69809	0	0	Down	-0.201006	0.0195952	0.332864	Same	-0.0415872	0.618502	1	Same	2.57062	1.48321e-190	3.95253e-188	Up	0.238763	0.0556534	0.507504	Same
FBgn0002781	mod(mdg4)	FBtr0343765 // FBtr0084077 // FBtr0084060 // FBtr0084065 // FBtr0084063 // FBtr0114361 // FBtr0084066 // FBtr0084067 // FBtr0084061 // FBtr0084068 // FBtr0084069 // FBtr0084075 // FBtr0084070 // FBtr0084071 // FBtr0084079 // FBtr0084085 // FBtr0084072 // FBtr0084064 // FBtr0114360 // FBtr0084062 // FBtr0084084 // FBtr0084083 // FBtr0307760 // FBtr0307759 // FBtr0084082 // FBtr0084081 // FBtr00840…	3R:17176568-17203123	16741	-0.0361692	0.646557	1	Same	-2.43153	5.5505e-177	4.69563e-176	Down	-0.726536	1.42097e-19	3.79914e-19	Down	-0.0323282	0.783611	1	Same	0.104081	0.374472	0.930044	Same	2.50544	8.00082e-102	3.6099e-100	Up	0.116938	0.48377	0.929969	Same
FBgn0002783	mor	FBtr0083238 // FBtr0302550	3R:11793856-11798635	3975	0.0514325	0.465231	0.967434	Same	-2.60167	1.21905e-240	1.34656e-239	Down	-1.70228	6.27012e-113	5.3176e-112	Down	-0.0972956	0.373997	0.877296	Same	-0.00398695	0.970678	1	Same	2.64378	2.24556e-128	1.77306e-126	Up	0.141144	0.369251	0.857284	Same
FBgn0002787	Rpn8	FBtr0332921 // FBtr0072290 // FBtr0330237	2R:20287551-20292050	1529	-0.0134447	0.825031	1	Same	-0.871631	8.85732e-44	2.71938e-43	Down	-1.69292	8.84123e-140	9.35985e-139	Down	-0.074363	0.453025	0.921228	Same	0.0939013	0.289126	0.878239	Same	1.02871	4.19143e-27	2.12058e-26	Up	-0.0848281	0.539593	0.961826	Same
FBgn0002789	Mp20	FBtr0087745 // FBtr0345532	2R:9134175-9136385	944	-0.0773065	0.398773	0.933823	Same	0.658932	4.93698e-13	9.23552e-13	Up	-0.520811	2.55412e-08	5.24509e-08	Same	0.0263096	0.848216	1	Same	0.0491491	0.702544	1	Same	-1.43117	9.72132e-27	4.84221e-26	Down	0.0596663	0.756603	1	Same
FBgn0002791	mr	FBtr0072156	2R:19859954-19862931	2547	0.10704	0.0548464	0.57904	Same	-0.569577	3.75358e-22	8.39682e-22	Same	-1.3248	4.42061e-90	3.04252e-89	Down	-0.167096	0.0914356	0.579715	Same	-0.152412	0.0687316	0.657573	Same	0.681436	1.11336e-12	3.06759e-12	Up	0.245845	0.0767576	0.553029	Same
FBgn0002838	ms(3)K81	FBtr0085063	3R:22701574-22702284	710	-1.40891	0.247599	0.836515	Same	7.41756	5.22519e-63	2.00215e-62	Up	1.10228	0.377529	0.437089	Same	-1.10228	0.999738	1	Same	1.39098	0.250357	0.859366	Same	-9.92875	7.89632e-06	1.49902e-05	Down	1.12021	0.999742	1	Same
FBgn0002842	sa	FBtr0078401	3L:21398525-21399838	953	-0.414575	0.693455	1	Same	7.3375	7.15154e-147	5.16601e-146	Up	2.03963	0.00906539	0.0133676	Up	-1.49269	0.36372	0.871124	Same	0.442918	0.678343	1	Same	-8.32377	9.7513e-17	3.21245e-16	Down	0.891623	0.654646	1	Same
FBgn0002855	Acp26Aa	FBtr0079155	2L:5892883-5893896	956	-0.291291	0.522483	0.994948	Same	9.882	0	0	Up	1.19688	0.00173606	0.00276792	Up	-2.23851	0.00310564	0.126341	Same	0.220646	0.628985	1	Same	-10.4482	3.48682e-82	9.68528e-81	Down	2.1618	0.0138983	0.344419	Same
FBgn0002856	Acp26Ab	FBtr0079157 // FBtr0079156 // FBtr0342618	2L:5892298-5892862	502	-0.749824	0.263467	0.837411	Same	9.34136	0	0	Up	-0.883985	0.238664	0.284743	Same	0.0789592	0.97789	1	Same	0.718543	0.285077	0.876034	Same	-8.84784	8.26055e-10	1.96737e-09	Down	0.0472403	0.955878	1	Same
FBgn0002862	Mst87F	FBtr0082884 // FBtr0346062	3R:9652873-9653730	620	-1.16536	0.0125619	0.298389	Same	9.80544	0	0	Up	0.450666	0.243949	0.290703	Same	-0.549947	0.47614	0.931996	Same	1.07052	0.0243221	0.530676	Same	-9.90472	5.61623e-63	9.44624e-62	Down	0.246632	0.782446	1	Same
FBgn0002863	Acp95EF	FBtr0084561	3R:20054697-20055001	241	-1.07825	0.000880742	0.0631137	Same	9.66429	0	0	Up	0.366598	0.188507	0.230498	Same	-0.554382	0.296719	0.824133	Same	1.1777	0.000558842	0.112616	Same	-11.056	1.37707e-136	1.31944e-134	Down	1.599	0.0143516	0.348669	Same
FBgn0002865	Mst98Ca	FBtr0085277	3R:24117060-24118378	1318	-0.829901	0.102663	0.704948	Same	9.6085	0	0	Up	0.424954	0.34074	0.397165	Same	-1.53687	0.0972732	0.591318	Same	0.790594	0.122887	0.748644	Same	-10.491	5.00166e-48	5.36836e-47	Down	1.79457	0.102955	0.59522	Same
FBgn0002868	MtnA	FBtr0334686 // FBtr0082158	3R:5609129-5610092	698	-0.398476	0.00261061	0.125034	Same	1.11876	4.51123e-17	9.19333e-17	Up	-0.125081	0.344522	0.401381	Same	0.383388	0.0487905	0.465914	Same	0.221248	0.23526	0.859366	Same	-0.961928	2.7712e-07	5.73718e-07	Down	-0.151554	0.574145	0.979388	Same
FBgn0002869	MtnB	FBtr0346153 // FBtr0083890 // FBtr0346152	3R:16328824-16329468	582	-1.55037	7.56458e-07	0.000222438	Down	0.378142	0.1414	0.173582	Same	-2.82884	2.82104e-12	6.43134e-12	Down	1.50455	0.0477289	0.462683	Same	0.906892	0.0300459	0.548586	Same	0.343575	0.562619	0.651844	Same	-1.412	0.142749	0.651828	Same
FBgn0002872	mu2	FBtr0072856 // FBtr0072857 // FBtr0301465	3L:1942734-1947475	4105	0.0692955	0.379757	0.917079	Same	-2.94604	2.91986e-223	3.01625e-222	Down	-3.24327	3.79494e-243	7.86423e-242	Down	-0.388868	0.00912853	0.230306	Same	-0.10144	0.435726	0.964887	Same	3.16632	1.44141e-105	7.06413e-104	Up	0.436943	0.0398508	0.463524	Same
FBgn0002873	mud	FBtr0332621 // FBtr0332622 // FBtr0308325 // FBtr0308326 // FBtr0308327 // FBtr0308328 // FBtr0308329	X:14141765-14152628	8883	0.204622	0.0347911	0.503691	Same	-1.24915	2.77064e-36	7.6872e-36	Down	-6.1021	0	0	Down	-1.13442	2.35898e-06	0.00138732	Down	-0.261262	0.0596341	0.648254	Same	0.414835	0.0733418	0.100712	Same	1.03458	0.00339688	0.227192	Same
FBgn0002878	mus101	FBtr0073817	X:13616279-13621146	4867	-0.0457645	0.585626	1	Same	-3.24735	7.32062e-223	7.54856e-222	Down	-3.10146	8.13523e-197	1.25676e-195	Down	-0.151528	0.338323	0.855209	Same	0.134091	0.356422	0.918911	Same	3.5583	2.04973e-113	1.15373e-111	Up	-0.0681458	0.767812	1	Same
FBgn0002887	mus201	FBtr0346117 // FBtr0100473	2L:8438169-8442342	3946	0.114392	0.0707673	0.649673	Same	-1.45851	1.85418e-95	9.56246e-95	Down	-1.47135	1.03107e-90	7.14542e-90	Down	-0.130647	0.227931	0.765217	Same	-0.173223	0.0853078	0.687982	Same	1.73407	3.16557e-59	4.75254e-58	Up	0.357647	0.0206488	0.385301	Same
FBgn0002891	mus205	FBtr0088831	2R:3681130-3688549	6738	0.0470908	0.613563	1	Same	-1.51015	3.17838e-50	1.05647e-49	Down	-1.61004	2.93812e-53	1.33377e-52	Down	-0.134208	0.387946	0.88475	Same	-0.0926711	0.519007	1	Same	1.75607	7.09729e-31	4.1411e-30	Up	0.256719	0.243644	0.750333	Same
FBgn0002899	mus301	FBtr0076689	3L:8130908-8135114	3357	0.0320011	0.733199	1	Same	-4.20397	2.93393e-247	3.34256e-246	Down	-4.64842	4.41042e-254	9.84551e-253	Down	-0.822373	0.0013966	0.0821346	Same	-0.169635	0.378568	0.932122	Same	4.52977	2.05331e-82	5.75028e-81	Up	0.584872	0.110178	0.604402	Same
FBgn0002901	mus304	FBtr0075122	3L:18102914-18105947	2812	0.0397819	0.667013	1	Same	-1.58879	2.56237e-54	8.93136e-54	Down	-3.03663	3.07258e-134	3.12666e-133	Down	-0.261902	0.191112	0.727607	Same	-0.259533	0.078371	0.674051	Same	1.97436	2.41678e-26	1.18443e-25	Up	0.375339	0.174142	0.685886	Same
FBgn0002905	mus308	FBtr0082662	3R:8531245-8538021	6413	0.0410811	0.632343	1	Same	-1.99392	2.69891e-91	1.34551e-90	Down	-2.47331	7.55112e-118	6.71802e-117	Down	-0.500759	0.00341291	0.132998	Same	-0.266753	0.0622992	0.652306	Same	2.23441	2.1931e-43	1.99697e-42	Up	0.711866	0.00316682	0.227192	Same
FBgn0002906	Blm	FBtr0082434	3R:7562532-7567505	4802	0.116347	0.149208	0.791041	Same	-1.56737	1.90402e-71	7.90291e-71	Down	-2.05664	5.91184e-107	4.75149e-106	Down	-0.239445	0.0868023	0.569611	Same	-0.381438	0.00230023	0.232132	Same	1.54429	2.82309e-29	1.53876e-28	Up	0.635888	0.00144013	0.17748	Same
FBgn0002909	mus312	FBtr0076839 // FBtr0299690 // FBtr0344453	3L:7322232-7326571	4016	0	1	1	Same	0	1	1	Same	0	1	1	Same	0	1	1	Same	0	1	1	Same	0	1	1	Same	0	1	1	Same
FBgn0002914	Myb	FBtr0074171 // FBtr0074169 // FBtr0074170 // FBtr0074172 // FBtr0074173	X:15748865-15751856	2926	0.0215764	0.718621	1	Same	-0.745072	8.26628e-34	2.22368e-33	Down	-0.68763	1.86074e-28	5.853e-28	Down	-0.109566	0.230705	0.766712	Same	-0.067586	0.436829	0.966098	Same	0.699677	3.25326e-15	1.00116e-14	Up	0.267467	0.0369625	0.454503	Same
FBgn0002917	na	FBtr0344822 // FBtr0344823	X:14160400-14171449	7859	0.0571069	0.765533	1	Same	1.86071	1.48939e-34	4.05062e-34	Up	5.36601	0	0	Up	-0.0357324	0.864383	1	Same	-0.254931	0.266999	0.866877	Same	-1.6467	1.89373e-21	7.64981e-21	Down	0.382826	0.137438	0.644393	Same
FBgn0002921	Atpalpha	FBtr0333324 // FBtr0089509 // FBtr0089514 // FBtr0089515 // FBtr0089510 // FBtr0300191 // FBtr0333325 // FBtr0089511 // FBtr0089513 // FBtr0089516 // FBtr0089512	3R:16774436-16801961	6665	-0.106388	0.12136	0.741696	Same	0.691795	7.36279e-24	1.69372e-23	Up	1.96334	1.01005e-170	1.32003e-169	Up	0.077709	0.438579	0.913579	Same	0.105243	0.276912	0.87205	Same	-0.378347	8.5121e-05	0.000151365	Same	0.0159217	0.908784	1	Same
FBgn0002922	nau	FBtr0084472 // FBtr0301445	3R:19538536-19544079	1527	0.176152	0.548092	0.998579	Same	1.75726	1.37047e-12	2.54141e-12	Up	0.237434	0.443431	0.50509	Same	-0.764217	0.104202	0.604066	Same	-0.162691	0.650822	1	Same	-2.90688	1.01151e-10	2.53285e-10	Down	0.851661	0.210651	0.718541	Same
FBgn0002924	ncd	FBtr0085534 // FBtr0344976	3R:25630012-25632849	2717	0.040536	0.567277	1	Same	-2.81418	3.77493e-216	3.78715e-215	Down	-5.01404	0	0	Down	-0.204153	0.442098	0.915514	Same	-0.108116	0.424884	0.959914	Same	2.94194	4.89815e-30	2.74977e-29	Up	0.234736	0.526367	0.952817	Same
FBgn0002926	ndl	FBtr0076984	3L:6587038-6596466	8215	0.21441	0.62924	1	Same	-7.20608	2.01866e-33	5.40305e-33	Down	-6.01204	1.23099e-26	3.76448e-26	Down	-2.70559	0.000564175	0.0476911	Down	-0.818823	0.25015	0.859366	Same	7.41617	2.17255e-23	9.48371e-23	Up	1.8634	0.0890237	0.573667	Same
FBgn0002930	nec	FBtr0089052	2R:3043982-3045746	1630	-0.166293	0.239391	0.836515	Same	1.27251	4.16594e-20	8.9755e-20	Up	2.16624	1.18726e-53	5.42135e-53	Up	0.191452	0.339815	0.856024	Same	0.17547	0.367718	0.924203	Same	-1.54448	7.46324e-16	2.36722e-15	Down	-0.363657	0.1871	0.700756	Same
FBgn0002931	net	FBtr0290323 // FBtr0330637	2L:82421-87387	2223	-0.0493688	0.765304	1	Same	1.74288	1.79126e-30	4.61202e-30	Up	0.36697	0.0270623	0.0376189	Same	0.26128	0.278729	0.811648	Same	-0.0545434	0.801309	1	Same	-2.07754	1.19471e-19	4.47525e-19	Down	0.0490643	0.881378	1	Same
FBgn0002932	neur	FBtr0082001 // FBtr0082003 // FBtr0082002 // FBtr0082004 // FBtr0300414	3R:4846070-4865193	4305	0.130502	0.0999564	0.704948	Same	-1.32518	2.82094e-52	9.58199e-52	Down	-0.79938	1.35644e-20	3.70382e-20	Down	-0.363043	0.00450886	0.153797	Same	-0.0376112	0.760678	1	Same	1.27641	9.09541e-24	4.03229e-23	Up	0.39707	0.0306486	0.426075	Same
FBgn0002933	ng1	FBtr0070523	X:3136445-3136967	522	0	1	1	Same	0	1	1	Same	3.02971	0.0508196	0.068327	Same	-3.02971	0.999516	1	Same	1.52741	0.999561	1	Same	-0.559986	0.999711	1	Same	0.854898	0.999713	1	Same
FBgn0002936	ninaA	FBtr0078023	2L:877302-878270	869	0.676222	0.295972	0.852957	Same	0.325477	0.639482	0.710559	Same	9.14176	0	0	Up	-0.681535	0.295411	0.823234	Same	0.5028	0.58444	1	Same	-0.120196	0.846958	0.940788	Same	-0.455083	0.622151	1	Same
FBgn0002937	ninaB	FBtr0082820	3R:9526287-9528886	2160	-0.319317	0.32499	0.880827	Same	1.01717	0.000119573	0.000177502	Up	6.70367	0	0	Up	0.465003	0.165366	0.695517	Same	0.602276	0.126433	0.755255	Same	-0.469842	0.0866035	0.117775	Same	-0.762822	0.0623001	0.525204	Same
FBgn0002938	ninaC	FBtr0079436 // FBtr0079437 // FBtr0334835 // FBtr0334836	2L:7377702-7384344	5412	-0.119891	0.717429	1	Same	-0.275173	0.411278	0.469438	Same	10.1889	1.08583e-120	9.90309e-120	Up	0.00655232	0.987804	1	Same	1.44062	0.00202911	0.216291	Same	0.329373	0.457456	0.540861	Same	-1.23221	0.0510142	0.497931	Same
FBgn0002939	ninaD	FBtr0081031 // FBtr0302454	2L:18081628-18083608	1783	-0.795045	8.67962e-07	0.000246718	Down	1.42887	2.31105e-19	4.92257e-19	Up	-1.59601	8.22718e-21	2.25514e-20	Down	1.05413	2.12498e-05	0.00535585	Up	0.391601	0.0794609	0.674171	Same	-1.48545	4.63491e-10	1.11903e-09	Down	-0.548879	0.10938	0.602262	Same
FBgn0002940	ninaE	FBtr0083857	3R:15711977-15713928	1583	-0.0418081	0.896262	1	Same	-0.573761	0.0764751	0.0968359	Same	10.2547	4.14772e-108	3.37336e-107	Up	-0.019175	0.967182	1	Same	1.72895	0.000153104	0.0532894	Same	0.555957	0.215684	0.274084	Same	-1.57957	0.0143114	0.34819	Same
FBgn0002941	slou	FBtr0084123 // FBtr0330389	3R:17374383-17382904	2666	-0.306781	0.435859	0.954982	Same	-0.0700776	0.855634	0.932748	Same	1.9306	2.64957e-10	5.75796e-10	Up	0.147123	0.755029	1	Same	0.958726	0.0747343	0.665388	Same	0.264937	0.565878	0.655197	Same	-0.626873	0.331416	0.824069	Same
FBgn0002945	nkd	FBtr0075039 // FBtr0332649 // FBtr0332650	3L:18996841-19038549	5057	-0.149686	0.221553	0.836515	Same	0.797083	2.98385e-12	5.49029e-12	Up	1.93205	1.50518e-69	8.38644e-69	Up	0.0268743	0.868214	1	Same	0.171973	0.294092	0.883229	Same	-0.767876	3.80244e-07	7.80298e-07	Down	0.112115	0.609365	0.997453	Same
FBgn0002948	nod	FBtr0073516 // FBtr0340297	X:11474805-11479783	2442	0.0669556	0.431255	0.952387	Same	-5.12912	0	0	Down	-5.34185	0	0	Down	-0.746271	0.00302478	0.12411	Same	-0.0718585	0.712652	1	Same	5.86976	2.33216e-150	2.90329e-148	Up	0.827985	0.0174835	0.366159	Same
FBgn0002962	nos	FBtr0083732 // FBtr0335019	3R:14982960-14985924	2346	0.0223587	0.962595	1	Same	-8.25043	5.50892e-36	1.52351e-35	Down	-8.09669	4.6865e-35	1.63553e-34	Down	-2.42094	0.00209271	0.100822	Same	-0.337217	0.628325	1	Same	6.63435	2.49991e-17	8.43607e-17	Up	2.10058	0.0587972	0.516278	Same
FBgn0002973	numb	FBtr0079821 // FBtr0079822 // FBtr0339526	2L:9437469-9464184	4909	-0.0305183	0.680057	1	Same	-0.235168	0.00161971	0.00229322	Same	0.283857	0.000133308	0.00023195	Same	-0.0378447	0.72916	1	Same	0.104059	0.324366	0.902382	Same	0.36589	0.000512993	0.000862489	Same	0.145367	0.338636	0.831972	Same
FBgn0002985	odd	FBtr0077557	2L:3604224-3606756	2345	-0.162177	0.260184	0.837411	Same	1.21381	1.04332e-21	2.3175e-21	Up	-1.40956	1.05679e-14	2.55689e-14	Down	-0.332059	0.26882	0.800883	Same	-0.0503712	0.787505	1	Same	-1.16724	1.04359e-05	1.9645e-05	Down	0.602937	0.127102	0.629421	Same
FBgn0002989	okr	FBtr0077673	2L:2989594-2992759	2872	-0.02243	0.776629	1	Same	-2.33811	6.86721e-123	4.29799e-122	Down	-2.00749	1.51708e-89	1.03703e-88	Down	-0.154967	0.325402	0.844973	Same	0.00407994	0.978384	1	Same	2.44397	4.94371e-52	5.96708e-51	Up	-0.00921628	0.969327	1	Same
FBgn0003002	opa	FBtr0078836	3R:678535-695701	2936	-0.390459	0.309114	0.86738	Same	0.607668	0.0741026	0.0939364	Same	2.68594	3.04142e-21	8.40704e-21	Up	0.39887	0.378972	0.880536	Same	0.135944	0.78717	1	Same	-0.32169	0.425068	0.50597	Same	-0.14438	0.809068	1	Same
FBgn0003008	or	FBtr0072152	2R:19855462-19856466	819	-0.0242653	0.750511	1	Same	-1.15061	7.29616e-41	2.15698e-40	Down	-0.865193	2.71929e-23	7.8037e-23	Down	0.0345385	0.789467	1	Same	0.162996	0.185566	0.844418	Same	1.34267	3.28873e-25	1.55071e-24	Up	-0.116777	0.532066	0.957752	Same
FBgn0003009	ord	FBtr0072047 // FBtr0343199	2R:19158780-19163059	3908	0.0154734	0.96821	1	Same	5.53293	1.63569887681701e-314	2.43003870590918e-313	Up	-0.242076	0.583651	0.650982	Same	-1.14829	0.122424	0.635258	Same	-0.101704	0.799637	1	Same	-5.33726	5.55212e-17	1.84836e-16	Down	0.800091	0.376789	0.860541	Same
FBgn0003011	ort	FBtr0083784	3R:15485470-15489394	2153	0.0562422	0.960375	1	Same	1.24853	0.200757	0.242779	Same	7.97111	4.41563e-80	2.74949e-79	Up	0.134035	0.935915	1	Same	0.2419	0.881327	1	Same	-0.987459	0.30279	0.372858	Same	-0.124816	0.936666	1	Same
FBgn0003015	osk	FBtr0081956 // FBtr0081954	3R:4760848-4764117	2865	0.0680469	0.888534	1	Same	-9.63894	8.40263e-42	2.51725e-41	Down	-7.96293	2.45831e-33	8.34691e-33	Down	-1.9216	0.0116686	0.262193	Same	-0.633388	0.387204	0.938436	Same	8.06917	1.82907e-23	8.02131e-23	Up	2.43457	0.0251757	0.402869	Same
FBgn0003016	osp	FBtr0301496 // FBtr0114465 // FBtr0301494 // FBtr0301495	2L:14599196-14689340	6834	0.0953559	0.267925	0.838587	Same	-0.427029	1.06107e-06	1.69317e-06	Same	0.628481	2.97442e-13	6.94819e-13	Up	-0.227875	0.0715477	0.531037	Same	-0.157664	0.203074	0.852035	Same	0.469508	0.000124605	0.000218996	Same	0.409863	0.0203541	0.38358	Same
FBgn0003023	otu	FBtr0071236 // FBtr0071237 // FBtr0071238 // FBtr0333146 // FBtr0333147	X:8379041-8383568	3410	0.0385758	0.888473	1	Same	-6.89978	7.66692e-80	3.45833e-79	Down	-7.16631	3.36884e-82	2.14307e-81	Down	-2.17703	5.03432e-05	0.0092323	Down	-0.753346	0.0841711	0.687723	Same	5.51199	2.44337e-25	1.15658e-24	Up	2.51475	0.00151379	0.180783	Same
FBgn0003028	ovo	FBtr0070738 // FBtr0301914 // FBtr0070739 // FBtr0070740 // FBtr0100408	X:4942306-4964962	7394	-0.0111069	0.861954	1	Same	-3.71034	0	0	Down	-2.89813	1.08694442085074e-322	3.76972087776871e-321	Down	-0.0879021	0.429116	0.909969	Same	-0.0703135	0.534344	1	Same	3.48808	2.84242e-195	9.14669e-193	Up	0.42007	0.0128978	0.336864	Same
FBgn0003034	SP	FBtr0075836	3L:13294735-13295022	221	0.497709	0.430977	0.952359	Same	10.5325	0	0	Up	1.14886	0.060213	0.0800073	Same	-1.58628	0.0933019	0.585454	Same	-0.471859	0.458192	0.980899	Same	-11.2503	3.09182e-34	2.04304e-33	Down	2.53053	0.024225	0.399304	Same
FBgn0003041	pbl	FBtr0076771 // FBtr0076772 // FBtr0076773 // FBtr0076774 // FBtr0112817 // FBtr0306647	3L:7889209-7905054	5766	0.0322679	0.643844	1	Same	-2.2551	4.18531e-187	3.71967e-186	Down	-2.61594	7.55375e-228	1.43622e-226	Down	-0.0213123	0.857655	1	Same	-0.133604	0.217284	0.854083	Same	2.27148	2.28537e-82	6.36878e-81	Up	0.22636	0.183666	0.697285	Same
FBgn0003042	Pc	FBtr0078405	3L:21299238-21311120	2459	0.0756506	0.383402	0.918484	Same	-2.74942	3.68511e-150	2.71137e-149	Down	-0.547692	1.58384e-09	3.3677e-09	Same	-0.288407	0.031629	0.399579	Same	-0.116793	0.448046	0.973591	Same	2.85764	1.55835e-90	5.36924e-89	Up	0.484718	0.0190964	0.376954	Same
FBgn0003044	Pcl	FBtr0086735 // FBtr0329998	2R:14022931-14027495	4380	0.133435	0.213141	0.836515	Same	-2.51632	3.16692e-98	1.66703e-97	Down	-1.8915	4.71286e-59	2.30309e-58	Down	-0.20918	0.217704	0.754441	Same	-0.219286	0.186898	0.845057	Same	2.61881	7.48235e-54	9.54461e-53	Up	0.449983	0.0648246	0.530141	Same
FBgn0003046	Pcp	FBtr0079388	2L:7021682-7022470	716	0.084735	0.733608	1	Same	-4.05698	5.48177e-26	1.31401e-25	Down	-2.74268	1.50963e-15	3.71741e-15	Down	-1.11051	0.0776102	0.546625	Same	-1.08492	0.157375	0.808531	Same	4.07126	3.13303e-10	7.63886e-10	Up	1.50546	0.167459	0.676603	Same
FBgn0003048	pcx	FBtr0342766 // FBtr0344153 // FBtr0332381	X:2119329-2132078	12109	0.0154252	0.850144	1	Same	-0.6903	1.46455e-16	2.95562e-16	Down	0.259411	0.00156752	0.0025093	Same	-0.0789256	0.513018	0.950064	Same	0.00307695	0.9792	1	Same	0.60561	2.46123e-07	5.11095e-07	Up	0.127744	0.450501	0.909074	Same
FBgn0003053	peb	FBtr0070680 // FBtr0100265	X:4511597-4521239	7443	-0.00978286	0.914906	1	Same	0.220721	0.0155226	0.0207263	Same	-0.142494	0.127508	0.160289	Same	-0.0193476	0.888068	1	Same	0.079413	0.538441	1	Same	-0.232275	0.0785044	0.107318	Same	0.0227384	0.904959	1	Same
FBgn0003057	CG10598	FBtr0346194 // FBtr0074400	X:17119190-17120900	1710	-0.812358	0.290323	0.845969	Same	-5.018	4.36845e-05	6.60379e-05	Down	-0.666054	0.40356	0.463046	Same	-1.60751	0.256863	0.791418	Same	2.35557	0.164918	0.817525	Same	4.31453	0.00585772	0.00904922	Up	-1.01936	0.393693	0.873593	Same
FBgn0003060	CG9757	FBtr0334496 // FBtr0082860	3R:9437305-9438155	850	1.57736	0.16156	0.812325	Same	1.66033	0.14202	0.174281	Same	5.48984	1.26486e-13	2.97876e-13	Up	-1.96985	0.109808	0.616045	Same	-3.0995	0.055342	0.637886	Same	-3.01151	0.0197835	0.0289868	Down	2.12273	0.198423	0.709689	Same
FBgn0003062	Fib	FBtr0071982	2R:18960432-18962248	1315	0.0372788	0.50319	0.991453	Same	-3.38701	0	0	Down	-2.66771	4.31364e-277	1.10298e-275	Down	-0.16095	0.186254	0.721567	Same	0.157732	0.200653	0.852035	Same	1.91788	1.19273e-31	7.17786e-31	Up	-0.294892	0.202411	0.712363	Same
FBgn0003065	CG2150	FBtr0085859	3R:27589026-27590494	1168	-0.412754	0.35009	0.895266	Same	-5.304	8.25882e-12	1.50228e-11	Down	-2.68598	5.13311e-06	9.6639e-06	Down	0.441804	0.65398	1	Same	0.452833	0.821543	1	Same	5.6084	2.38817e-06	4.67037e-06	Up	-1.18378	0.611538	0.997941	Same
FBgn0003067	Pepck	FBtr0086701	2R:14424272-14426921	2484	0	1	1	Same	0	1	1	Same	0	1	1	Same	0	1	1	Same	0	1	1	Same	0	1	1	Same	0	1	1	Same
FBgn0003068	per	FBtr0070477 // FBtr0332311	X:2579613-2586813	4519	-0.261969	0.0602122	0.603715	Same	-0.206793	0.139427	0.17132	Same	1.68894	1.95116e-42	7.63758e-42	Up	0.130257	0.481461	0.934922	Same	0.318225	0.113731	0.732233	Same	0.10714	0.551782	0.640659	Same	-0.189942	0.467577	0.91756	Same
FBgn0003071	Pfk	FBtr0088420 // FBtr0304925 // FBtr0333067 // FBtr0088421 // FBtr0088422	2R:5997245-6004962	4363	-0.0444235	0.491778	0.983681	Same	1.2883	1.43906e-88	7.00034e-88	Up	0.372408	8.70966e-09	1.81327e-08	Same	0.0393327	0.679128	1	Same	0.0457461	0.612172	1	Same	-1.30074	3.35704e-46	3.38382e-45	Down	-0.01553	0.905759	1	Same
FBgn0003074	Pgi	FBtr0088679 // FBtr0088680 // FBtr0088681	2R:4798405-4801574	2455	-0.0570311	0.38022	0.917079	Same	1.01296	1.62215e-54	5.66109e-54	Up	0.0346198	0.595624	0.663598	Same	0.0479218	0.617564	0.997291	Same	0.0961329	0.292742	0.881794	Same	-0.886464	6.05715e-22	2.50132e-21	Down	-0.171106	0.19729	0.708698	Same
FBgn0003076	Pgm	FBtr0075492	3L:16119118-16121631	1839	-0.0677865	0.343254	0.89016	Same	0.593682	9.54482e-17	1.93242e-16	Up	0.244148	0.00065501	0.00108258	Same	0.0354741	0.736402	1	Same	0.131015	0.193603	0.848599	Same	-1.16046	3.71546e-30	2.09691e-29	Down	-0.14906	0.308686	0.809695	Same
FBgn0003079	phl	FBtr0344007 // FBtr0070401	X:2189499-2237903	4240	-0.0408493	0.559964	1	Same	-1.90678	3.7417e-128	2.42734e-127	Down	-0.550623	6.1029e-14	1.45005e-13	Same	-0.0294829	0.785102	1	Same	0.0988024	0.381592	0.933858	Same	2.00148	5.18439e-74	1.19164e-72	Up	0.00654142	0.967257	1	Same
FBgn0003082	phr	FBtr0088838 // FBtr0088839	2R:3712794-3714824	1967	-0.027136	0.729964	1	Same	-1.61117	2.33089e-74	9.92593e-74	Down	-1.42917	5.89994e-57	2.80993e-56	Down	0.060388	0.650882	1	Same	0.121336	0.335868	0.908755	Same	1.70368	6.82662e-37	4.96283e-36	Up	-0.0387829	0.841001	1	Same
FBgn0003086	Pig1	FBtr0070537	X:3142633-3143322	689	0	1	1	Same	1.50861	0.221731	0.266812	Same	4.12893	0.000507252	0.000847242	Up	-2.2165	0.999549	1	Same	0.0418291	0.999609	1	Same	-2.66892	0.123359	0.163485	Same	1.76269	0.999591	1	Same
FBgn0003087	pim	FBtr0080001 // FBtr0332190	2L:10362989-10364092	975	0.0817966	0.293384	0.85024	Same	-2.53534	3.13953e-180	2.70155e-179	Down	-7.44981	0	0	Down	-0.399673	0.357515	0.867801	Same	-0.135377	0.276899	0.87205	Same	1.40577	0.00923574	0.0140188	Up	1.5824	0.0140502	0.345282	Same
FBgn0003089	pip	FBtr0075003 // FBtr0300340 // FBtr0075011 // FBtr0075010 // FBtr0075009 // FBtr0075008 // FBtr0075005 // FBtr0075007 // FBtr0075004 // FBtr0075013 // FBtr0333897 // FBtr0075012	3L:19291723-19330709	11189	-0.0832748	0.774558	1	Same	-0.214164	0.464485	0.526945	Same	-0.951405	0.00210563	0.00333905	Down	-1.22488	0.0116911	0.262193	Same	-0.111213	0.789458	1	Same	-0.392883	0.379597	0.456302	Same	1.51179	0.0240002	0.399304	Same
FBgn0003090	pk	FBtr0089042 // FBtr0089043 // FBtr0089044	2R:3038208-3110883	6739	0.0688952	0.745593	1	Same	1.08172	1.71187e-08	2.87532e-08	Up	2.3005	2.87198e-38	1.05337e-37	Up	0.0396277	0.882503	1	Same	-0.205175	0.458635	0.980899	Same	-0.713346	0.0032459	0.00512391	Down	0.207623	0.553133	0.969179	Same
FBgn0003091	Pkc53E	FBtr0331960 // FBtr0087048 // FBtr0112819 // FBtr0305070 // FBtr0087049 // FBtr0305069	2R:12812160-12832631	5720	-0.0126283	0.907828	1	Same	1.06649	2.84996e-25	6.72005e-25	Up	4.27302	0	0	Up	-0.050091	0.724299	1	Same	-0.135031	0.357225	0.919202	Same	-0.883934	2.6851e-11	6.93538e-11	Down	0.464356	0.0155001	0.356483	Same
FBgn0003093	Pkc98E	FBtr0085359 // FBtr0301516 // FBtr0339149 // FBtr0339150	3R:24864878-24874870	5760	-0.0653419	0.410201	0.94069	Same	0.254496	0.00120066	0.00170944	Same	1.89956	6.2829e-134	6.37068e-133	Up	0.00684398	0.950978	1	Same	-0.0155539	0.889338	1	Same	-0.0949438	0.374067	0.450354	Same	0.244166	0.113745	0.608505	Same
FBgn0003114	plu	FBtr0086306	2R:16150463-16151189	613	0.0200591	0.775881	1	Same	-7.93002	0	0	Down	-8.27536	9.04311e-279	2.32976e-277	Down	-3.02995	0.05377	0.485724	Same	0.276557	0.727366	1	Same	8.79363	1.50038e-12	4.11399e-12	Up	-1.14017	0.999708	1	Same
FBgn0003116	pn	FBtr0070389	X:2075244-2076949	1636	-0.147705	0.0905068	0.704197	Same	-0.606608	2.16072e-11	3.89258e-11	Down	-0.521729	1.83692e-08	3.78732e-08	Same	0.152799	0.264505	0.797424	Same	0.119199	0.357683	0.919733	Same	0.786252	3.47962e-09	8.0066e-09	Up	-0.0626493	0.74518	1	Same
FBgn0003117	pnr	FBtr0335427 // FBtr0083220 // FBtr0083221 // FBtr0335426	3R:11851801-11867518	4356	0.129223	0.654049	1	Same	0.36009	0.206776	0.249703	Same	1.39254	3.14514e-07	6.20909e-07	Up	0.064712	0.871001	1	Same	0.168092	0.674227	1	Same	-1.02151	0.00894515	0.0135983	Down	0.135032	0.806861	1	Same
FBgn0003118	pnt	FBtr0089717 // FBtr0334554 // FBtr0089715 // FBtr0089716	3R:19115953-19171889	6108	0.0692925	0.583939	1	Same	-0.0245388	0.847829	0.924831	Same	0.712046	1.36548e-08	2.82488e-08	Up	-0.257816	0.162018	0.690755	Same	0.133747	0.457662	0.980899	Same	-0.11519	0.518752	0.606271	Same	0.165884	0.518602	0.947803	Same
FBgn0003124	polo	FBtr0074839 // FBtr0100318	3L:20302754-20306566	2975	0.0279444	0.753367	1	Same	-2.37627	1.84325e-137	1.25245e-136	Down	-7.68296	0	0	Down	-2.07354	4.41177e-08	7.52427e-05	Down	-0.105691	0.414655	0.955432	Same	1.33408	6.37711e-05	0.000114305	Up	1.90435	0.000571674	0.117849	Same
FBgn0003129	Poxm	FBtr0111026	3R:4144747-4159514	2564	0.102158	0.756275	1	Same	1.58416	5.10453e-07	8.22308e-07	Up	-1.44966	0.000201211	0.000346072	Down	-0.376448	0.528029	0.959669	Same	-0.16253	0.713669	1	Same	-1.19606	0.0281251	0.0405369	Down	0.679481	0.385091	0.866948	Same
FBgn0003130	Poxn	FBtr0087311 // FBtr0329908	2R:11714198-11722560	2453	0.211998	0.7432	1	Same	0.42325	0.505012	0.570661	Same	2.78103	3.63445e-09	7.6639e-09	Up	-0.978879	0.212743	0.748143	Same	0.18465	0.837379	1	Same	0.172578	0.838623	0.93232	Same	-0.0279365	0.979603	1	Same
FBgn0003132	Pp1-13C	FBtr0074017	X:15253134-15255094	1890	-0.840789	0.280528	0.845167	Same	9.11091	0	0	Up	3.29344	3.62531e-15	8.8543e-15	Up	0.201563	0.761061	1	Same	0.678108	0.376803	0.931995	Same	-9.13228	2.78742e-92	1.00719e-90	Down	-0.200732	0.771461	1	Same
FBgn0003134	Pp1alpha-96A	FBtr0084642 // FBtr0334334	3R:20343992-20348053	3205	0.0272534	0.688152	1	Same	0.231224	0.00064602	0.000930249	Same	0.141924	0.0380134	0.0518164	Same	-0.0790162	0.432254	0.911372	Same	0.0038256	0.968178	1	Same	-0.203845	0.0347833	0.0496177	Same	0.158749	0.254633	0.759888	Same
FBgn0003137	Ppn	FBtr0300337 // FBtr0301837 // FBtr0301838 // FBtr0301839	3R:24346387-24366046	9526	0.00197934	0.983561	1	Same	0.362711	0.000158502	0.000233946	Same	1.45226	2.87802e-50	1.25955e-49	Up	0.137611	0.327553	0.847005	Same	0.155584	0.251361	0.859366	Same	-1.3873	2.00532e-24	9.11049e-24	Down	-0.217661	0.265166	0.768884	Same
FBgn0003138	Ptp61F	FBtr0072716 // FBtr0072717 // FBtr0072719 // FBtr0310161 // FBtr0072718	3L:1342493-1475257	6057	0.0197469	0.809056	1	Same	-1.37139	4.78558e-58	1.73582e-57	Down	-1.26523	5.19647e-49	2.23464e-48	Down	-0.25157	0.0462348	0.458184	Same	0.00702663	0.953121	1	Same	1.32714	3.10087e-27	1.5749e-26	Up	0.353788	0.045839	0.483346	Same
FBgn0003139	PpV	FBtr0070921 // FBtr0331430 // FBtr0331431 // FBtr0331432	X:6265098-6266948	1672	0.00827419	0.903605	1	Same	-2.1495	2.12576e-162	1.66766e-161	Down	-1.49911	2.37784e-84	1.54139e-83	Down	-0.0551593	0.629483	1	Same	0.249241	0.0262862	0.538605	Same	2.12929	5.50287e-74	1.26314e-72	Up	-0.0926576	0.581526	0.983689	Same
FBgn0003140	PpY-55A	FBtr0086817 // FBtr0344898	2R:13842901-13844075	1174	-0.414574	0.693639	1	Same	8.68003	9.54152e-283	1.24698e-281	Up	0.433492	0.668261	0.738816	Same	1.54427	0.286144	0.817452	Same	0.358331	0.726525	1	Same	-7.60842	1.71494e-06	3.38014e-06	Down	-2.1416	0.199356	0.710568	Same
FBgn0003141	pr	FBtr0089395	2L:20073719-20075458	1068	0.0989262	0.163829	0.81699	Same	-0.872926	3.22498e-30	8.26975e-30	Down	0.249072	0.000573785	0.000953605	Same	-0.279124	0.00877141	0.226901	Same	-0.0350761	0.746304	1	Same	0.771702	3.66416e-13	1.03259e-12	Up	0.180941	0.238662	0.744522	Same
FBgn0003145	prd	FBtr0080299 // FBtr0080298	2L:12082995-12085827	2692	0.0663718	0.913587	1	Same	6.18278	4.88031e-173	4.04243e-172	Up	-1.62149	0.0665479	0.0875076	Same	-0.663867	0.651007	1	Same	-0.0399436	0.946626	1	Same	-6.22178	0.000629395	0.00105053	Down	1.59256	0.386705	0.867959	Same
FBgn0003149	Prm	FBtr0076595 // FBtr0076593 // FBtr0076594 // FBtr0076596 // FBtr0306639	3L:8725958-8738410	5344	-0.208688	0.0485692	0.552895	Same	1.48144	2.50061e-43	7.62524e-43	Up	-0.503343	2.31218e-06	4.41988e-06	Same	0.183744	0.240134	0.77846	Same	0.127322	0.392589	0.940996	Same	-1.93051	3.78652e-37	2.76926e-36	Down	-0.0118631	0.956424	1	Same
FBgn0003159	ptr	FBtr0070403 // FBtr0070404 // FBtr0307284 // FBtr0070402 // FBtr0307285 // FBtr0343597	X:2238982-2260389	5643	0.00863953	0.925875	1	Same	0.201308	0.0297971	0.0390075	Same	0.0129637	0.890361	0.954798	Same	-0.00652251	0.962358	1	Same	0.00350037	0.978711	1	Same	-0.261384	0.0492996	0.0690599	Same	0.0889385	0.642881	1	Same
FBgn0003162	Pu	FBtr0071578 // FBtr0071580 // FBtr0071579	2R:17062820-17070113	2146	0.0660177	0.504629	0.991453	Same	1.49226	9.72905e-58	3.51693e-57	Up	3.62167	0	0	Up	-0.28031	0.0334537	0.404934	Same	0.0443698	0.735902	1	Same	-1.43133	2.45565e-31	1.46029e-30	Down	0.0921871	0.602271	0.995033	Same
FBgn0003165	pum	FBtr0333667 // FBtr0333668 // FBtr0081993 // FBtr0081990 // FBtr0081991 // FBtr0081992 // FBtr0081994 // FBtr0305197	3R:4892065-5063404	11780	0.0459728	0.590732	1	Same	-1.36036	8.83401e-53	3.01992e-52	Down	0.838228	1.34555e-22	3.8095e-22	Up	-0.115584	0.356611	0.866629	Same	-0.041421	0.739322	1	Same	1.54239	2.88849e-36	2.05692e-35	Up	0.278285	0.114359	0.60908	Same
FBgn0003169	put	FBtr0334030 // FBtr0082977 // FBtr0330227	3R:10444752-10451425	4007	-0.018565	0.788211	1	Same	-1.70804	2.5194e-118	1.53458e-117	Down	-0.611067	7.05812e-18	1.81947e-17	Down	-0.0177155	0.864998	1	Same	0.108221	0.294084	0.883229	Same	1.74478	2.79718e-64	4.90802e-63	Up	0.0683122	0.644563	1	Same
FBgn0003174	pwn	FBtr0332461 // FBtr0332462	2R:3170077-3188311	5801	-0.126075	0.525196	0.994948	Same	-1.59345	3.11754e-11	5.59328e-11	Down	0.522077	0.00736056	0.0110263	Same	-0.375411	0.203277	0.742407	Same	-0.0866035	0.811201	1	Same	1.49262	1.76507e-06	3.47613e-06	Up	0.755997	0.107426	0.600406	Same
FBgn0003175	px	FBtr0331942 // FBtr0071838 // FBtr0112820 // FBtr0331941	2R:18381802-18449570	10728	-0.163613	0.129786	0.756477	Same	0.167809	0.117715	0.14619	Same	1.51387	1.29037e-45	5.28005e-45	Up	0.10903	0.481536	0.934922	Same	0.189122	0.21416	0.854083	Same	-0.0805173	0.588008	0.67792	Same	-0.0366267	0.864434	1	Same
FBgn0003178	PyK	FBtr0084213 // FBtr0084214	3R:18193258-18198468	2237	-0.0400595	0.503472	0.991453	Same	0.528842	1.05055e-18	2.21036e-18	Same	-0.0697051	0.245852	0.292849	Same	0.0552807	0.531572	0.960713	Same	0.0837697	0.321595	0.90063	Same	-0.399183	2.54044e-06	4.95906e-06	Same	-0.110365	0.367301	0.855279	Same
FBgn0003187	qua	FBtr0080996 // FBtr0080997 // FBtr0306165	2L:17486806-17497208	3784	0.0191679	0.794273	1	Same	0.0359484	0.625124	0.696193	Same	-5.26244	0	0	Down	-0.498339	0.0121512	0.265578	Same	-0.0262881	0.800708	1	Same	-0.278576	0.129323	0.170897	Same	0.508827	0.0649205	0.530162	Same
FBgn0003189	r	FBtr0089734 // FBtr0340154 // FBtr0340156 // FBtr0340155	X:16549392-16562745	7117	0.0485901	0.473503	0.973333	Same	-2.04276	9.01132e-162	7.04991e-161	Down	-2.59404	1.54353e-224	2.87077e-223	Down	-0.29127	0.0178679	0.322132	Same	0.0733334	0.487762	0.997455	Same	2.80826	2.72408e-130	2.28863e-128	Up	0.0901099	0.594622	0.98979	Same
FBgn0003204	ras	FBtr0071495 // FBtr0332294 // FBtr0071494 // FBtr0343043	X:10638535-10643130	2859	0.00161537	0.976916	1	Same	-2.08802	2.55029e-245	2.88238e-244	Down	-0.470735	2.78293e-16	6.96346e-16	Same	-0.112488	0.184523	0.719652	Same	0.158688	0.0700894	0.657573	Same	1.5404	1.82474e-70	3.79061e-69	Up	-0.0545797	0.662155	1	Same
FBgn0003205	Ras85D	FBtr0082122	3R:5336283-5338789	1954	0.0684744	0.326374	0.880827	Same	-1.50135	3.09303e-91	1.54019e-90	Down	-0.768923	2.44571e-26	7.43787e-26	Down	-0.114277	0.282383	0.815806	Same	-0.0864898	0.405905	0.950963	Same	1.65693	1.54581e-56	2.1244e-55	Up	0.210654	0.161868	0.670985	Same
FBgn0003206	Ras64B	FBtr0073212	3L:4139076-4141398	1617	0.0404488	0.564835	1	Same	-0.387471	6.97935e-08	1.15197e-07	Same	-0.460356	4.0324e-10	8.71312e-10	Same	-0.125183	0.248645	0.783706	Same	0.052224	0.607225	1	Same	0.202272	0.0558492	0.0777558	Same	0.302271	0.0470269	0.487269	Same
FBgn0003209	raw	FBtr0079745 // FBtr0079746 // FBtr0340231 // FBtr0340232 // FBtr0303868	2L:8709880-8740660	5000	-0.039282	0.619772	1	Same	0.153707	0.0514483	0.0660134	Same	0.792482	6.51989e-24	1.89529e-23	Up	-0.00494159	0.965793	1	Same	0.0738934	0.508749	1	Same	-0.222534	0.0445525	0.0626985	Same	0.0659904	0.679747	1	Same
FBgn0003210	rb	FBtr0070702 // FBtr0332290 // FBtr0343568	X:4429668-4434659	4809	0.0112763	0.861109	1	Same	-1.10427	9.8724e-61	3.68756e-60	Down	-0.469949	1.21685e-12	2.79845e-12	Same	-0.0584027	0.54825	0.965952	Same	0.0143002	0.879834	1	Same	1.06087	8.23603e-29	4.41993e-28	Up	0.11898	0.386141	0.86747	Same
FBgn0003218	rdgB	FBtr0331717 // FBtr0100194 // FBtr0073822 // FBtr0331716 // FBtr0100195 // FBtr0301532 // FBtr0301533 // FBtr0301534 // FBtr0301535 // FBtr0340289 // FBtr0073823	X:13656785-13673521	9265	-0.0998029	0.25322	0.836515	Same	-0.183256	0.0365151	0.0474849	Same	1.85352	5.27656e-98	3.91779e-97	Up	-0.00858622	0.945917	1	Same	-0.033289	0.788894	1	Same	0.232672	0.0561854	0.078211	Same	0.248738	0.157735	0.667701	Same
FBgn0003227	rec	FBtr0083193 // FBtr0334595	3R:11648741-11658354	4129	-0.61199	3.22139e-05	0.00566401	Down	-4.68488	6.28361e-114	3.71077e-113	Down	-3.39016	1.78527e-73	1.03917e-72	Down	0.414937	0.164001	0.693293	Same	1.091	0.000681465	0.123708	Same	5.24708	1.64376e-64	2.90812e-63	Up	-1.47661	0.00166448	0.181344	Same
FBgn0003231	ref(2)P	FBtr0081253 // FBtr0100289	2L:19542468-19545548	2392	-0.0905504	0.118266	0.735067	Same	-0.00484165	0.933431	1	Same	-0.887088	2.66289e-50	1.1666e-49	Down	0.0506196	0.561094	0.972843	Same	0.228565	0.00532282	0.31965	Same	-0.0770537	0.357541	0.432749	Same	0.011209	0.926043	1	Same
FBgn0003248	Rh2	FBtr0083697	3R:14725145-14726741	1361	0.251959	0.622787	1	Same	-0.0619974	0.909926	0.986385	Same	9.26855	0	0	Up	-0.184644	0.718185	1	Same	0.778294	0.278259	0.873336	Same	0.19217	0.73552	0.829484	Same	-0.752898	0.299613	0.802026	Same
FBgn0003249	Rh3	FBtr0083876	3R:15906782-15908172	1390	-0.567708	0.154534	0.797164	Same	-1.8174	0.000268447	0.000392824	Down	9.56959	0	0	Up	0.752087	0.067382	0.52169	Same	2.94776	2.372e-06	0.00175889	Up	1.72858	0.000669424	0.00111494	Up	-2.78096	1.37613e-05	0.0156467	Down
FBgn0003250	Rh4	FBtr0075338	3L:16845627-16855617	1347	0.114354	0.756898	1	Same	2.0487	7.39594e-14	1.40653e-13	Up	9.86782	0	0	Up	-0.701415	0.0684804	0.523737	Same	0.0477283	0.913908	1	Same	-1.72106	2.06684e-09	4.80965e-09	Down	0.178178	0.683941	1	Same
FBgn0003254	rib	FBtr0330057 // FBtr0086512 // FBtr0330058	2R:15157583-15168901	4662	0.451501	0.11578	0.731056	Same	1.47314	1.34917e-07	2.21038e-07	Up	-1.13871	0.000695858	0.00114765	Down	-0.768549	0.12962	0.645592	Same	-0.736215	0.0597511	0.648254	Same	-1.64514	0.000590556	0.00098725	Down	1.4813	0.0309781	0.427799	Same
FBgn0003255	rk	FBtr0080610	2L:13982743-14001248	5371	0.271471	0.209377	0.836515	Same	0.492788	0.0202214	0.0267781	Same	2.16351	5.51197e-34	1.89339e-33	Up	-0.304946	0.251581	0.78651	Same	-0.0360678	0.901089	1	Same	-0.358726	0.160694	0.209002	Same	0.296631	0.410008	0.882966	Same
FBgn0003256	rl	FBtr0113703 // FBtr0113701 // FBtr0113702 // FBtr0113700 // FBtr0329919 // FBtr0329920 // FBtr0345337	2RHet:198176-252641	7581	-0.0215717	0.769188	1	Same	-1.31136	5.84143e-66	2.29976e-65	Down	-0.31006	3.12691e-05	5.65782e-05	Same	-0.0572653	0.601277	0.989079	Same	0.105303	0.325095	0.902864	Same	1.29419	1.17019e-33	7.53687e-33	Up	0.15232	0.32256	0.818913	Same
FBgn0003257	r-l	FBtr0084038	3R:16896279-16899041	2036	-0.00394925	0.953099	1	Same	-3.27691	1.54871e-295	2.13699e-294	Down	-3.25015	1.00428e-265	2.41921e-264	Down	-0.224794	0.153508	0.680012	Same	0.237187	0.0794185	0.674171	Same	2.88169	5.7392e-63	9.63406e-62	Up	-0.0274012	0.911347	1	Same
FBgn0003261	Rm62	FBtr0309320 // FBtr0302597 // FBtr0078649 // FBtr0078650 // FBtr0078651 // FBtr0078652 // FBtr0078653 // FBtr0078654 // FBtr0309319 // FBtr0309321 // FBtr0309322 // FBtr0301947	3R:1826148-1834301	5378	0.00676815	0.917585	1	Same	-1.29785	3.28708e-83	1.52382e-82	Down	-0.42648	9.99743e-11	2.19668e-10	Same	-0.137152	0.157483	0.685187	Same	-0.0366459	0.695924	1	Same	1.02563	1.07012e-27	5.52557e-27	Up	0.219577	0.105189	0.597818	Same
FBgn0003267	ro	FBtr0085091 // FBtr0085090	3R:22702493-22706893	1238	2.15122	0.102658	0.704948	Same	4.40975	0.000529541	0.000765237	Up	4.87528	0.000116083	0.000202874	Up	-3.77132	0.0340759	0.408202	Same	-1.75533	0.160595	0.81237	Same	-4.11641	0.00508659	0.00789514	Down	1.94367	0.185955	0.700093	Same
FBgn0003268	rod	FBtr0085795	3R:27406673-27413966	6465	0.016219	0.830331	1	Same	-3.32662	4.70923e-287	6.26978e-286	Down	-3.69754	2.30509836095569e-310	0	Down	-0.0208134	0.890573	1	Same	0.0528039	0.685829	1	Same	3.51356	4.02083e-118	2.45789e-116	Up	-0.0540968	0.805636	1	Same
FBgn0003270	amos	FBtr0081081	2L:18596136-18596921	785	0	1	1	Same	0	1	1	Same	2.97196	0.0481503	0.0649121	Same	0.225499	0.999627	1	Same	0	0.999628	1	Same	0.00633992	0.999628	1	Same	-1.41129	0.999616	1	Same
FBgn0003274	RpLP2	FBtr0087105	2R:12473634-12474237	603	-0.084574	0.105725	0.712177	Same	-1.59654	1.24961e-192	1.1403e-191	Down	-0.831891	1.08545e-55	5.09002e-55	Down	-0.02569	0.740104	1	Same	0.136172	0.0681086	0.657238	Same	0.566677	4.69439e-14	1.37235e-13	Same	-0.0216147	0.841979	1	Same
FBgn0003275	RpII18	FBtr0078787	3R:1197517-1198119	539	-0.00954518	0.92659	1	Same	-0.584651	3.61567e-08	6.01554e-08	Same	-1.74269	3.3812e-50	1.47598e-49	Down	0.0343907	0.841845	1	Same	-0.0914875	0.543555	1	Same	0.407837	0.015685	0.0232393	Same	0.234264	0.334892	0.828304	Same
FBgn0003277	RpII215	FBtr0073542	X:11456833-11464359	6732	-0.0149279	0.825283	1	Same	-1.62349	1.47397e-113	8.68642e-113	Down	-0.716006	7.34868e-25	2.17666e-24	Down	-0.022909	0.822413	1	Same	0.0631257	0.528443	1	Same	1.41146	1.47096e-44	1.3984e-43	Up	0.0817472	0.572945	0.97879	Same
FBgn0003278	RpI135	FBtr0078054	2L:404285-407969	3561	0.143483	0.0526109	0.573699	Same	-2.81586	7.156e-213	7.07921e-212	Down	-2.00968	2.77161e-119	2.48789e-118	Down	-0.162811	0.206182	0.742752	Same	0.0559068	0.666434	1	Same	2.26059	9.52112e-59	1.4108e-57	Up	0.186325	0.34992	0.840779	Same
FBgn0003279	RpL4	FBtr0085248	3R:23748543-23750610	1396	-0.0687214	0.459398	0.965391	Same	-1.48477	9.47006e-55	3.31306e-54	Down	-0.24797	0.00773407	0.0115564	Same	-0.00470681	0.972587	1	Same	0.285657	0.0305891	0.548586	Same	0.484655	0.000250494	0.000430957	Same	-0.259834	0.173372	0.685253	Same
FBgn0003285	rst	FBtr0343758 // FBtr0070562	X:2844432-2867867	6243	-0.448428	4.30213e-05	0.00705509	Same	-0.969344	2.90473e-16	5.82277e-16	Down	1.42337	3.67149e-51	1.62685e-50	Up	0.201334	0.164582	0.693758	Same	0.474408	0.00682239	0.346297	Same	0.977653	3.22638e-11	8.30079e-11	Up	-0.23637	0.276567	0.780419	Same
FBgn0003292	rt	FBtr0076146	3L:11577222-11580870	3264	0.0781973	0.372717	0.914988	Same	-4.23211	1.93613e-219	1.96903e-218	Down	-2.24859	2.72045e-92	1.91645e-91	Down	-0.232271	0.177241	0.710257	Same	-0.018186	0.939034	1	Same	4.54275	1.7088e-119	1.07541e-117	Up	0.155591	0.610515	0.997915	Same
FBgn0003295	ru	FBtr0072681	3L:1370628-1387437	1794	0.601083	0.230598	0.836515	Same	1.56364	0.000447953	0.000650089	Up	3.68755	6.42779e-24	1.86979e-23	Up	-0.721207	0.208827	0.745312	Same	-0.50208	0.415613	0.956191	Same	-1.27715	0.0129692	0.0193772	Down	0.795972	0.271629	0.776376	Same
FBgn0003300	run	FBtr0345922 // FBtr0077279 // FBtr0304593	X:20561697-20568348	3142	-0.33294	0.560519	1	Same	-0.643311	0.289158	0.336352	Same	3.20511	9.4569e-16	2.33953e-15	Up	0.0054978	0.978863	1	Same	1.36019	0.0996354	0.716392	Same	0.593133	0.377951	0.454613	Same	-0.879104	0.338566	0.831972	Same
FBgn0003301	rut	FBtr0073992 // FBtr0340467 // FBtr0305581 // FBtr0333654 // FBtr0333655 // FBtr0333656 // FBtr0333657	X:14681511-14720106	9598	-0.125014	0.175658	0.836515	Same	1.01007	1.49456e-30	3.85274e-30	Up	3.1891	3.12761e-288	8.5758e-287	Up	0.120378	0.333033	0.850958	Same	0.178654	0.152827	0.799531	Same	-0.811173	3.94737e-12	1.06053e-11	Down	-0.00852094	0.95948	1	Same
FBgn0003302	rux	FBtr0070889 // FBtr0307288	X:5929786-5931833	1460	-0.0237198	0.826408	1	Same	-0.446754	4.95217e-05	7.47031e-05	Same	-1.62927	2.41852e-41	9.33419e-41	Down	-0.0420097	0.814289	1	Same	0.0170729	0.912862	1	Same	0.307009	0.0770835	0.105502	Same	0.15304	0.541608	0.962862	Same
FBgn0003308	ry	FBtr0082704	3R:8858250-8863742	4333	-0.00766081	0.942077	1	Same	0.976557	8.70972e-22	1.93796e-21	Up	1.70357	3.44657e-63	1.78017e-62	Up	0.0758178	0.606683	0.991945	Same	0.0599081	0.677429	1	Same	-1.13356	5.67159e-16	1.807e-15	Down	-0.274327	0.174157	0.685886	Same
FBgn0003310	S	FBtr0077993 // FBtr0077994	2L:1049674-1077815	5201	0.0737728	0.331792	0.880931	Same	-2.04136	2.61305e-129	1.71011e-128	Down	-0.733871	2.0529e-20	5.58765e-20	Down	-0.183453	0.115729	0.624863	Same	-0.0512934	0.665677	1	Same	2.02162	1.77893e-66	3.35615e-65	Up	0.373189	0.0271921	0.41411	Same
FBgn0003312	sad	FBtr0082475	3R:7702957-7705476	1767	0.052215	0.821947	1	Same	-2.6946	1.44372e-13	2.73251e-13	Down	-3.10132	1.93314e-13	4.53254e-13	Down	-0.58622	0.498852	0.944234	Same	0.00703079	0.988389	1	Same	3.95812	2.69233e-08	5.91417e-08	Up	-0.0647736	0.970918	1	Same
FBgn0003313	sala	FBtr0308136 // FBtr0080237 // FBtr0307105	2L:11484707-11486949	1693	0	1	1	Same	0	1	1	Same	0	1	1	Same	0	1	1	Same	0	1	1	Same	0	1	1	Same	0	1	1	Same
FBgn0003317	sax	FBtr0088832 // FBtr0308825 // FBtr0088833	2R:3693989-3697572	2857	0.0312673	0.662995	1	Same	-1.30469	1.37042e-64	5.33985e-64	Down	-0.72407	1.05677e-21	2.95076e-21	Down	-0.00692983	0.950244	1	Same	0.00161235	0.988118	1	Same	1.49835	1.8941e-42	1.66945e-41	Up	-0.0136321	0.931293	1	Same
FBgn0003319	Sb	FBtr0344008 // FBtr0083250	3R:11941883-11971006	4168	1.44984	0.0490897	0.556665	Same	0.916086	0.247285	0.293225	Same	3.35627	1.15037e-07	2.31172e-07	Up	-1.59028	0.0732589	0.535897	Same	-2.821	0.0137445	0.434912	Same	-0.84337	0.348857	0.42344	Same	3.1533	0.0173257	0.366159	Same
FBgn0003321	sbr	FBtr0073411	X:10726785-10741125	3270	0.0741951	0.265111	0.837411	Same	-0.571631	5.75916e-17	1.17099e-16	Same	-0.284077	3.30234e-05	5.96688e-05	Same	-0.0224736	0.822797	1	Same	-0.12044	0.21292	0.854083	Same	0.466219	1.97035e-06	3.86976e-06	Same	0.197972	0.161062	0.670292	Same
FBgn0003326	sca	FBtr0087855 // FBtr0087856	2R:8668046-8689515	3792	0.500127	0.0647126	0.62537	Same	-0.533847	0.085955	0.108317	Same	3.732	5.35318e-62	2.71964e-61	Up	-0.602285	0.0688215	0.524618	Same	-0.179175	0.676825	1	Same	0.892342	0.012379	0.0185343	Up	0.423583	0.397704	0.874739	Same
FBgn0003328	scb	FBtr0087369 // FBtr0087370	2R:11136289-11146003	4995	0.0924975	0.262758	0.837411	Same	0.252371	0.00221607	0.00311507	Same	-0.700944	5.75711e-16	1.43151e-15	Down	-0.271872	0.0334422	0.404934	Same	0.0686719	0.555366	1	Same	-0.293261	0.0164033	0.0242383	Same	0.086143	0.626149	1	Same
FBgn0003330	Sce	FBtr0085245	3R:23506153-23507751	1540	0.0578653	0.537508	0.995094	Same	-2.41251	2.98161e-91	1.48515e-90	Down	-1.32405	1.87718e-33	6.3903e-33	Down	-0.142324	0.389571	0.885308	Same	0.212344	0.225643	0.85616	Same	2.52543	3.74354e-47	3.89305e-46	Up	-0.161597	0.525449	0.952241	Same
FBgn0003334	Scm	FBtr0082102 // FBtr0306008	3R:5459081-5463333	4065	-0.00334181	0.964416	1	Same	-1.15768	3.35358e-49	1.10012e-48	Down	-0.581212	6.23106e-14	1.47989e-13	Same	-0.0447525	0.694362	1	Same	-0.0562413	0.612038	1	Same	1.26863	5.50777e-30	3.08591e-29	Up	0.221248	0.168999	0.677068	Same
FBgn0003339	Scr	FBtr0081657 // FBtr0081658	3R:2648842-2675703	4573	-0.199721	0.425602	0.949551	Same	1.32637	2.98159e-10	5.22728e-10	Up	3.27246	4.11312e-70	2.29998e-69	Up	0.138213	0.637937	1	Same	0.527	0.0879719	0.692894	Same	-1.04198	4.47436e-05	8.094e-05	Down	-0.446987	0.23046	0.73655	Same
FBgn0003345	sd	FBtr0308134 // FBtr0308128 // FBtr0308133 // FBtr0112824 // FBtr0340115 // FBtr0308129 // FBtr0310313 // FBtr0074099 // FBtr0074100 // FBtr0112825 // FBtr0112827 // FBtr0301543 // FBtr0310312 // FBtr0308131 // FBtr0112826 // FBtr0301544 // FBtr0308132 // FBtr0308130 // FBtr0310311 // FBtr0074101	X:15698403-15721714	8748	-0.0419914	0.588507	1	Same	0.0194722	0.802065	0.87783	Same	0.861817	5.01621e-29	1.59611e-28	Up	-0.0888175	0.431897	0.911183	Same	0.0712354	0.517563	1	Same	-0.145086	0.182453	0.235132	Same	0.282978	0.0715701	0.541693	Same
FBgn0003346	RanGAP	FBtr0081234 // FBtr0334175 // FBtr0334174	2L:19441959-19447317	2395	0.0545368	0.387797	0.92281	Same	-1.70833	1.3159e-137	8.95556e-137	Down	-3.56634	0	0	Down	-0.095172	0.463917	0.926694	Same	0.0202482	0.832869	1	Same	1.74177	2.78732e-43	2.52861e-42	Up	0.00896024	0.960886	1	Same
FBgn0003353	sei	FBtr0343342 // FBtr0072170 // FBtr0072169	2R:19934934-19940558	3261	0.0160844	0.856543	1	Same	-1.02896	8.07605e-26	1.92774e-25	Down	1.58854	6.02467e-79	3.71209e-78	Up	-0.0202364	0.86945	1	Same	0.127034	0.361512	0.921602	Same	1.32483	5.27821e-26	2.55521e-25	Up	0.0121282	0.946912	1	Same
FBgn0003356	Jon99Cii	FBtr0085512	3R:25749476-25750337	861	-0.801952	1.92893e-11	1.0966e-08	Down	-0.414474	0.000485215	0.000702789	Same	-8.20319	0	0	Down	-0.763229	0.11452	0.62321	Same	0.640607	0.00014105	0.0501169	Same	-2.04358	9.5974e-05	0.00016999	Down	1.76382	0.0324093	0.435572	Same
FBgn0003357	Jon99Ciii	FBtr0346340 // FBtr0085502	3R:25747938-25749177	1239	-0.702936	0.012965	0.302075	Same	-0.302161	0.283535	0.330284	Same	-8.51446	8.55083e-100	6.47003e-99	Down	-0.496141	0.320056	0.842369	Same	0.60088	0.131601	0.761867	Same	-0.459352	0.322848	0.394934	Same	0.884288	0.200241	0.710873	Same
FBgn0003358	Jon99Ci	FBtr0085511	3R:25750948-25751911	905	-0.196296	0.0795182	0.68356	Same	0.615255	3.88486e-08	6.45835e-08	Up	-7.16149	0	0	Down	-1.09834	0.00388586	0.143449	Same	0.103801	0.510961	1	Same	-0.784697	0.0112046	0.0168544	Down	1.03503	0.0397597	0.463524	Same
FBgn0003360	sesB	FBtr0073424 // FBtr0073421 // FBtr0073422 // FBtr0073423 // FBtr0346384	X:10674926-10680991	2000	-0.137039	0.0526355	0.573699	Same	0.72229	2.70044e-24	6.25336e-24	Up	-0.181347	0.010389	0.0152181	Same	0.065113	0.531678	0.960713	Same	0.204229	0.0410191	0.593368	Same	-0.662833	3.59254e-11	9.22198e-11	Down	-0.113425	0.432018	0.896569	Same
FBgn0003366	sev	FBtr0073393	X:10965474-10980332	8159	-0.154397	0.129813	0.756477	Same	1.26615	8.48391e-38	2.40194e-37	Up	1.89308	2.2315e-81	1.40748e-80	Up	0.159953	0.263997	0.797372	Same	0.23625	0.089189	0.696932	Same	-1.29216	1.59748e-21	6.47456e-21	Down	-0.289209	0.13908	0.646068	Same
FBgn0003371	sgg	FBtr0070467 // FBtr0070469 // FBtr0070473 // FBtr0070474 // FBtr0070466 // FBtr0070468 // FBtr0070472 // FBtr0070470 // FBtr0301966 // FBtr0331753 // FBtr0070475 // FBtr0302185 // FBtr0070476 // FBtr0331752 // FBtr0070471 // FBtr0331751 // FBtr0112828	X:2527985-2573586	12419	-0.0145623	0.844932	1	Same	0.221335	0.00290121	0.00405342	Same	0.477506	1.49038e-10	3.26337e-10	Same	-0.0176862	0.87164	1	Same	-0.0822829	0.434372	0.964238	Same	-0.238391	0.023396	0.0340111	Same	0.216144	0.154613	0.665297	Same
FBgn0003372	Sgs1	FBtr0077393	2L:4937409-4941423	3948	0.703252	0.524107	0.994948	Same	0.142122	0.903667	0.979973	Same	4.22297	2.13592e-05	3.89981e-05	Up	-2.03507	0.165885	0.696667	Same	-1.14827	0.49225	1	Same	0.309799	0.856939	0.950575	Same	1.61195	0.428561	0.893206	Same
FBgn0003373	Sgs3	FBtr0076096	3L:11505321-11506502	1107	1.43777	0.259751	0.837411	Same	0	1	1	Same	3.99921	0.0112933	0.0164805	Up	-3.56741	0.110802	0.617923	Same	0.0908087	0.999492	1	Same	0.604117	0.999481	1	Same	0.919485	0.999477	1	Same
FBgn0003374	Sgs4	FBtr0070524	X:3143534-3145073	1539	0.789489	0.33815	0.886355	Same	1.0461	0.193529	0.234453	Same	3.23366	1.83541e-07	3.65987e-07	Up	-0.826323	0.37415	0.877322	Same	-1.35824	0.230784	0.859366	Same	-1.60519	0.0857857	0.116719	Same	1.74442	0.183009	0.696698	Same
FBgn0003375	Sgs5	FBtr0083461	3R:13421084-13421834	633	0.0564351	0.964365	1	Same	0.770236	0.531788	0.59838	Same	0.871681	0.495319	0.559223	Same	-1.58286	0.429763	0.909969	Same	-1.86381	0.317224	0.898565	Same	-0.558947	0.740515	0.834565	Same	3.51635	0.187422	0.701034	Same
FBgn0003377	Sgs7	FBtr0076095	3L:11502961-11503347	319	1.44357	0.246488	0.836515	Same	2.71855	0.0510747	0.0655538	Same	3.93586	0.00544376	0.00828737	Up	-3.43064	0.10062	0.5977	Same	-4.16213	0.0418212	0.597091	Same	-4.17818	0.0230568	0.0335495	Down	6.71843	0.0161677	0.359973	Same
FBgn0003378	Sgs8	FBtr0076160	3L:11502067-11502494	357	-1.41235	0.262816	0.837411	Same	-1.41235	0.273169	0.320111	Same	-1.41235	0.316058	0.370982	Same	1.41235	0.999671	1	Same	1.41235	0.999639	1	Same	4.39762	0.0475575	0.0667566	Same	-2.62001	0.999683	1	Same
FBgn0003380	Sh	FBtr0089658 // FBtr0332301 // FBtr0089660 // FBtr0089661 // FBtr0089657 // FBtr0302902 // FBtr0302903 // FBtr0308200 // FBtr0332300 // FBtr0089663 // FBtr0089659 // FBtr0301955 // FBtr0308199 // FBtr0332299	X:17818340-17957278	17728	-0.294337	0.0158835	0.33859	Same	2.06464	6.18499e-77	2.70544e-76	Up	4.98317	0	0	Up	0.0505315	0.750262	1	Same	-0.136049	0.394273	0.942543	Same	-1.72395	2.58479e-32	1.5846e-31	Down	0.21026	0.321736	0.818913	Same
FBgn0003382	sha	FBtr0273343 // FBtr0088120 // FBtr0332463	2R:7211819-7223968	6104	0.12218	0.798455	1	Same	0.540965	0.253039	0.299714	Same	-0.16917	0.734243	0.803808	Same	-1.7751	0.0263531	0.370835	Same	0.0298784	0.96473	1	Same	-0.682475	0.332124	0.405149	Same	1.52423	0.151229	0.662138	Same
FBgn0003386	Shaw	FBtr0089274 // FBtr0089275 // FBtr0332184 // FBtr0332185 // FBtr0289989	2L:3718185-3729145	4988	-0.199242	0.141015	0.775559	Same	1.39211	3.18094e-32	8.354e-32	Up	3.55102	2.04543e-229	3.94625e-228	Up	0.132597	0.42425	0.907624	Same	0.212621	0.216466	0.854083	Same	-1.17786	1.74549e-15	5.44928e-15	Down	0.0429407	0.843694	1	Same
FBgn0003388	shd	FBtr0075676 // FBtr0333031 // FBtr0304700	3L:14607558-14615305	3007	-0.506832	0.0769758	0.672897	Same	0.899277	0.000980236	0.00140063	Up	-0.85573	0.00486823	0.00744175	Down	-0.121073	0.793498	1	Same	0.390883	0.317095	0.898497	Same	-0.418585	0.318402	0.389999	Same	0.247838	0.687633	1	Same
FBgn0003390	shf	FBtr0070978 // FBtr0340088 // FBtr0340089 // FBtr0340090	X:6665496-6673692	1788	-0.404258	0.00405942	0.161008	Same	1.28328	1.89853e-24	4.41196e-24	Up	1.09413	3.01179e-17	7.69184e-17	Up	0.527464	0.0061184	0.187342	Same	0.354804	0.0527925	0.630429	Same	-1.83328	2.17488e-24	9.87032e-24	Down	-0.500801	0.0563976	0.509005	Same
FBgn0003391	shg	FBtr0071546	2R:16937159-16944702	6398	0.0623944	0.38674	0.92198	Same	-1.16957	3.50837e-55	1.23422e-54	Down	-0.457353	4.89486e-10	1.05526e-09	Same	-0.0532741	0.6216	0.999346	Same	-0.0485008	0.643999	1	Same	1.19385	9.42848e-30	5.23447e-29	Up	0.0916367	0.54588	0.964266	Same
FBgn0003392	shi	FBtr0074121 // FBtr0074124 // FBtr0111037 // FBtr0111036 // FBtr0074118 // FBtr0301594 // FBtr0301597 // FBtr0333718 // FBtr0301595 // FBtr0074122 // FBtr0074123 // FBtr0340413 // FBtr0333717 // FBtr0074119 // FBtr0301596	X:15786149-15800749	5969	0.03758	0.597383	1	Same	0.268985	0.000152066	0.000224661	Same	1.95607	2.05456e-162	2.55583e-161	Up	-0.0986224	0.337908	0.854685	Same	-0.0607934	0.545164	1	Same	-0.0619974	0.530264	0.618328	Same	0.28193	0.0480434	0.49228	Same
FBgn0003396	shn	FBtr0330619 // FBtr0088101 // FBtr0330620 // FBtr0088098 // FBtr0088099 // FBtr0088100	2R:7046591-7104899	10985	-0.0865225	0.398213	0.933671	Same	0.273197	0.00736476	0.0100469	Same	0.916487	2.73621e-19	7.2632e-19	Up	-0.0091948	0.950952	1	Same	0.144025	0.31833	0.899277	Same	-0.43147	0.00263839	0.00419716	Same	0.0312356	0.880144	1	Same
FBgn0003401	shu	FBtr0072237	2R:19728984-19730809	1691	-0.0774377	0.414297	0.944252	Same	-5.05527	2.9984e-279	3.85653e-278	Down	-6.56538	1.34811e-301	4.06938e-300	Down	0.504269	0.204977	0.742407	Same	0.315674	0.181875	0.842295	Same	4.58248	2.21733e-17	7.5018e-17	Up	-0.165843	0.796361	1	Same
FBgn0003410	sina	FBtr0075332 // FBtr0344230 // FBtr0075333	3L:16846851-16851812	3254	-0.0186596	0.812051	1	Same	-1.22645	8.9054e-51	2.97632e-50	Down	-1.7177	1.01441e-89	6.95368e-89	Down	-0.224872	0.0742371	0.537247	Same	-0.0531323	0.64474	1	Same	1.28191	5.45097e-26	2.63734e-25	Up	0.210785	0.232739	0.737938	Same
FBgn0003411	sisA	FBtr0073461	X:11215612-11216390	778	-0.179545	0.75314	1	Same	1.38292	0.00473992	0.00653565	Up	-1.57003	0.0348394	0.0478256	Down	-1.2724	0.339499	0.856024	Same	-1.23605	0.112879	0.732044	Same	-1.78485	0.135358	0.178141	Same	1.50452	0.542261	0.962862	Same
FBgn0003415	skd	FBtr0078329 // FBtr0078328 // FBtr0112830 // FBtr0333284	3L:20985914-21020534	12292	0.0128777	0.86625	1	Same	-1.03168	4.5582e-39	1.31518e-38	Down	0.5837	2.3943e-14	5.74734e-14	Same	-0.0336958	0.764044	1	Same	-0.0257051	0.816983	1	Same	1.14986	8.45413e-26	4.06041e-25	Up	0.245664	0.119161	0.615762	Same
FBgn0003416	sl	FBtr0074230	X:16244348-16250515	5674	0.0857008	0.213777	0.836515	Same	-1.82664	2.44382e-127	1.57817e-126	Down	-1.31255	1.4375e-68	7.92904e-68	Down	-0.207114	0.0612576	0.505344	Same	-0.0827729	0.441304	0.968166	Same	1.78572	1.10374e-58	1.63263e-57	Up	0.300895	0.0595467	0.518677	Same
FBgn0003423	slgA	FBtr0307525 // FBtr0077210 // FBtr0077203 // FBtr0077204 // FBtr0077205 // FBtr0077206 // FBtr0077208 // FBtr0307524 // FBtr0307526 // FBtr0077209 // FBtr0307528 // FBtr0307529 // FBtr0307527 // FBtr0077207	X:21245029-21256186	4290	0.0261278	0.678982	1	Same	0.234529	0.000200018	0.0002939	Same	0.71948	5.05405e-30	1.63313e-29	Up	-0.0946439	0.306896	0.831642	Same	0.0268122	0.763674	1	Same	-0.0264417	0.765986	0.860145	Same	0.123051	0.3373	0.830707	Same
FBgn0003429	slo	FBtr0084683 // FBtr0084685 // FBtr0301581 // FBtr0301582 // FBtr0330286 // FBtr0334294 // FBtr0334295 // FBtr0334296 // FBtr0084684 // FBtr0100622 // FBtr0100623 // FBtr0100624 // FBtr0100627 // FBtr0100629 // FBtr0100631 // FBtr0100632 // FBtr0100633 // FBtr0100634 // FBtr0100635 // FBtr0100636 // FBtr0100637 // FBtr0100638 // FBtr0330287	3R:20488213-20537317	10118	-0.313098	0.00133596	0.0816661	Same	1.51501	6.02277e-59	2.20757e-58	Up	4.11352	0	0	Up	0.279545	0.0369829	0.417627	Same	0.241402	0.067869	0.657238	Same	-1.41519	3.49853e-29	1.90023e-28	Down	-0.0331604	0.855233	1	Same
FBgn0003430	slp1	FBtr0077499	2L:3825675-3827099	1424	0.533624	0.135357	0.763144	Same	1.07566	0.00139898	0.00198647	Up	3.51114	1.33169e-38	4.91706e-38	Up	-0.727878	0.0816218	0.558138	Same	-0.382701	0.407373	0.951309	Same	-0.937196	0.0163778	0.0242026	Down	0.519116	0.3425	0.835432	Same
FBgn0003435	sm	FBtr0304656 // FBtr0310331 // FBtr0308791 // FBtr0308797 // FBtr0308785 // FBtr0304653 // FBtr0086492 // FBtr0301609 // FBtr0304654 // FBtr0304655 // FBtr0308786 // FBtr0308790 // FBtr0308792 // FBtr0086495 // FBtr0100232 // FBtr0110898 // FBtr0301610 // FBtr0308793 // FBtr0308795 // FBtr0308796 // FBtr0332857	2R:15405369-15519013	16618	-0.0681202	0.380745	0.917079	Same	3.39857	0	0	Up	3.23099	0	0	Up	0.0403414	0.708589	1	Same	-0.0465853	0.654287	1	Same	-3.17897	1.14706e-210	4.77151e-208	Down	0.329888	0.0235943	0.399304	Same
FBgn0003444	smo	FBtr0078129	2L:277582-282167	4002	0.0919334	0.164206	0.817197	Same	-2.24761	2.20965e-192	2.01205e-191	Down	-1.51409	2.36909e-94	1.69911e-93	Down	-0.152855	0.158789	0.687297	Same	-0.172785	0.112202	0.730845	Same	2.23911	2.3013e-91	8.10921e-90	Up	0.297901	0.062818	0.526173	Same
FBgn0003447	sn	FBtr0301679 // FBtr0071102 // FBtr0301677 // FBtr0071101	X:7858057-7880634	3500	0.0460845	0.547805	0.998452	Same	-3.15205	1.73669e-266	2.15256e-265	Down	0.293017	0.000140527	0.000244137	Same	-0.149463	0.18685	0.722538	Same	-0.172329	0.176505	0.836001	Same	3.18364	2.48234e-159	3.88406e-157	Up	0.343111	0.0443968	0.481978	Same
FBgn0003448	sna	FBtr0080739	2L:15476593-15478260	1667	-0.748575	0.330437	0.880827	Same	-4.264	0.000447665	0.000649725	Down	-0.880795	0.295543	0.348846	Same	-2.63463	0.104971	0.605233	Same	2.30032	0.165839	0.818633	Same	2.59005	0.136725	0.179857	Same	3.91041	0.999662	1	Same
FBgn0003449	snf	FBtr0070748	X:5203275-5204534	833	0.0135408	0.84283	1	Same	-1.66839	1.10846e-104	6.1379e-104	Down	-1.41183	3.83602e-74	2.25132e-73	Down	0.0223847	0.845317	1	Same	0.0341351	0.755575	1	Same	1.55619	1.96483e-40	1.60952e-39	Up	0.0779698	0.642786	1	Same
FBgn0003450	snk	FBtr0082716 // FBtr0112833 // FBtr0334520	3R:8865887-8868492	1430	-0.0714296	0.519103	0.994948	Same	-4.39924	1.95504e-101	1.05516e-100	Down	-6.52164	1.00073e-105	7.97168e-105	Down	-1.39408	0.248343	0.783455	Same	0.666271	0.0908758	0.700968	Same	5.28367	1.49642e-08	3.33789e-08	Up	1.05729	0.428417	0.893206	Same
FBgn0003459	stwl	FBtr0333042 // FBtr0075728 // FBtr0333041	3L:14396030-14403039	4331	-0.0950185	0.232517	0.836515	Same	-1.62456	5.87122e-79	2.63163e-78	Down	-1.6552	9.51525e-78	5.78754e-77	Down	-0.182772	0.16855	0.699102	Same	-0.011169	0.927297	1	Same	1.41899	2.54792e-27	1.29793e-26	Up	0.436978	0.0217156	0.391736	Same
FBgn0003460	so	FBtr0088970	2R:3306855-3322377	2779	-0.236828	0.294986	0.851986	Same	2.57509	8.38941e-58	3.03589e-57	Up	3.54818	1.31427e-121	1.2051e-120	Up	9.9938e-05	0.99557	1	Same	0.175913	0.493938	1	Same	-2.57176	2.16337e-38	1.6605e-37	Down	0.192679	0.532915	0.958534	Same
FBgn0003462	Sod	FBtr0076229 // FBtr0333559	3L:11105381-11106840	775	-0.0995627	0.120907	0.740686	Same	0.258096	5.53864e-05	8.33581e-05	Same	-0.517418	2.26403e-15	5.55423e-15	Same	0.137341	0.151766	0.677924	Same	0.162538	0.0727585	0.66154	Same	0.00389546	0.966118	1	Same	-0.257053	0.0524753	0.500038	Same
FBgn0003463	sog	FBtr0340346 // FBtr0074063 // FBtr0331760	X:15497316-15527467	6435	-0.0937813	0.281944	0.845167	Same	1.54255	8.41548e-81	3.82328e-80	Up	1.85878	1.64487e-115	1.4291e-114	Up	0.164259	0.16656	0.697354	Same	-0.00644669	0.955638	1	Same	-1.37532	1.01e-35	7.05676e-35	Down	0.0989997	0.534155	0.959452	Same
FBgn0003464	sol	FBtr0089679 // FBtr0089678 // FBtr0301583 // FBtr0346608	X:21221307-21228939	5714	-0.0463595	0.518265	0.994948	Same	-1.82427	1.05903e-116	6.38002e-116	Down	-0.0131092	0.857026	0.921484	Same	0.0887123	0.40643	0.89835	Same	0.122622	0.275045	0.87205	Same	1.9357	1.60892e-71	3.42146e-70	Up	-0.092787	0.551226	0.967988	Same
FBgn0003475	spir	FBtr0081352 // FBtr0081353 // FBtr0081354 // FBtr0301884 // FBtr0339233 // FBtr0339234 // FBtr0306556 // FBtr0307893 // FBtr0307894 // FBtr0081355	2L:20311219-20348386	6486	0.116981	0.198459	0.836515	Same	0.174543	0.0552751	0.0707479	Same	1.70436	8.38279e-79	5.15759e-78	Up	-0.122107	0.34987	0.862413	Same	-0.102611	0.425485	0.960128	Same	0.0202995	0.871855	0.96505	Same	0.253422	0.161904	0.670985	Same
FBgn0003479	spn-A	FBtr0085590 // FBtr0085589	3R:25880418-25881759	1341	-0.0385151	0.641954	1	Same	-2.26564	9.16523e-109	5.19831e-108	Down	-2.27746	1.72977e-99	1.30363e-98	Down	-0.207571	0.231108	0.767015	Same	0.234351	0.118643	0.740318	Same	2.31434	3.04157e-40	2.47136e-39	Up	-0.215022	0.40355	0.878444	Same
FBgn0003480	spn-B	FBtr0082933	3R:10153773-10155330	1380	0.102517	0.187819	0.836515	Same	-3.52135	4.8589e-158	3.72946e-157	Down	-2.96507	3.09658e-115	2.68491e-114	Down	-0.263724	0.27658	0.808935	Same	-0.309372	0.219033	0.854083	Same	3.28208	3.59037e-31	2.11662e-30	Up	0.622177	0.127804	0.62954	Same
FBgn0003482	spn-D	FBtr0085116	3R:22991438-22992844	1020	-0.116607	0.399408	0.934674	Same	-5.43738	1.60704e-91	8.03518e-91	Down	-4.33424	1.17092e-68	6.4649e-68	Down	-1.50728	0.0222963	0.349507	Same	0.175217	0.780513	1	Same	4.62308	1.39879e-09	3.28833e-09	Up	1.1047	0.327205	0.82059	Same
FBgn0003483	spn-E	FBtr0083183	3R:11663141-11670137	4667	0.156482	0.0644708	0.624744	Same	-4.07649	3.15332457801717e-319	4.75088090318838e-318	Down	-4.98558	0	0	Down	-0.506196	0.0134027	0.280814	Same	-0.0114347	0.940355	1	Same	3.93383	1.14297e-79	2.98519e-78	Up	0.414624	0.161936	0.670985	Same
FBgn0003486	spo	FBtr0346640 // FBtr0077130	3L:5583183-5585671	2488	0.12812	0.353487	0.898298	Same	-5.33189	1.84169e-78	8.2032e-78	Down	-3.6857	2.99132e-52	1.34079e-51	Down	-2.31752	0.000447865	0.0412717	Down	-0.616858	0.397602	0.944977	Same	5.01546	6.42378e-15	1.94596e-14	Up	2.13671	0.0624529	0.525204	Same
FBgn0003495	spz	FBtr0112834 // FBtr0114372 // FBtr0085137 // FBtr0085138 // FBtr0085139 // FBtr0085140 // FBtr0085145 // FBtr0085146	3R:22890712-22895792	2357	0.0360845	0.628722	1	Same	-1.17916	1.084e-47	3.49616e-47	Down	-0.114647	0.137187	0.171875	Same	-0.202846	0.0749963	0.539006	Same	-0.148756	0.20183	0.852035	Same	1.17465	5.44629e-25	2.53927e-24	Up	0.308503	0.0621167	0.525204	Same
FBgn0003499	sr	FBtr0083542 // FBtr0330050 // FBtr0083543 // FBtr0301615 // FBtr0344633	3R:13916525-13961305	8107	-0.0955227	0.638365	1	Same	1.12027	1.77379e-09	3.05268e-09	Up	3.20774	1.77785e-73	1.03521e-72	Up	0.186314	0.472377	0.930521	Same	0.13037	0.625441	1	Same	-0.872406	0.000255108	0.000438508	Down	-0.0435331	0.899041	1	Same
FBgn0003502	Btk29A	FBtr0112836 // FBtr0079618 // FBtr0079615 // FBtr0079617 // FBtr0112835 // FBtr0330692 // FBtr0330693 // FBtr0079616	2L:8258373-8301079	9005	0.10055	0.137611	0.769465	Same	-2.01308	5.54132e-166	4.42864e-165	Down	-1.45363	1.36776e-90	9.4557e-90	Down	-0.22542	0.0321811	0.401205	Same	-0.0975439	0.338721	0.910201	Same	1.80558	5.78176e-67	1.09931e-65	Up	0.294502	0.0502134	0.496048	Same
FBgn0003507	srp	FBtr0100595 // FBtr0306244 // FBtr0335424 // FBtr0335423 // FBtr0083216 // FBtr0083215	3R:11811874-11829803	5657	-0.188429	0.12313	0.7454	Same	-0.371512	0.002647	0.00370524	Same	0.584993	1.37621e-06	2.65302e-06	Up	0.182238	0.306023	0.8315	Same	0.256706	0.143432	0.785442	Same	-0.19756	0.257143	0.321452	Same	-0.245704	0.328847	0.82187	Same
FBgn0003510	Sry-alpha	FBtr0085557	3R:25866939-25868793	1854	0.369465	0.0824679	0.693362	Same	-1.58568	1.22971e-09	2.12467e-09	Down	-2.03527	3.67234e-12	8.35535e-12	Down	-0.0581007	0.901967	1	Same	-0.984735	0.0146389	0.438524	Same	1.95359	1.69081e-05	3.13956e-05	Up	0.989894	0.132297	0.63622	Same
FBgn0003511	Sry-beta	FBtr0085556	3R:25865441-25866753	1258	0.0839388	0.393627	0.927636	Same	-1.833	1.85757e-54	6.48004e-54	Down	-1.2353	8.01685e-27	2.45692e-26	Down	-0.147386	0.394157	0.888726	Same	0.0465994	0.784974	1	Same	2.0694	7.34132e-32	4.44625e-31	Up	0.000878992	0.997641	1	Same
FBgn0003512	Sry-delta	FBtr0085558	3R:25869063-25870608	1545	0.0433495	0.710295	1	Same	-1.85923	4.37651e-47	1.39961e-46	Down	-1.82262	2.21262e-43	8.77589e-43	Down	0.0132297	0.945414	1	Same	-0.119318	0.514254	1	Same	1.99569	5.4199e-25	2.52766e-24	Up	0.221652	0.425892	0.892817	Same
FBgn0003513	ss	FBtr0083318 // FBtr0306026 // FBtr0306027	3R:12200156-12229412	5183	0.195236	0.583755	1	Same	1.6785	4.12381e-09	7.03316e-09	Up	4.67422	1.68472e-125	1.59185e-124	Up	-0.179273	0.634327	1	Same	-0.21261	0.614961	1	Same	-1.67289	7.19001e-08	1.54207e-07	Down	0.476361	0.299696	0.802026	Same
FBgn0003514	sqh	FBtr0070877 // FBtr0339502 // FBtr0339503 // FBtr0339504 // FBtr0345294	X:6117094-6119173	1574	0.0225833	0.717379	1	Same	-0.179066	0.00453955	0.00626746	Same	-0.135757	0.0339439	0.0467243	Same	-0.127653	0.175923	0.708392	Same	0.0124388	0.889273	1	Same	0.149497	0.100541	0.135444	Same	0.102947	0.434028	0.898004	Same
FBgn0003515	st	FBtr0075391	3L:16490751-16493560	2139	-0.241144	0.0392386	0.521601	Same	0.919749	5.20623e-19	1.10137e-18	Up	1.61264	6.50258e-59	3.17587e-58	Up	0.0218529	0.884475	1	Same	0.371025	0.0135952	0.434408	Same	-0.910141	2.50595e-11	6.48544e-11	Down	-0.182476	0.36083	0.851059	Same
FBgn0003517	sta	FBtr0070289 // FBtr0070290 // FBtr0339593 // FBtr0339594	X:1375830-1377446	1335	-0.0924388	0.206991	0.836515	Same	-1.58693	1.48985e-98	7.8618e-98	Down	-0.443692	1.60035e-09	3.40155e-09	Same	-0.00131867	0.990261	1	Same	0.288919	0.00552975	0.323694	Same	0.472643	5.97271e-06	1.14288e-05	Same	-0.312109	0.0381794	0.458711	Same
FBgn0003520	stau	FBtr0086783 // FBtr0086784 // FBtr0301614	2R:14005401-14013284	5362	-0.00956974	0.930383	1	Same	-0.825664	1.52504e-13	2.88419e-13	Down	0.368036	0.000800137	0.00131341	Same	0.0320757	0.842297	1	Same	0.0551235	0.726325	1	Same	0.998984	1.70864e-10	4.2227e-10	Up	0.0240905	0.914859	1	Same
FBgn0003525	stg	FBtr0085397 // FBtr0334867	3R:25077548-25081522	3062	0.027875	0.766137	1	Same	-6.68609	0	0	Down	-5.76147	0	0	Down	-0.489503	0.0606165	0.50249	Same	0.187396	0.481247	0.99463	Same	5.91661	2.67627e-67	5.13428e-66	Up	0.137477	0.765193	1	Same
FBgn0003527	stil	FBtr0087825	2R:8457872-8459388	1167	-0.0718179	0.549918	0.999214	Same	-0.910757	1.55158e-12	2.87165e-12	Down	-6.60494	1.5378e-124	1.44184e-123	Down	-1.93071	0.0875459	0.571194	Same	0.176889	0.334521	0.908241	Same	0.867229	0.311301	0.382042	Same	1.91963	0.162874	0.672433	Same
FBgn0003545	sub	FBtr0086881 // FBtr0340277	2R:13633005-13635583	2457	-0.0133628	0.848891	1	Same	-1.50584	1.17598e-86	5.62435e-86	Down	-7.38908	0	0	Down	-2.35582	0.000877719	0.064718	Same	0.0822515	0.446205	0.972162	Same	1.05354	0.0430422	0.0606933	Same	1.95174	0.0384734	0.460032	Same
FBgn0003557	Su(dx)	FBtr0077823 // FBtr0077822 // FBtr0339529 // FBtr0334778 // FBtr0077824	2L:2037714-2044372	4789	-0.0285017	0.674709	1	Same	-0.71762	5.04564e-25	1.18433e-24	Down	0.0165133	0.809596	0.876121	Same	-0.0169444	0.866573	1	Same	0.124717	0.203129	0.852035	Same	0.870427	5.69107e-19	2.07086e-18	Up	0.000695814	0.996088	1	Same
FBgn0003559	su(f)	FBtr0306545 // FBtr0113733 // FBtr0306544	XHet:75589-80249	3004	0.0121984	0.87522	1	Same	-0.821698	4.20487e-23	9.55423e-23	Down	0.0778513	0.328425	0.383965	Same	-0.0709674	0.544251	0.964185	Same	-0.0293639	0.804153	1	Same	0.725765	5.15057e-10	1.24002e-09	Up	0.157235	0.35154	0.842421	Same
FBgn0003567	su(Hw)	FBtr0082946 // FBtr0082945 // FBtr0310002	3R:10130177-10134311	3674	0.0394217	0.568155	1	Same	-2.19739	6.5969e-185	5.80848e-184	Down	-2.03248	1.95024e-156	2.32597e-155	Down	-0.199928	0.0729446	0.535545	Same	-0.102259	0.333012	0.907559	Same	2.18154	4.45647e-87	1.3794e-85	Up	0.30903	0.0523929	0.500038	Same
FBgn0003575	su(s)	FBtr0070120 // FBtr0340081 // FBtr0340082	X:529923-537793	5040	-0.0206484	0.736464	1	Same	-1.08159	8.73729e-63	3.34338e-62	Down	-0.0750508	0.229477	0.275207	Same	-0.114787	0.212689	0.748143	Same	-0.0070385	0.938752	1	Same	0.907695	1.80432e-23	7.91479e-23	Up	0.183774	0.162052	0.670985	Same
FBgn0003598	Su(var)3-7	FBtr0082736 // FBtr0301657	3R:9090086-9095760	5046	0.0390063	0.590536	1	Same	-2.90904	1.22827e-256	1.45878e-255	Down	-2.03437	1.49088e-138	1.56474e-137	Down	-0.0804469	0.498528	0.944137	Same	0.0321169	0.788071	1	Same	2.8778	6.18705e-123	4.23776e-121	Up	0.119136	0.497858	0.940851	Same
FBgn0003607	Su(var)205	FBtr0079635 // FBtr0079636	2L:8209626-8211122	1105	0.0483839	0.492043	0.983681	Same	-2.03396	4.92965e-157	3.75168e-156	Down	-1.98024	2.22078e-145	2.44673e-144	Down	-0.134842	0.229328	0.765568	Same	-0.0973813	0.358375	0.920129	Same	2.20316	6.29532e-89	2.06872e-87	Up	0.223577	0.159133	0.668725	Same
FBgn0003612	Su(var)2-10	FBtr0088571 // FBtr0088572 // FBtr0088570 // FBtr0302507 // FBtr0343996 // FBtr0306705 // FBtr0088573 // FBtr0088574 // FBtr0088575 // FBtr0302506 // FBtr0088576 // FBtr0088577 // FBtr0088578 // FBtr0302505	2R:5003627-5009505	5029	0.0888237	0.352265	0.896832	Same	-1.8073	6.96592e-72	2.90261e-71	Down	-1.53093	1.8598e-52	8.36247e-52	Down	-0.243037	0.0961546	0.588528	Same	-0.0968582	0.488092	0.997857	Same	1.86395	4.99229e-39	3.90209e-38	Up	0.41468	0.0430824	0.477852	Same
FBgn0003638	su(w[a])	FBtr0302884 // FBtr0070177 // FBtr0070178 // FBtr0070176 // FBtr0305651 // FBtr0305652 // FBtr0336687 // FBtr0336686	X:906812-940073	5649	0.116443	0.310229	0.868081	Same	-0.0698591	0.54465	0.611602	Same	0.35638	0.00199117	0.00316137	Same	-0.308686	0.0689843	0.524962	Same	-0.0634456	0.697168	1	Same	-0.106279	0.515515	0.602943	Same	0.344465	0.144348	0.653186	Same
FBgn0003651	svp	FBtr0082562 // FBtr0082563 // FBtr0082564 // FBtr0331183	3R:8084459-8128507	5589	-0.203839	0.0581932	0.597163	Same	1.328	2.22111e-40	6.5267e-40	Up	2.22798	8.45203e-112	7.09745e-111	Up	-0.043783	0.764056	1	Same	0.133985	0.348349	0.914653	Same	-1.88062	1.19596e-43	1.09721e-42	Down	-0.0402886	0.837695	1	Same
FBgn0003654	sw	FBtr0089401 // FBtr0089399 // FBtr0089398 // FBtr0089408 // FBtr0089403 // FBtr0089402 // FBtr0089400 // FBtr0340360 // FBtr0340361 // FBtr0089407 // FBtr0089406 // FBtr0089397 // FBtr0089404 // FBtr0089405 // FBtr0089409	X:20099035-20107456	3293	-0.17537	0.0866454	0.704197	Same	-0.178087	0.0838684	0.105828	Same	1.03087	6.32973e-26	1.91102e-25	Up	0.137621	0.339846	0.856024	Same	0.319403	0.0292412	0.544931	Same	0.224973	0.107354	0.143861	Same	-0.0880151	0.661662	1	Same
FBgn0003655	swa	FBtr0070922	X:6257451-6259741	2019	0.0109125	0.90884	1	Same	-8.38995	0	0	Down	-7.75383	0	0	Down	-1.53826	0.000119009	0.0173479	Down	-0.389622	0.266329	0.866509	Same	6.96967	8.92412e-33	5.55478e-32	Up	0.975417	0.219941	0.727096	Same
FBgn0003656	sws	FBtr0071125 // FBtr0071126 // FBtr0301675	X:7850853-7862269	5951	-0.0120524	0.87768	1	Same	0.332801	2.00517e-05	3.07068e-05	Same	0.536833	7.27371e-12	1.64135e-11	Same	-0.0565107	0.62328	0.999346	Same	-0.0273612	0.804348	1	Same	-0.46027	3.11867e-05	5.69414e-05	Same	0.167377	0.294099	0.795016	Same
FBgn0003660	Syb	FBtr0088362 // FBtr0088363 // FBtr0273274 // FBtr0273275 // FBtr0339455	2R:6136940-6139922	1231	0.0211445	0.789074	1	Same	-0.0980195	0.217168	0.26166	Same	-0.753625	6.42636e-20	1.72846e-19	Down	-0.237472	0.0512449	0.47499	Same	0.0726487	0.517829	1	Same	0.0164453	0.888079	0.980082	Same	0.12332	0.466049	0.916541	Same
FBgn0003676	T-cp1	FBtr0084290 // FBtr0084291	3R:18314827-18317161	1976	0.00455753	0.950777	1	Same	-3.29351	9.38724727098368e-323	1.4278497164812e-321	Down	-3.39609	0	0	Down	0.0313454	0.804903	1	Same	0.0921836	0.431261	0.961623	Same	3.05816	1.69243e-122	1.12752e-120	Up	-0.0181749	0.922021	1	Same
FBgn0003683	term	FBtr0075112	3L:18585403-18586871	1468	1.99024	0.0683256	0.640224	Same	-1.41148	0.28996	0.337169	Same	0.115346	0.927497	0.990511	Same	-1.37284	0.440869	0.915209	Same	-3.5109	0.097833	0.715192	Same	2.25352	0.207853	0.264903	Same	1.56163	0.341941	0.834696	Same
FBgn0003687	Tbp	FBtr0071679	2R:17573697-17575147	1385	0.0155299	0.883004	1	Same	-2.8169	1.23723e-104	6.8465e-104	Down	-2.0792	2.64106e-62	1.34659e-61	Down	-0.179019	0.343613	0.857958	Same	0.155752	0.407364	0.951309	Same	2.89575	6.36755e-50	7.20628e-49	Up	0.152936	0.588986	0.987295	Same
FBgn0003701	thr	FBtr0340283 // FBtr0086825	2R:13748778-13753468	4575	0.0797604	0.415557	0.945292	Same	-3.21591	2.93981e-178	2.50192e-177	Down	-6.21574	0	0	Down	-1.24934	0.00012293	0.0176614	Down	-0.139952	0.366219	0.923954	Same	3.2194	4.02388e-31	2.36809e-30	Up	1.26613	0.0031859	0.227192	Same
FBgn0003710	tipE	FBtr0073219 // FBtr0073220	3L:4188499-4193788	4081	0.0970045	0.650206	1	Same	2.06704	2.4863e-36	6.90166e-36	Up	4.51022	2.93795e-252	6.44874e-251	Up	-0.152647	0.515604	0.952379	Same	-0.113232	0.6502	1	Same	-1.73004	6.09285e-20	2.31227e-19	Down	0.359032	0.202477	0.71245	Same
FBgn0003714	tko	FBtr0308831 // FBtr0070459	X:2336346-2338009	1594	-0.14328	0.0477446	0.549234	Same	-1.79807	9.38829e-102	5.08147e-101	Down	-1.33376	9.72637e-58	4.682e-57	Down	0.192597	0.121282	0.632511	Same	0.312917	0.00983502	0.393888	Same	1.87851	2.81209e-49	3.13261e-48	Up	-0.408442	0.0265686	0.413061	Same
FBgn0003716	tkv	FBtr0079087 // FBtr0079088 // FBtr0079089 // FBtr0079086	2L:5219000-5271384	4426	0.00750596	0.943568	1	Same	-0.328402	0.0021503	0.00302511	Same	0.122684	0.250523	0.297934	Same	-0.10839	0.490519	0.94114	Same	0.0543238	0.71961	1	Same	0.116183	0.444504	0.526862	Same	0.207823	0.343205	0.835553	Same
FBgn0003719	tld	FBtr0084691	3R:20575453-20579232	3352	0.2845	0.342144	0.889127	Same	-0.154507	0.626983	0.697807	Same	2.07762	6.13177e-15	1.49119e-14	Up	-0.371517	0.340429	0.856024	Same	-0.125258	0.77766	1	Same	-0.120085	0.765196	0.859541	Same	0.45607	0.417662	0.887584	Same
FBgn0003720	tll	FBtr0085709	3R:26678037-26680122	1963	3.16343	0.0226254	0.400206	Same	-2.12071	0.144174	0.176848	Same	2.57298	0.0655414	0.086264	Same	-5.06549	0.0143646	0.292022	Same	-3.16343	0.999521	1	Same	1.33769	0.27021	0.336455	Same	4.92623	0.999492	1	Same
FBgn0003721	Tm1	FBtr0089964 // FBtr0089957 // FBtr0089959 // FBtr0305655 // FBtr0305654 // FBtr0089968 // FBtr0089965 // FBtr0333918 // FBtr0301959 // FBtr0301960 // FBtr0089967 // FBtr0089963 // FBtr0089962 // FBtr0089961 // FBtr0089960 // FBtr0333917 // FBtr0305656	3R:11107093-11134501	9444	-0.0800993	0.350761	0.89608	Same	0.548708	1.73566e-10	3.05898e-10	Same	-0.729011	4.11706e-17	1.0491e-16	Down	0.00611834	0.961584	1	Same	0.0981512	0.418254	0.957972	Same	-0.808941	3.61571e-11	9.27866e-11	Down	0.0052936	0.976024	1	Same
FBgn0003731	Egfr	FBtr0071653 // FBtr0071654	2R:17409925-17447482	6941	-0.0778327	0.324605	0.880827	Same	0.564901	5.6561e-13	1.05657e-12	Same	1.36981	9.6567e-68	5.28038e-67	Up	0.104808	0.358957	0.868819	Same	0.0437994	0.692725	1	Same	-0.994443	1.53628e-19	5.72328e-19	Down	-0.103911	0.512114	0.94484	Same
FBgn0003732	Top2	FBtr0332320 // FBtr0081287	2L:19447365-19453490	5236	0.117759	0.111019	0.723574	Same	-3.24288	0	0	Down	-3.07005	4.29892e-303	1.30692e-301	Down	-0.289832	0.0120135	0.265197	Same	-0.114046	0.29858	0.884965	Same	3.34814	1.00576e-188	2.52255e-186	Up	0.38624	0.01757	0.366159	Same
FBgn0003733	tor	FBtr0088938 // FBtr0339117	2R:3592688-3596689	3117	0.069981	0.35646	0.899131	Same	-3.9971	0	0	Down	-7.17805	0	0	Down	-0.782456	0.0608409	0.50249	Same	-0.101633	0.487752	0.997455	Same	3.82229	2.66687e-20	1.02625e-19	Up	0.619081	0.289162	0.790711	Same
FBgn0003741	tra	FBtr0075364 // FBtr0100244	3L:16583159-16584150	859	-0.276901	0.176972	0.836515	Same	-0.996352	3.68903e-06	5.79448e-06	Down	0.256293	0.209949	0.253877	Same	0.0967834	0.749185	1	Same	0.216884	0.48233	0.994684	Same	0.642696	0.0324551	0.0464442	Up	0.147499	0.734953	1	Same
FBgn0003742	tra2	FBtr0089621 // FBtr0089619 // FBtr0089617 // FBtr0089616 // FBtr0089615 // FBtr0089618 // FBtr0089620	2R:10489509-10491842	1838	0.0988184	0.138411	0.771692	Same	-1.38691	4.57389e-78	2.02881e-77	Down	-1.88109	1.51455e-119	1.3667e-118	Down	-0.143255	0.243596	0.780337	Same	-0.193538	0.0691537	0.657573	Same	1.46918	8.77882e-34	5.69721e-33	Up	0.279738	0.112084	0.607769	Same
FBgn0003744	trc	FBtr0332154 // FBtr0074922	3L:19823964-19827404	2811	0.0399021	0.625225	1	Same	-1.42262	1.17325e-59	4.32926e-59	Down	-0.954488	2.57118e-28	8.06389e-28	Down	-0.0802457	0.52766	0.959494	Same	-0.0332215	0.787322	1	Same	1.43753	2.40202e-30	1.36828e-29	Up	0.210535	0.244543	0.751337	Same
FBgn0003747	Gr5a	FBtr0070802	X:5574650-5576521	1483	0.76415	0.437956	0.955489	Same	1.04893	0.282252	0.32888	Same	1.99236	0.0348301	0.0478167	Up	-1.00488	0.447748	0.919126	Same	-0.0681266	0.934017	1	Same	-3.00367	0.0325554	0.0465759	Down	2.69958	0.150015	0.660862	Same
FBgn0003748	Treh	FBtr0071535 // FBtr0332423 // FBtr0071536 // FBtr0071537 // FBtr0071539 // FBtr0071538 // FBtr0071540	2R:16961523-16976450	4357	-0.0100966	0.874562	1	Same	0.680501	1.52212e-26	3.68277e-26	Up	0.84637	7.40836e-40	2.79596e-39	Up	0.04223	0.652009	1	Same	0.0444833	0.620991	1	Same	-0.775394	6.74888e-18	2.33758e-17	Down	-0.0172185	0.894352	1	Same
FBgn0003751	trk	FBtr0080078	2L:10271443-10272324	881	-0.0231457	0.881554	1	Same	-4.93058	1.05656e-52	3.60611e-52	Down	-1.99049	3.07085e-19	8.14388e-19	Down	0.0550193	0.87923	1	Same	-0.126264	0.866269	1	Same	4.81821	1.36691e-20	5.32982e-20	Up	0.0171793	0.976252	1	Same
FBgn0003861	trp	FBtr0085513 // FBtr0331356	3R:25740243-25746011	4135	0.126661	0.640881	1	Same	0.272347	0.314062	0.363511	Same	9.87961	2.3093e-201	3.68429e-200	Up	-0.280174	0.436217	0.912843	Same	0.691097	0.0659854	0.654466	Same	-0.19832	0.566992	0.656264	Same	-0.535502	0.277513	0.781087	Same
FBgn0003862	trx	FBtr0082950 // FBtr0082949 // FBtr0082947 // FBtr0082948 // FBtr0100277	3R:10089080-10112625	14043	0.0641482	0.408198	0.940614	Same	-0.614271	4.67236e-15	9.12169e-15	Down	0.685105	1.27134e-18	3.32966e-18	Up	-0.0912485	0.423431	0.907304	Same	-0.00496082	0.964211	1	Same	0.616465	2.1172e-08	4.67731e-08	Up	0.176956	0.264702	0.768816	Same
FBgn0003863	alphaTry	FBtr0088161	2R:7231765-7232624	859	-0.157204	0.565166	1	Same	0.461053	0.0921967	0.115781	Same	-7.89079	8.21158e-98	6.08906e-97	Down	-1.15794	0.0110885	0.253846	Same	0.350451	0.364567	0.923367	Same	-1.42571	0.000893916	0.00147459	Down	1.30311	0.0386335	0.460443	Same
FBgn0003865	tsg	FBtr0073582	X:11882095-11882981	886	-1.63376	0.127834	0.753892	Same	-4.27796	0.00202772	0.00285736	Down	-0.122574	0.901609	0.965767	Same	-2.52163	0.15183	0.677924	Same	3.18943	0.109301	0.729056	Same	1.84626	0.222354	0.281554	Same	1.02106	0.999582	1	Same
FBgn0003866	tsh	FBtr0085906	2L:21828593-21837011	4729	-0.0964698	0.473038	0.97318	Same	0.801021	1.95013e-10	3.43234e-10	Up	0.1454	0.289943	0.342568	Same	-0.0028554	0.988846	1	Same	0.0842753	0.640191	1	Same	-0.686477	0.000266233	0.000457122	Down	-0.028929	0.915805	1	Same
FBgn0003867	tsl	FBtr0084165 // FBtr0084164 // FBtr0334312	3R:17603836-17608258	2055	-0.136276	0.232426	0.836515	Same	0.738239	1.57923e-11	2.85587e-11	Up	2.07471	4.8377e-83	3.09943e-82	Up	0.179405	0.250346	0.785246	Same	0.0983113	0.529004	1	Same	-0.815101	3.51921e-08	7.67619e-08	Down	-0.24288	0.256048	0.761315	Same
FBgn0003870	ttk	FBtr0085825 // FBtr0085826 // FBtr0085827 // FBtr0085828 // FBtr0085829 // FBtr0085830 // FBtr0303227 // FBtr0303228	3R:27539589-27561114	7548	0.0096642	0.917	1	Same	-1.06201	6.63803e-29	1.66586e-28	Down	-0.459102	1.07308e-06	2.07735e-06	Same	-0.0964655	0.485825	0.938469	Same	-0.0535079	0.689128	1	Same	1.0246	2.42288e-14	7.1653e-14	Up	0.229059	0.236991	0.742847	Same
FBgn0003882	tub	FBtr0302338	3R:213464-215535	2004	0.0369072	0.60536	1	Same	-1.72881	1.55028e-106	8.68309e-106	Down	-0.883075	3.17728e-31	1.04591e-30	Down	-0.166474	0.1378	0.658384	Same	-0.061595	0.582127	1	Same	1.81857	3.01805e-59	4.53506e-58	Up	0.181339	0.263795	0.766967	Same
FBgn0003884	alphaTub84B	FBtr0081639	3R:2912321-2914561	1750	-0.0684554	0.292146	0.848377	Same	-0.026591	0.682446	0.754171	Same	-0.44715	8.29858e-12	1.87014e-11	Same	-0.00186931	0.984489	1	Same	0.151714	0.0989294	0.715926	Same	0.180052	0.0512052	0.0715824	Same	-0.125553	0.346285	0.838548	Same
FBgn0003885	alphaTub84D	FBtr0081538	3R:3356475-3358454	1979	-0.00899809	0.888153	1	Same	0.561901	5.38211e-19	1.13815e-18	Same	-0.0600935	0.357763	0.415984	Same	-0.0364838	0.704253	1	Same	0.0705537	0.429225	0.960955	Same	-0.414809	5.75311e-06	1.10197e-05	Same	0.0201168	0.878916	1	Same
FBgn0003886	alphaTub85E	FBtr0082087	3R:5556943-5558972	1557	-0.329547	0.124109	0.746523	Same	3.91525	1.76447e-230	1.87379e-229	Up	-2.54764	8.09038e-14	1.91508e-13	Down	0.190066	0.772777	1	Same	0.485661	0.033101	0.56311	Same	-3.0995	2.32319e-07	4.82784e-07	Down	-0.733481	0.356291	0.847496	Same
FBgn0003887	betaTub56D	FBtr0086536 // FBtr0086537	2R:15334824-15339105	1866	-0.0553339	0.450685	0.960721	Same	-1.99119	2.38391e-148	1.73602e-147	Down	-1.77024	7.78162e-119	6.97035e-118	Down	-0.00670339	0.951222	1	Same	0.171218	0.103192	0.72053	Same	2.16683	1.80146e-91	6.3875e-90	Up	-0.170073	0.265443	0.768884	Same
FBgn0003888	betaTub60D	FBtr0072270 // FBtr0343443	2R:20193404-20200622	2514	-0.0440028	0.726073	1	Same	0.572692	3.70731e-06	5.82211e-06	Same	-1.27003	4.63275e-20	1.25098e-19	Down	0.317267	0.11596	0.624863	Same	0.180968	0.300948	0.885942	Same	-0.696014	0.000396417	0.000671924	Down	-0.223503	0.42598	0.892817	Same
FBgn0003889	betaTub85D	FBtr0082046	3R:5234105-5236004	1839	-0.432622	0.114002	0.728911	Same	9.31198	0	0	Up	0.561336	0.0254616	0.0355503	Same	0.0730832	0.849058	1	Same	0.382437	0.179586	0.839879	Same	-9.32004	5.75959e-146	6.82151e-144	Down	0.648258	0.160295	0.669453	Same
FBgn0003890	betaTub97EF	FBtr0300611 // FBtr0334906	3R:23792730-23814106	1861	-0.0889803	0.279385	0.845167	Same	0.72581	1.62222e-19	3.46401e-19	Up	1.01859	1.52563e-36	5.44571e-36	Up	0.00819679	0.944662	1	Same	0.222881	0.0498558	0.62065	Same	-0.859306	2.41783e-14	7.15159e-14	Down	-0.165302	0.30945	0.810577	Same
FBgn0003891	tud	FBtr0071582 // FBtr0342870	2R:17070827-17080418	8821	-0.00311412	0.965295	1	Same	0.0674862	0.345781	0.398439	Same	0.455016	2.21348e-10	4.82254e-10	Same	-0.0404716	0.700837	1	Same	-0.0114471	0.909996	1	Same	-0.0512513	0.612612	0.703196	Same	0.142712	0.328737	0.82187	Same
FBgn0003892	ptc	FBtr0089427	2R:4537154-4552728	5515	-0.197474	0.23685	0.836515	Same	1.01469	7.05677e-11	1.25512e-10	Up	0.200967	0.230874	0.276553	Same	0.107106	0.666069	1	Same	0.131661	0.555448	1	Same	-0.697601	0.00226571	0.0036256	Down	-0.172381	0.604724	0.996298	Same
FBgn0003896	tup	FBtr0081112 // FBtr0081111 // FBtr0342921	2L:18859507-18881261	3306	0.0107166	0.955454	1	Same	1.36633	2.37709e-16	4.77856e-16	Up	3.278	2.1767e-107	1.75774e-106	Up	-0.397657	0.0867068	0.569611	Same	-0.0415623	0.863906	1	Same	-1.59907	6.95677e-15	2.10555e-14	Down	0.596463	0.046991	0.487269	Same
FBgn0003900	twi	FBtr0345653 // FBtr0071953 // FBtr0100130	2R:18872897-18935848	2384	0.802868	0.0387279	0.518449	Same	4.90567	2.85465e-101	1.53924e-100	Up	-0.606852	0.252066	0.299685	Same	-1.0741	0.177333	0.71029	Same	-0.864355	0.0356381	0.573919	Same	-4.95369	6.27321e-10	1.50266e-09	Down	2.13096	0.0286724	0.417132	Same
FBgn0003916	snRNA:U1:21D	FBtr0078028	2L:901491-901654	163	-0.616144	0.118753	0.736219	Same	-2.54706	1.87842e-06	2.97598e-06	Down	-1.52345	0.0018542	0.00294967	Down	0.133398	0.890614	1	Same	0.143245	0.920667	1	Same	2.00893	0.0336639	0.0480893	Up	-0.314365	0.848676	1	Same
FBgn0003920	snRNA:U2:14B	FBtr0074208	X:16148705-16148896	191	-0.43947	0.190041	0.836515	Same	-3.62681	4.89205e-15	9.5484e-15	Down	-2.94066	5.18008e-11	1.14691e-10	Down	-0.194298	0.788018	1	Same	1.45423	0.032296	0.559196	Same	4.03464	1.38919e-07	2.9279e-07	Up	-0.791679	0.49201	0.936329	Same
FBgn0003922	snRNA:U2:38ABa	FBtr0081313	2L:19815614-19815805	191	-2.19343	0.0494896	0.557069	Same	-3.64234	0.00545458	0.00749802	Down	0.304089	0.735106	0.804597	Same	0.958289	0.508792	0.949305	Same	5.31664	0.00271638	0.237579	Same	4.82767	0.0017327	0.00279549	Up	-5.06239	0.019565	0.378893	Same
FBgn0003923	snRNA:U2:38ABb	FBtr0081293	2L:19812646-19812836	190	-0.628344	0.189796	0.836515	Same	-1.2642	0.0123245	0.0165716	Down	0.0384271	0.935359	0.997646	Same	0.662939	0.345826	0.858635	Same	1.276	0.0730413	0.66154	Same	1.52563	0.0279609	0.040307	Up	-1.3791	0.166247	0.675564	Same
FBgn0003926	snRNA:U3:22A	FBtr0077928	2L:1432711-1432921	210	0	1	1	Same	0	1	1	Same	0	1	1	Same	0	0.999662	1	Same	0	0.999586	1	Same	1.72956	0.999753	1	Same	-1.72956	0.999614	1	Same
FBgn0003930	snRNA:U4:39B	FBtr0081489	2L:21215036-21215178	142	-0.518454	0.113227	0.72871	Same	-0.848284	0.00992689	0.0134304	Down	0.0971924	0.765907	0.835949	Same	0.591731	0.217311	0.754441	Same	0.701361	0.129617	0.757579	Same	1.33188	0.00408322	0.00638599	Up	-1.07314	0.107235	0.600406	Same
FBgn0003931	snRNA:U4:38AB	FBtr0081292	2L:19810734-19810875	141	-0.514182	0.0829111	0.695223	Same	-2.53695	6.54538e-15	1.27331e-14	Down	-1.18262	0.000112518	0.000196901	Down	0.658921	0.139875	0.659542	Same	0.719402	0.108512	0.72861	Same	3.39863	2.83883e-14	8.36928e-14	Up	-1.14771	0.0708665	0.539987	Same
FBgn0003933	snRNA:U5:14B	FBtr0074249	X:16148041-16148150	109	-0.141688	0.571706	1	Same	-4.38085	3.48591e-27	8.50898e-27	Down	-2.6295	1.42758e-14	3.44522e-14	Down	-0.736634	0.230292	0.766712	Same	-0.712683	0.389295	0.939818	Same	3.58608	1.97039e-06	3.86976e-06	Up	1.17513	0.32346	0.818913	Same
FBgn0003934	snRNA:U5:23D	FBtr0077658	2L:3048701-3048831	130	-0.329548	0.443367	0.956609	Same	-2.00623	1.21056e-05	1.86639e-05	Down	-1.60021	0.000425263	0.000715766	Down	0.647237	0.322583	0.843751	Same	0.0424385	0.949133	1	Same	2.49714	0.000113298	0.000199874	Up	-0.636647	0.494034	0.938151	Same
FBgn0003935	snRNA:U5:34A	FBtr0080451	2L:13244848-13244974	126	-0.194674	0.392232	0.926722	Same	-1.93899	3.12381e-12	5.74225e-12	Down	-2.11339	2.16044e-12	4.94051e-12	Down	0.476682	0.306329	0.8315	Same	-0.162701	0.70344	1	Same	2.15806	8.4578e-06	1.60133e-05	Up	0.25782	0.708622	1	Same
FBgn0003936	snRNA:U5:35D	FBtr0080770	2L:15751557-15751682	125	-1.16047	0.328769	0.880827	Same	-0.191843	0.86393	0.94119	Same	-1.23593	0.328948	0.384551	Same	1.29562	0.506707	0.949305	Same	0.954122	0.561469	1	Same	-2.38777	0.161765	0.210314	Same	1.99854	0.278264	0.781758	Same
FBgn0003938	snRNA:U5:63BC	FBtr0073017	3L:3090801-3090923	122	-0.417515	0.316025	0.874677	Same	-1.02288	0.0154312	0.0206076	Down	0.611577	0.141192	0.176645	Same	0.389617	0.52255	0.956481	Same	0.794063	0.180476	0.841631	Same	1.04753	0.0757924	0.10386	Same	-0.651296	0.442687	0.904844	Same
FBgn0003941	RpL40	FBtr0334787 // FBtr0077470	2L:4227699-4228561	657	-0.0151571	0.818494	1	Same	-1.24231	1.8832e-75	8.1229e-75	Down	-0.261924	7.9375e-05	0.000140211	Same	-0.114015	0.243312	0.780337	Same	0.170859	0.0700876	0.657573	Same	0.477139	4.64986e-07	9.49628e-07	Same	-0.122302	0.370504	0.857501	Same
FBgn0003942	RpS27A	FBtr0080016	2L:10408352-10410456	589	-0.0374102	0.47412	0.973552	Same	-1.43499	6.7866e-158	5.20204e-157	Down	-0.614587	1.81283e-31	5.98833e-31	Down	-0.0796535	0.302798	0.828795	Same	0.126042	0.0904556	0.699012	Same	0.469564	3.42517e-10	8.32853e-10	Same	0.0300951	0.780315	1	Same
FBgn0003943	Ubi-p63E	FBtr0073179 // FBtr0073178 // FBtr0333142 // FBtr0073177	3L:3899259-3903184	3133	0.177753	0.00521997	0.186248	Same	1.36105	2.99142e-99	1.58838e-98	Up	-0.227781	0.000380629	0.000642608	Same	-0.130101	0.167538	0.697832	Same	-0.0998746	0.264512	0.865206	Same	-1.31626	9.37594e-48	9.96925e-47	Down	0.26099	0.0452168	0.482846	Same
FBgn0003944	Ubx	FBtr0083347 // FBtr0083349 // FBtr0083352 // FBtr0083348 // FBtr0083351 // FBtr0083350	3R:12482345-12560148	4278	-0.10298	0.486022	0.980953	Same	1.00512	2.31659e-12	4.27314e-12	Up	-4.05783	8.07842e-70	4.50253e-69	Down	-0.88074	0.0667666	0.52169	Same	-0.0963322	0.635914	1	Same	-1.05163	0.00946518	0.0143467	Down	0.839342	0.19058	0.702539	Same
FBgn0003950	unc	FBtr0077259 // FBtr0340040	X:20982441-20987941	4768	0.299928	0.0465217	0.545492	Same	0.201523	0.191349	0.231927	Same	-3.52587	8.36393e-34	2.86267e-33	Down	-1.49366	0.0327708	0.404792	Same	-0.130958	0.539886	1	Same	-0.464561	0.424108	0.504933	Same	0.469084	0.650853	1	Same
FBgn0003961	Uro	FBtr0079486	2L:7780085-7781415	1260	0.525107	9.64708e-05	0.0134861	Same	0.107762	0.426505	0.485746	Same	-6.16936	1.23106e-151	1.41768e-150	Down	-3.40571	1.11541e-05	0.00339703	Down	0.124405	0.51279	1	Same	-1.82182	0.00326614	0.00515443	Down	2.85193	0.0169309	0.363796	Same
FBgn0003963	ush	FBtr0333012 // FBtr0333013 // FBtr0310027 // FBtr0078063 // FBtr0329895	2L:476220-540560	6696	-0.0722852	0.577562	1	Same	-0.844216	1.42845e-09	2.46282e-09	Down	0.0318935	0.811014	0.877376	Same	-0.0875111	0.657651	1	Same	-0.0547269	0.785626	1	Same	0.620438	0.00172742	0.00278778	Up	0.36449	0.205086	0.716308	Same
FBgn0003964	usp	FBtr0333803 // FBtr0070346	X:1932831-1936344	3035	0.0533677	0.4534	0.962671	Same	-1.68294	3.82139e-102	2.07296e-101	Down	-0.787421	1.55461e-25	4.66136e-25	Down	-0.0812463	0.463452	0.926089	Same	-0.0785063	0.480657	0.99463	Same	1.53224	1.0546e-42	9.35322e-42	Up	0.311334	0.0533694	0.502474	Same
FBgn0003965	v	FBtr0073386	X:10818005-10819664	1299	-0.078247	0.510778	0.994103	Same	0.828399	4.4288e-13	8.29214e-13	Up	1.57829	5.64913e-44	2.26005e-43	Up	0.151534	0.359621	0.869114	Same	0.273649	0.0911965	0.701243	Same	-1.08932	4.518e-12	1.21022e-11	Down	-0.224638	0.321231	0.81879	Same
FBgn0003969	vap	FBtr0340415 // FBtr0074143 // FBtr0074142 // FBtr0074140 // FBtr0074141 // FBtr0340416	X:15893984-15899845	4447	0.151626	0.0486674	0.55298	Same	-2.15395	3.20441e-143	2.25365e-142	Down	-0.657177	1.04459e-16	2.63622e-16	Down	-0.137118	0.237586	0.77447	Same	0.00433795	0.970234	1	Same	2.23172	5.75077e-82	1.58704e-80	Up	0.213403	0.199988	0.710758	Same
FBgn0003975	vg	FBtr0087785	2R:8772137-8786890	3455	0.0368109	0.85727	1	Same	1.14028	9.37099e-09	1.58412e-08	Up	-0.746447	0.000762349	0.00125355	Down	-0.2511	0.446397	0.918118	Same	-0.0491358	0.86069	1	Same	-0.652035	0.0321586	0.0460508	Down	0.316432	0.472831	0.920843	Same
FBgn0003977	vir	FBtr0072037	2R:19247715-19253878	5861	0.0730824	0.442078	0.956609	Same	-0.905366	5.73242e-19	1.21193e-18	Down	0.0284129	0.77115	0.841187	Same	-0.0410423	0.774076	1	Same	0.0574275	0.689537	1	Same	0.914007	1.47577e-10	3.6594e-10	Up	-0.0295458	0.88528	1	Same
FBgn0003978	vls	FBtr0081347	2L:20064261-20065679	1307	-0.100579	0.39888	0.933823	Same	-2.4623	4.9129e-64	1.90172e-63	Down	-2.28922	3.85857e-53	1.75021e-52	Down	-0.191007	0.41958	0.904736	Same	0.157236	0.465618	0.986473	Same	2.36443	1.23908e-22	5.24903e-22	Up	0.212835	0.545657	0.964119	Same
FBgn0003979	Vm26Aa	FBtr0333232 // FBtr0079239	2L:5959596-5960340	744	-0.101094	0.48886	0.98123	Same	-10.2176	3.58062e-236	3.91208e-235	Down	-8.31258	3.28378e-206	5.41633e-205	Down	-0.373877	0.604304	0.990143	Same	0.513765	0.604319	1	Same	9.869	1.70056e-18	6.0587e-18	Up	-0.581685	0.678807	1	Same
FBgn0003980	Vm26Ab	FBtr0345439 // FBtr0079171	2L:5957004-5957639	635	0.018442	0.906517	1	Same	-7.55309	1.9727e-69	8.0489e-69	Down	-6.05132	1.76434e-55	8.25535e-55	Down	-1.11421	0.384915	0.883266	Same	-1.52752	0.244966	0.859366	Same	7.87924	1.62095e-07	3.40334e-07	Up	1.84205	0.264321	0.767973	Same
FBgn0003983	Vm34Ca	FBtr0080521	2L:13411141-13411631	490	-0.0501117	0.714411	1	Same	-9.13124	9.72902e-289	1.30344e-287	Down	-8.79256	7.70264e-266	1.86074e-264	Down	-0.471352	0.485039	0.938013	Same	-0.831701	0.223275	0.855084	Same	8.96388	4.72214e-23	2.0358e-22	Up	0.0762196	0.957938	1	Same
FBgn0003984	vn	FBtr0300010 // FBtr0077082	3L:5806438-5838764	5232	0.0283479	0.843937	1	Same	1.19518	1.22308e-19	2.61629e-19	Up	2.10341	9.20908e-61	4.60589e-60	Up	-0.102653	0.586776	0.98491	Same	0.135601	0.470418	0.989191	Same	-1.23369	1.45483e-12	3.99165e-12	Down	0.218059	0.384584	0.866572	Same
FBgn0003996	w	FBtr0070490	X:2684632-2690499	2346	1.2152	2.15835e-45	9.20265e-42	Up	1.82219	3.89e-110	2.23305e-109	Up	2.56319	5.91893e-232	1.15633e-230	Up	0.349281	0.00134888	0.0803238	Same	-0.734819	1.90477e-11	4.06073e-08	Down	-1.66133	7.70681e-57	1.07035e-55	Down	0.731666	1.68558e-07	0.000718691	Up
FBgn0003997	W	FBtr0075133 // FBtr0332862	3L:18160845-18178741	4014	-0.215833	0.153891	0.7963	Same	-0.0103223	0.945337	1	Same	0.470637	0.00169742	0.00270886	Same	0.0251085	0.909743	1	Same	0.196832	0.358973	0.920229	Same	0.0140048	0.947411	1	Same	-0.0633538	0.837035	1	Same
FBgn0004003	wbl	FBtr0340470 // FBtr0086510	2R:15136900-15138422	1317	-0.142275	0.188479	0.836515	Same	1.88575	2.61913e-101	1.41269e-100	Up	-1.11124	8.15882e-17	2.06483e-16	Down	0.159863	0.434009	0.912631	Same	0.236353	0.0719093	0.660783	Same	-1.88241	4.35478e-23	1.87979e-22	Down	-0.439285	0.112019	0.607769	Same
FBgn0004009	wg	FBtr0079432	2L:7307159-7316265	2914	0.33315	0.184505	0.836515	Same	0.814801	0.000652347	0.000939043	Up	2.34524	8.18488e-29	2.59322e-28	Up	-0.612701	0.0518883	0.478554	Same	-0.807101	0.0191635	0.486606	Same	-0.599901	0.0411571	0.0581938	Same	1.14085	0.00766628	0.293792	Same
FBgn0004028	wupA	FBtr0074520 // FBtr0074521 // FBtr0074522 // FBtr0074523 // FBtr0074524 // FBtr0074525 // FBtr0074526 // FBtr0336895 // FBtr0336896 // FBtr0336897 // FBtr0308237 // FBtr0308235 // FBtr0308236	X:17999601-18010955	1964	-0.168102	0.100153	0.704948	Same	1.40162	1.43566e-41	4.28511e-41	Up	-0.548829	9.5984e-08	1.93614e-07	Same	0.127248	0.399337	0.892825	Same	0.171712	0.233652	0.859366	Same	-1.78666	2.2924e-34	1.52069e-33	Down	-0.00902943	0.965623	1	Same
FBgn0004034	y	FBtr0070071	X:250542-255278	2036	0.247072	0.563286	1	Same	1.60567	0.000119806	0.000177832	Up	0.473401	0.273918	0.324444	Same	-0.838657	0.192876	0.729587	Same	-0.207418	0.720635	1	Same	-2.3789	0.00010847	0.000191625	Down	0.897808	0.311988	0.812665	Same
FBgn0004045	Yp1	FBtr0346261 // FBtr0071419	X:9947844-9949531	1609	-0.210811	0.641805	1	Same	-8.83067	1.3008e-43	3.98654e-43	Down	2.00828	1.93933e-05	3.5496e-05	Up	0.1709	0.797562	1	Same	1.28233	0.0471986	0.614014	Same	-1.25198	0.0530004	0.0739404	Same	-1.81337	0.0509803	0.497931	Same
FBgn0004047	Yp3	FBtr0073821 // FBtr0346090	X:13653579-13655580	1865	-0.107964	0.766457	1	Same	-8.422	1.05192e-62	4.02073e-62	Down	2.18834	8.17383e-09	1.70317e-08	Up	0.187978	0.725093	1	Same	1.06196	0.0413141	0.593553	Same	-0.427126	0.411587	0.491432	Same	-1.25723	0.0922452	0.577923	Same
FBgn0004049	yrt	FBtr0082793 // FBtr0114374 // FBtr0114375 // FBtr0114376	3R:9254589-9260706	4454	-0.0146259	0.85899	1	Same	-0.953256	5.39721e-28	1.33308e-27	Down	-0.395438	3.98825e-06	7.55437e-06	Same	-0.140454	0.267941	0.800166	Same	-0.0569388	0.64521	1	Same	0.956846	1.4674e-14	4.37602e-14	Up	0.347695	0.0535781	0.502474	Same
FBgn0004050	z	FBtr0070435 // FBtr0100380 // FBtr0331161	X:2341802-2344583	2596	-0.00760725	0.90934	1	Same	-1.57553	1.80313e-96	9.38432e-96	Down	-0.920627	6.39321e-36	2.26216e-35	Down	-0.0961624	0.379183	0.880818	Same	0.0418479	0.700017	1	Same	1.57244	8.78897e-46	8.7352e-45	Up	0.0730501	0.649367	1	Same
FBgn0004052	Z600	FBtr0075549	3L:15502161-15502613	452	1.27965	0.198027	0.836515	Same	1.06405	0.290538	0.33777	Same	-1.69198	0.19858	0.241568	Same	-1.10946	0.648918	1	Same	-0.560835	0.666864	1	Same	-2.8394	0.152668	0.199308	Same	2.16926	0.297042	0.798809	Same
FBgn0004053	zen	FBtr0081670	3R:2578586-2579916	1265	0.0678473	0.867305	1	Same	-3.17512	6.29634e-06	9.79872e-06	Down	-2.39504	0.000374166	0.000631947	Down	-1.16439	0.38091	0.881588	Same	-2.29837	0.100384	0.717237	Same	1.87632	0.375823	0.452308	Same	4.74087	0.0318586	0.432653	Same
FBgn0004054	zen2	FBtr0290296 // FBtr0081671	3R:2568857-2569858	1001	0.882706	0.528841	0.994948	Same	-0.602085	0.68592	0.757666	Same	1.61537	0.256525	0.304732	Same	-1.35955	0.501598	0.946426	Same	0.317629	0.844351	1	Same	1.48018	0.479851	0.564872	Same	-0.426714	0.857255	1	Same
FBgn0004055	uzip	FBtr0072397 // FBtr0345678	2R:20899585-20919260	4109	0.0396134	0.56597	1	Same	0.717997	3.25157e-27	7.94264e-27	Up	2.40696	7.11924254772886e-311	0	Up	-0.0884121	0.339753	0.856024	Same	-0.0501418	0.595074	1	Same	-0.415468	2.02606e-06	3.97543e-06	Same	0.194254	0.123325	0.622214	Same
FBgn0004057	Zw	FBtr0074748 // FBtr0074749 // FBtr0340611	X:19561285-19566386	2506	-0.0278783	0.832587	1	Same	1.448	4.8044e-30	1.227e-29	Up	0.406274	0.00209801	0.00332728	Same	-0.178845	0.359045	0.868819	Same	0.05657	0.751761	1	Same	-1.32756	3.56657e-13	1.00559e-12	Down	0.0677389	0.79778	1	Same
FBgn0004066	Prosalpha4	FBtr0074210	X:16170303-16171620	1173	-0.0598805	0.36337	0.90593	Same	-1.54916	1.11359e-109	6.35832e-109	Down	-2.82724	3.70099e-290	1.0297e-288	Down	0.0927847	0.414759	0.903147	Same	0.164002	0.0919672	0.702481	Same	1.82883	2.23009e-62	3.68192e-61	Up	-0.157457	0.319709	0.817325	Same
FBgn0004087	Dhfr	FBtr0110910 // FBtr0083295	3R:12306889-12307600	660	0.0272283	0.757372	1	Same	-1.75661	2.43245e-66	9.60977e-66	Down	-2.0056	8.71535e-75	5.15039e-74	Down	-0.197315	0.247289	0.782287	Same	-0.201562	0.178513	0.838147	Same	1.42418	4.85804e-16	1.55012e-15	Up	0.301066	0.240939	0.74842	Same
FBgn0004101	bs	FBtr0290089 // FBtr0343314 // FBtr0072271	2R:20230384-20263996	4787	0.0536384	0.556415	1	Same	-1.05879	2.17941e-25	5.15459e-25	Down	-0.680912	2.25252e-11	5.03034e-11	Down	-0.34848	0.0232688	0.353942	Same	-0.13866	0.345411	0.914215	Same	1.05142	4.56106e-12	1.22137e-11	Up	0.612057	0.00578031	0.271579	Same
FBgn0004102	oc	FBtr0300106 // FBtr0331737 // FBtr0331738 // FBtr0331305 // FBtr0331306	X:8524192-8544714	5036	0.33918	0.229982	0.836515	Same	1.59357	2.1857e-11	3.93717e-11	Up	5.87156	9.28966e-279	2.38967e-277	Up	-0.558194	0.0669163	0.52169	Same	-0.541124	0.119114	0.741963	Same	-1.92722	1.23435e-13	3.55184e-13	Down	0.940946	0.01337	0.341355	Same
FBgn0004103	Pp1-87B	FBtr0082595	3R:8249343-8251639	2201	-0.0192915	0.769265	1	Same	-0.621713	1.39299e-20	3.03029e-20	Down	-0.192018	0.00393564	0.00606344	Same	-0.0419011	0.669001	1	Same	0.0592644	0.530101	1	Same	0.701032	1.40442e-13	4.02899e-13	Up	0.142859	0.29594	0.797014	Same
FBgn0004106	cdc2	FBtr0080051	2L:10384739-10386262	1079	0.0502427	0.520859	0.994948	Same	-4.09465	0	0	Down	-6.72914	0	0	Down	-1.44173	0.000291959	0.0325448	Down	-0.0208357	0.889117	1	Same	3.05772	1.33911e-12	3.67887e-12	Up	1.26441	0.0381665	0.458711	Same
FBgn0004107	cdc2c	FBtr0083921 // FBtr0083922 // FBtr0300447	3R:16561345-16564136	2293	0.0382723	0.615266	1	Same	-4.93173	0	0	Down	-3.28391	2.5643e-226	4.82716e-225	Down	-0.317875	0.0588708	0.501922	Same	-0.296298	0.180683	0.841631	Same	4.82753	8.3519e-136	7.74139e-134	Up	0.523968	0.0836679	0.561374	Same
FBgn0004108	Nrt	FBtr0075322 // FBtr0304018 // FBtr0075323	3L:16759172-16770565	4277	0.211486	0.0169786	0.347206	Same	-1.63382	3.68055e-58	1.33728e-57	Down	1.03108	5.86859e-32	1.95448e-31	Up	-0.094758	0.456255	0.922967	Same	0.282499	0.0463432	0.61186	Same	1.66657	4.90454e-36	3.46651e-35	Up	-0.100261	0.594064	0.98979	Same
FBgn0004110	tin	FBtr0084086	3R:17204699-17207692	1661	-0.573018	0.549926	0.999214	Same	0.597503	0.476784	0.540195	Same	0.916435	0.278628	0.329794	Same	-1.63958	0.30429	0.830284	Same	0.417893	0.728639	1	Same	-0.841678	0.473935	0.558486	Same	0.468201	0.812312	1	Same
FBgn0004117	Tm2	FBtr0083078 // FBtr0083080 // FBtr0333920 // FBtr0083079 // FBtr0339530 // FBtr0345212	3R:11135915-11140919	2606	-0.213359	0.0254256	0.423883	Same	1.13746	2.38026e-32	6.26472e-32	Up	-0.423671	1.03519e-05	1.92281e-05	Same	0.20879	0.139004	0.658769	Same	0.284283	0.0343894	0.571091	Same	-1.69531	2.41077e-35	1.65722e-34	Down	-0.179011	0.361096	0.851224	Same
FBgn0004118	nAChRbeta2	FBtr0084681 // FBtr0084682	3R:20334950-20340828	4009	-0.0431462	0.845819	1	Same	1.65577	7.01361e-22	1.5628e-21	Up	5.25925	0	0	Up	-0.00278354	0.991501	1	Same	0.246915	0.343013	0.913221	Same	-1.50079	1.06881e-15	3.3663e-15	Down	-0.0821122	0.767894	1	Same
FBgn0004132	boca	FBtr0088953	2R:3453378-3454243	702	-0.136705	0.132208	0.756477	Same	-1.67104	4.76095e-60	1.76441e-59	Down	-0.978355	6.36999e-23	1.81491e-22	Down	0.0140291	0.924627	1	Same	0.369747	0.0109979	0.40776	Same	1.61062	5.35957e-27	2.70356e-26	Up	-0.227013	0.293819	0.79478	Same
FBgn0004133	blow	FBtr0088952 // FBtr0310050 // FBtr0300368	2R:3467993-3474584	2843	-0.0167674	0.90195	1	Same	1.09663	6.56629e-18	1.35727e-17	Up	1.21487	4.27235e-21	1.17676e-20	Up	-0.067035	0.723488	1	Same	-0.0645972	0.722306	1	Same	-1.04118	3.49029e-09	8.02898e-09	Down	0.165436	0.517037	0.947005	Same
FBgn0004143	nullo	FBtr0299565	X:6943509-6944354	845	1.23138	0.355815	0.899131	Same	-1.41412	0.271883	0.318867	Same	2.30654	0.0804111	0.10425	Same	-3.06709	0.1246	0.638234	Same	0.304845	0.492475	1	Same	0.695052	0.397131	0.475536	Same	-1.47072	0.263367	0.766967	Same
FBgn0004167	kst	FBtr0303857 // FBtr0332057 // FBtr0073070 // FBtr0073071 // FBtr0073072 // FBtr0300017 // FBtr0332056	3L:3336860-3368133	14436	0.0143275	0.869145	1	Same	0.440727	4.11315e-07	6.648e-07	Same	0.0646842	0.457724	0.520363	Same	0.00438711	0.972694	1	Same	0.10832	0.377999	0.932122	Same	-0.46805	0.000144943	0.000253279	Same	0.0522828	0.76856	1	Same
FBgn0004168	5-HT1A	FBtr0086577	2R:14954660-15009463	5008	-0.282478	0.250338	0.836515	Same	1.31454	3.14678e-11	5.64395e-11	Up	5.28679	2.48271e-290	6.91873e-289	Up	0.230525	0.387076	0.883984	Same	0.435619	0.143099	0.784545	Same	-1.04238	2.49566e-06	4.87386e-06	Down	-0.169194	0.604387	0.996213	Same
FBgn0004169	up	FBtr0308234 // FBtr0073851 // FBtr0073853 // FBtr0073852 // FBtr0100561 // FBtr0100563 // FBtr0301919 // FBtr0301920 // FBtr0301921 // FBtr0301922 // FBtr0301923 // FBtr0340617 // FBtr0340618 // FBtr0310136 // FBtr0310137 // FBtr0310138 // FBtr0345131 // FBtr0308233	X:13487507-13496611	2516	-0.166831	0.0829621	0.695223	Same	1.57907	2.96892e-58	1.0801e-57	Up	-0.301721	0.00176812	0.00281667	Same	0.0770324	0.587266	0.98491	Same	0.100057	0.460871	0.982275	Same	-1.92773	1.12575e-44	1.07742e-43	Down	0.117488	0.550482	0.967983	Same
FBgn0004170	sc	FBtr0070073	X:290093-291530	1437	0.554325	0.415915	0.945666	Same	-2.14248	0.0223257	0.0294709	Down	-0.686123	0.4052	0.464709	Same	-0.625933	0.613364	0.995066	Same	1.41037	0.222035	0.854083	Same	1.80196	0.191454	0.245691	Same	0.13099	0.99746	1	Same
FBgn0004171	Mst98Cb	FBtr0085278	3R:24118520-24119585	1065	-0.294555	0.753693	1	Same	10.8452	0	0	Up	2.50683	0.000104013	0.000182467	Up	-5.14236	0.00401707	0.146427	Same	0.257817	0.779723	1	Same	-13.8091	1.48638e-50	1.71169e-49	Down	8.03047	5.95986e-05	0.0423522	Up
FBgn0004172	Mst84Da	FBtr0081584	3R:3191572-3191984	356	-0.416381	0.352997	0.898161	Same	9.79493	0	0	Up	0.308421	0.473434	0.536674	Same	-1.64562	0.0455872	0.454938	Same	0.383224	0.398981	0.945822	Same	-10.2264	9.73997e-50	1.09865e-48	Down	2.40873	0.0105711	0.313347	Same
FBgn0004173	Mst84Db	FBtr0081586	3R:3190882-3191349	413	-0.295324	0.753719	1	Same	9.72473	0	0	Up	0.744458	0.391992	0.451839	Same	-1.46438	0.345621	0.85839	Same	0.366389	0.706327	1	Same	-10.0619	5.60685e-13	1.56865e-12	Down	1.11331	0.534991	0.959518	Same
FBgn0004174	Mst84Dc	FBtr0081587 // FBtr0112841	3R:3189976-3190395	361	-0.963445	0.076909	0.672897	Same	9.2735	0	0	Up	-1.34655	0.0345394	0.0474334	Down	1.1819	0.254087	0.789222	Same	0.966483	0.0785693	0.674051	Same	-8.52163	1.6173e-11	4.22018e-11	Down	-0.577645	0.625402	1	Same
FBgn0004175	Mst84Dd	FBtr0081588	3R:3189029-3189495	413	-1.50165	0.0334396	0.492924	Same	9.8328	0	0	Up	0.258551	0.653017	0.722867	Same	-0.541007	0.662791	1	Same	1.40123	0.0483538	0.616322	Same	-10.0138	1.04656e-26	5.20381e-26	Down	0.248463	0.854964	1	Same
FBgn0004177	mts	FBtr0343416 // FBtr0079525 // FBtr0343417	2L:7827650-7833576	3098	0.0235432	0.724193	1	Same	-1.25708	3.90487e-75	1.67964e-74	Down	-0.863899	6.50258e-37	2.33403e-36	Down	-0.185858	0.0625125	0.509145	Same	-0.0478883	0.617228	1	Same	1.28185	3.64678e-40	2.95467e-39	Up	0.266384	0.0556323	0.507504	Same
FBgn0004179	Csp	FBtr0344983 // FBtr0078493 // FBtr0078494 // FBtr0078495 // FBtr0334746 // FBtr0334747	3L:22260482-22266845	3075	0.015786	0.832872	1	Same	-0.488346	1.25786e-10	2.22331e-10	Same	0.794711	2.07773e-26	6.3244e-26	Up	-0.129564	0.236778	0.773612	Same	0.041852	0.696465	1	Same	0.6464	1.03502e-09	2.44933e-09	Up	0.216039	0.157159	0.666423	Same
FBgn0004181	Peb	FBtr0333174 // FBtr0072454	2R:21062649-21064238	1527	-0.837423	0.0197021	0.378401	Same	9.94072	1.27256e-91	6.36839e-91	Up	0.42463	0.226532	0.272078	Same	-0.565117	0.289618	0.82076	Same	0.921154	0.0592113	0.648254	Same	-10.5894	1.09381e-75	2.60907e-74	Down	1.18179	0.101792	0.592531	Same
FBgn0004183	snRNA:U1:82Eb	FBtr0078851	3R:773655-773818	163	-0.368007	0.0466956	0.546223	Same	-3.6064	8.19984e-33	2.17392e-32	Down	-2.84114	9.96512e-23	2.8307e-22	Down	0.265202	0.627455	1	Same	-0.0359844	0.933409	1	Same	3.13273	2.4554e-06	4.79909e-06	Up	0.50939	0.57785	0.981326	Same
FBgn0004185	snRNA:U1:95Ca	FBtr0084528	3R:19685189-19685352	163	0.0697992	0.774523	1	Same	-3.53364	6.64223e-15	1.29186e-14	Down	-3.87897	1.06776e-13	2.51738e-13	Down	1.05893	0.253147	0.787982	Same	0.432758	0.585509	1	Same	3.86039	0.00193314	0.00310683	Up	-1.46978	0.337242	0.830686	Same
FBgn0004186	snRNA:U1:95Cb	FBtr0084488	3R:19653592-19653755	163	-0.11209	0.709442	1	Same	-2.30129	8.83784e-09	1.49474e-08	Down	-2.40029	2.96986e-08	6.07835e-08	Down	0.0641486	0.932929	1	Same	-0.0301916	0.957854	1	Same	2.78004	0.000111148	0.000196255	Up	0.0923879	0.928071	1	Same
FBgn0004187	snRNA:U1:95Cc	FBtr0084487	3R:19652056-19652219	163	-0.607719	0.170436	0.828514	Same	-2.05184	8.67075e-06	1.34326e-05	Down	-0.296305	0.502983	0.566977	Same	0.46434	0.47501	0.931961	Same	1.05685	0.0937929	0.708331	Same	2.44369	0.000121845	0.000214367	Up	-1.05078	0.24546	0.751365	Same
FBgn0004188	snRNA:U6:96Aa	FBtr0084650	3R:20381810-20381916	106	-0.475992	0.506573	0.991804	Same	0.296082	0.64737	0.718107	Same	2.54395	1.63212e-07	3.25984e-07	Up	-1.52365	0.120929	0.631491	Same	0.533442	0.57499	1	Same	-0.711352	0.353007	0.428112	Same	1.30929	0.299092	0.801764	Same
FBgn0004189	snRNA:U6:96Ab	FBtr0084651	3R:20382414-20382520	106	-0.140539	0.775143	1	Same	-1.24436	0.0332605	0.0434048	Down	-0.476767	0.38996	0.449711	Same	-1.39107	0.153206	0.679926	Same	1.23829	0.114547	0.734609	Same	-1.03326	0.331533	0.404457	Same	2.34116	0.112731	0.607769	Same
FBgn0004190	snRNA:U6:96Ac	FBtr0084652	3R:20382937-20383043	106	-0.878545	0.209554	0.836515	Same	-0.444103	0.508436	0.574188	Same	-0.674278	0.357386	0.415602	Same	0.174078	0.903034	1	Same	0.139313	0.907939	1	Same	1.55654	0.117748	0.15673	Same	-0.299747	0.879748	1	Same
FBgn0004191	snRNA:U2:34ABa	FBtr0080486	2L:13211925-13212116	191	-0.454887	0.210818	0.836515	Same	-0.628998	0.0841924	0.106214	Same	0.640261	0.078733	0.102238	Same	0.620116	0.244521	0.780337	Same	0.523352	0.308122	0.891145	Same	1.1978	0.0199822	0.0292679	Up	-1.05865	0.152535	0.662138	Same
FBgn0004192	snRNA:U2:34ABb	FBtr0080443	2L:13215839-13216030	191	-0.248255	0.48124	0.977508	Same	-2.36917	3.12538e-07	5.07119e-07	Down	-1.51021	0.000542888	0.000904195	Down	-0.483849	0.503243	0.948062	Same	-0.516293	0.501934	1	Same	2.32242	0.00169628	0.00273959	Up	1.34692	0.23992	0.746958	Same
FBgn0004197	Ser	FBtr0085128 // FBtr0344121	3R:22997812-23019989	5816	0.0537163	0.740292	1	Same	2.0163	9.61277e-55	3.3623e-54	Up	0.807986	1.94361e-07	3.87201e-07	Up	-0.0363257	0.871833	1	Same	-0.221579	0.25499	0.860279	Same	-2.29363	1.74041e-29	9.57508e-29	Down	0.196463	0.508986	0.944006	Same
FBgn0004198	ct	FBtr0071068 // FBtr0114613 // FBtr0331733 // FBtr0305134	X:7503181-7572892	11767	0.0420866	0.675703	1	Same	0.887992	3.37158e-20	7.27601e-20	Up	3.07199	7.49436e-233	1.47254e-231	Up	-0.14166	0.292192	0.822259	Same	-0.0870396	0.524935	1	Same	-1.01511	1.39473e-15	4.37183e-15	Down	0.388896	0.0337742	0.444117	Same
FBgn0004227	nonA	FBtr0074233 // FBtr0074232 // FBtr0100586 // FBtr0340313	X:16255602-16265580	8025	0.115095	0.396569	0.932025	Same	-0.601306	1.33642e-05	2.05877e-05	Down	1.0414	1.98143e-14	4.76701e-14	Up	-0.353025	0.0759351	0.541711	Same	-0.181859	0.351318	0.917799	Same	0.488717	0.0110702	0.0166595	Same	0.570234	0.0401422	0.463524	Same
FBgn0004228	mex1	FBtr0303786 // FBtr0075602 // FBtr0334084	3L:15510524-15512692	1216	0.299606	0.00899242	0.24897	Same	0.816085	7.31106e-13	1.36273e-12	Up	-5.93293	1.7304e-161	2.14166e-160	Down	-2.14478	0.00186581	0.0938199	Same	0.0433174	0.785912	1	Same	-0.457937	0.346716	0.421082	Same	0.67028	0.45326	0.909882	Same
FBgn0004237	Hrb87F	FBtr0334495 // FBtr0310621 // FBtr0082851 // FBtr0300590	3R:9482568-9486253	2755	-0.0380135	0.612209	1	Same	-1.85532	4.62311e-117	2.79204e-116	Down	-1.6191	2.7242e-89	1.85696e-88	Down	-0.156207	0.18764	0.723373	Same	0.00462042	0.96737	1	Same	1.53654	4.16815e-39	3.27292e-38	Up	0.142487	0.40196	0.878112	Same
FBgn0004240	Dpt	FBtr0086620	2R:14753270-14753765	495	2.88662	5.03339e-06	0.00117595	Up	1.05136	0.0788605	0.0997527	Same	1.8496	0.00242428	0.00382339	Up	-0.157932	0.854431	1	Same	-1.24899	0.135654	0.77068	Same	-2.12675	0.0118972	0.0178553	Down	0.932401	0.438491	0.901562	Same
FBgn0004242	Syt1	FBtr0345331 // FBtr0332218 // FBtr0077728 // FBtr0077726 // FBtr0077727 // FBtr0343993 // FBtr0332219 // FBtr0332220	2L:2772327-2799979	9443	-0.204778	0.0260162	0.429766	Same	1.88286	9.59399e-110	5.4871e-109	Up	5.40207	0	0	Up	0.157421	0.190759	0.727015	Same	0.0735725	0.541399	1	Same	-1.6482	4.62381e-50	5.24678e-49	Down	0.205524	0.200424	0.710873	Same
FBgn0004244	Rdl	FBtr0076536 // FBtr0333834 // FBtr0333835 // FBtr0333836 // FBtr0076534 // FBtr0309054	3L:9138938-9175249	8981	0.0319024	0.810597	1	Same	1.95357	6.5731e-64	2.5409e-63	Up	5.28406	0	0	Up	-0.0909799	0.576619	0.980381	Same	-0.219479	0.19137	0.847826	Same	-1.6391	1.5018e-29	8.27835e-29	Down	0.47907	0.0231812	0.39777	Same
FBgn0004359	T48	FBtr0085065 // FBtr0336724	3R:22707456-22736719	2446	0.146628	0.0319613	0.483245	Same	-0.678627	2.56889e-20	5.55924e-20	Down	-0.467768	3.65378e-10	7.90802e-10	Same	-0.190249	0.0828836	0.560827	Same	-0.189986	0.0694857	0.657573	Same	0.842574	5.93405e-15	1.80241e-14	Up	0.239397	0.125562	0.626705	Same
FBgn0004360	Wnt2	FBtr0088512 // FBtr0339383	2R:5381671-5390693	2235	0.0172497	0.946953	1	Same	2.30192	1.62624e-28	4.05253e-28	Up	0.525137	0.0415073	0.0563234	Same	0.300216	0.414509	0.902911	Same	-0.100928	0.746144	1	Same	-2.19103	4.52575e-11	1.15532e-10	Down	0.00477719	0.992372	1	Same
FBgn0004362	HmgD	FBtr0345487 // FBtr0301410 // FBtr0071708 // FBtr0071709	2R:17588963-17604232	1960	0.0634976	0.474976	0.974006	Same	-4.12129	0	0	Down	-3.24351	4.07301e-235	8.1532e-234	Down	-0.40654	0.00304525	0.12425	Same	-0.179368	0.179276	0.839756	Same	4.09479	2.76988e-194	8.58913e-192	Up	0.63923	0.00102692	0.147453	Same
FBgn0004363	porin	FBtr0080183 // FBtr0305260 // FBtr0100584 // FBtr0332029 // FBtr0080182	2L:10847227-10850848	2853	-0.0676578	0.206359	0.836515	Same	-0.0723253	0.176965	0.215258	Same	-0.585861	2.37886e-27	7.34856e-27	Down	0.0579933	0.464795	0.927469	Same	0.149851	0.0479858	0.614591	Same	0.194086	0.0108984	0.0164155	Same	-0.103707	0.345887	0.83794	Same
FBgn0004364	18w	FBtr0086309	2R:15999016-16004437	5421	-0.096694	0.308843	0.86738	Same	0.830543	2.73671e-19	5.82049e-19	Up	1.84926	4.48651e-89	3.04244e-88	Up	0.0672873	0.614608	0.995498	Same	0.0369346	0.778183	1	Same	-0.761771	1.98498e-09	4.62547e-09	Down	0.0155364	0.932564	1	Same
FBgn0004367	mei-41	FBtr0074271	X:16285731-16293883	7894	0.0375379	0.557003	1	Same	-2.67624	4.79751e-228	5.0259e-227	Down	-2.00156	4.3404e-137	4.4973e-136	Down	-0.149068	0.232639	0.768927	Same	-0.0468085	0.713152	1	Same	2.85125	3.2944e-106	1.63808e-104	Up	0.216912	0.258408	0.762614	Same
FBgn0004368	Ptp4E	FBtr0301793 // FBtr0070724 // FBtr0070725 // FBtr0343528 // FBtr0343529 // FBtr0301796 // FBtr0301794	X:4833161-4849949	7214	0.0921722	0.168786	0.82662	Same	-1.50541	4.33609e-95	2.23083e-94	Down	-0.124358	0.0694771	0.0910645	Same	-0.168016	0.0954637	0.588528	Same	-0.1378	0.181367	0.842295	Same	1.48951	2.06934e-49	2.31427e-48	Up	0.303611	0.0369069	0.454146	Same
FBgn0004369	Ptp99A	FBtr0303148 // FBtr0085422 // FBtr0085424 // FBtr0085423 // FBtr0303454	3R:25203368-25312853	9118	-0.179994	0.0559722	0.586728	Same	0.17854	0.0550199	0.0704319	Same	2.1483	1.29268e-122	1.19494e-121	Up	0.128608	0.327628	0.847005	Same	0.185103	0.162345	0.814249	Same	-0.113659	0.366913	0.442804	Same	-0.00419424	0.981415	1	Same
FBgn0004370	Ptp10D	FBtr0273235 // FBtr0330393 // FBtr0073522 // FBtr0330392 // FBtr0330394 // FBtr0331406	X:11516048-11571371	8693	0.0759238	0.339768	0.887266	Same	-0.481411	2.4563e-09	4.21197e-09	Same	0.300166	0.000172312	0.000297719	Same	-0.161032	0.170607	0.701369	Same	-0.197529	0.0838873	0.687675	Same	0.633593	2.40249e-08	5.29044e-08	Up	0.344871	0.0354437	0.450871	Same
FBgn0004372	aly	FBtr0073006 // FBtr0332086	3L:3024129-3026521	2264	1.58244	0.150584	0.791195	Same	8.12704	1.11065e-100	5.95476e-100	Up	3.95093	1.57514e-06	3.03e-06	Up	-5.02786	0.00111006	0.0728156	Same	-1.49993	0.171183	0.827997	Same	-8.25991	6.34001e-22	2.61623e-21	Down	4.2397	0.00957718	0.304378	Same
FBgn0004373	fwd	FBtr0072516 // FBtr0072515 // FBtr0072517 // FBtr0332841	3L:305393-319884	7423	0.0323349	0.66424	1	Same	-0.21952	0.00334414	0.0046551	Same	0.374662	5.22522e-07	1.02303e-06	Same	-0.0874343	0.425682	0.908469	Same	-0.0678917	0.521284	1	Same	0.263731	0.0125562	0.0187913	Same	0.266762	0.0802751	0.558364	Same
FBgn0004374	neb	FBtr0081332	2L:20075757-20089698	3590	-0.0313006	0.713655	1	Same	-0.435567	6.48564e-07	1.04145e-06	Same	-3.9891	2.41002e-199	3.78131e-198	Down	-0.0512427	0.83241	1	Same	0.00100413	0.993578	1	Same	0.413556	0.073964	0.101509	Same	-0.514162	0.144187	0.652993	Same
FBgn0004378	Klp61F	FBtr0072733	3L:1241568-1245910	3865	0.0612774	0.435365	0.954605	Same	-3.38454	1.36437e-263	1.66447e-262	Down	-6.69704	0	0	Down	-1.28499	0.00299059	0.123498	Same	-0.0861956	0.544342	1	Same	2.91404	1.20599e-12	3.31851e-12	Up	1.19748	0.048214	0.492499	Same
FBgn0004379	Klp67A	FBtr0076499 // FBtr0346530 // FBtr0333886	3L:9355736-9360146	3081	0.0234998	0.736989	1	Same	-1.82624	2.55037e-127	1.64573e-126	Down	-6.11928	0	0	Down	-0.823504	0.00507522	0.165936	Same	-0.0308033	0.773196	1	Same	1.77673	4.30793e-12	1.15449e-11	Up	1.1677	0.00225794	0.203752	Same
FBgn0004380	Klp64D	FBtr0077157	3L:5349964-5352492	2528	0.000700856	0.992627	1	Same	-1.17642	1.45254e-48	4.7304e-48	Down	-0.0383454	0.618874	0.688244	Same	-0.0549991	0.627732	1	Same	-0.0104235	0.926929	1	Same	1.39954	5.38681e-36	3.80265e-35	Up	0.237134	0.140907	0.648753	Same
FBgn0004381	Klp68D	FBtr0076030 // FBtr0332129	3L:11788714-11791975	2995	-0.00121935	0.988122	1	Same	-1.74577	6.35189e-86	3.01507e-85	Down	0.0309639	0.708287	0.778591	Same	-0.0864386	0.478126	0.933062	Same	-0.0989557	0.430378	0.961418	Same	1.96684	6.81335e-59	1.01575e-57	Up	0.353316	0.043747	0.47961	Same
FBgn0004387	Klp98A	FBtr0085211 // FBtr0304671	3R:23373497-23384867	5518	-0.0310861	0.693644	1	Same	-0.0477348	0.546728	0.613733	Same	1.0701	6.28387e-43	2.47795e-42	Up	-0.0537791	0.636908	1	Same	0.0766223	0.494834	1	Same	0.0772965	0.481538	0.566662	Same	0.13636	0.389535	0.870358	Same
FBgn0004389	bnk	FBtr0085754	3R:27019084-27020111	1027	2.09808	0.164064	0.817081	Same	0.0828607	0.954372	1	Same	1.09578	0.483446	0.547379	Same	-2.63849	0.255058	0.789829	Same	-1.30056	0.600236	1	Same	-0.0996226	0.958316	1	Same	3.54282	0.307969	0.809091	Same
FBgn0004390	RasGAP1	FBtr0076368 // FBtr0076367 // FBtr0330168	3L:9832193-9848385	5429	0.0710185	0.271374	0.840818	Same	-1.71238	4.96462e-129	3.24412e-128	Down	-0.509897	2.84674e-14	6.82185e-14	Same	-0.0369214	0.707333	1	Same	-0.0704655	0.48173	0.99463	Same	1.85773	4.61102e-79	1.18793e-77	Up	0.22575	0.111792	0.607471	Same
FBgn0004391	shtd	FBtr0074077	X:15349577-15356474	6473	0.0176173	0.828987	1	Same	-1.59151	1.11625e-70	4.60403e-70	Down	-1.84826	1.13942e-85	7.48282e-85	Down	-0.0540056	0.700556	1	Same	0.0441307	0.727736	1	Same	1.76636	1.94522e-37	1.44305e-36	Up	-0.0176381	0.92973	1	Same
FBgn0004394	pdm2	FBtr0340540 // FBtr0340539 // FBtr0080392 // FBtr0080393	2L:12657165-12686306	4618	-0.0680703	0.810697	1	Same	0.126081	0.655024	0.725842	Same	0.109852	0.705103	0.775695	Same	-0.328425	0.449486	0.919428	Same	0.436269	0.272603	0.871623	Same	0.00881081	0.982831	1	Same	0.231336	0.694806	1	Same
FBgn0004395	unk	FBtr0337052 // FBtr0305573 // FBtr0084402 // FBtr0305571 // FBtr0305572 // FBtr0084403	3R:18975375-18983584	6319	-0.0863791	0.310681	0.868081	Same	-1.20001	7.35002e-42	2.20346e-41	Down	0.679631	1.38554e-15	3.41627e-15	Up	0.0541893	0.664018	1	Same	0.127062	0.307168	0.890729	Same	1.05225	7.37715e-18	2.55156e-17	Up	0.166595	0.343838	0.835609	Same
FBgn0004396	CrebA	FBtr0075557 // FBtr0075558	3L:15528495-15546314	4492	0.0490587	0.671465	1	Same	0.757831	3.75266e-11	6.71863e-11	Up	1.04772	9.01955e-20	2.4225e-19	Up	-0.299325	0.075704	0.541576	Same	-0.160866	0.320054	0.899277	Same	-1.39868	6.48713e-18	2.24783e-17	Down	0.341941	0.143842	0.652993	Same
FBgn0004397	Vinc	FBtr0070420 // FBtr0342770 // FBtr0342771	X:2108380-2116600	3926	-0.0166837	0.865405	1	Same	-0.0909725	0.358847	0.412575	Same	1.10203	3.63375e-30	1.17686e-29	Up	0.0522368	0.710922	1	Same	0.154481	0.270627	0.869243	Same	0.0330806	0.808668	0.902903	Same	-0.324992	0.0990287	0.588479	Same
FBgn0004400	rhi	FBtr0086897	2R:13515996-13521021	1567	-0.0329403	0.690787	1	Same	-4.22785	1.25504e-221	1.28867e-220	Down	-4.64118	1.38804e-209	2.34154e-208	Down	-0.615588	0.0805996	0.556062	Same	-0.42877	0.103143	0.72053	Same	3.93133	3.86341e-25	1.81717e-24	Up	1.14301	0.034058	0.445444	Same
FBgn0004401	Pep	FBtr0075199 // FBtr0075200 // FBtr0304977 // FBtr0075198	3L:17631203-17638136	2787	-0.0478248	0.569445	1	Same	-1.62709	3.64556e-77	1.6008e-76	Down	-0.804484	5.28125e-21	1.4516e-20	Down	-0.104453	0.405117	0.896817	Same	-0.0577768	0.634654	1	Same	1.62473	2.40455e-40	1.95937e-39	Up	0.269692	0.124886	0.625176	Same
FBgn0004403	RpS14a	FBtr0071095 // FBtr0071094	X:7827775-7828710	875	-0.0511361	0.437522	0.955434	Same	-1.31817	2.27461e-84	1.06429e-83	Down	-0.13483	0.0415086	0.0563234	Same	0.0236712	0.807843	1	Same	0.233411	0.013447	0.434408	Same	0.546416	7.86609e-09	1.77573e-08	Same	-0.257076	0.0596304	0.518784	Same
FBgn0004404	RpS14b	FBtr0071096 // FBtr0345291	X:7828931-7829825	594	-0.0460739	0.649811	1	Same	-0.964893	2.28214e-20	4.94184e-20	Down	-0.275333	0.00743429	0.0111289	Same	0.0482886	0.749508	1	Same	0.177644	0.225929	0.85616	Same	0.686996	3.27603e-06	6.35929e-06	Up	-0.354218	0.0963938	0.582518	Same
FBgn0004406	tam	FBtr0080571	2L:13823980-13827772	3676	-0.00262479	0.971199	1	Same	-2.15531	9.38157e-138	6.38988e-137	Down	-2.59635	1.1675e-165	1.48153e-164	Down	-0.0945522	0.528679	0.960076	Same	0.0580803	0.643211	1	Same	2.01938	1.52222e-39	1.21089e-38	Up	0.247705	0.260164	0.764491	Same
FBgn0004407	DNApol-gamma35	FBtr0091627	2L:13831482-13833105	1568	0	1	1	Same	0	1	1	Same	0	1	1	Same	0	1	1	Same	0	1	1	Same	0	1	1	Same	0	1	1	Same
FBgn0004414	msopa	FBtr0334114 // FBtr0078482	3L:22075820-22076467	647	-2.03137	0.00212133	0.11064	Same	8.27186	7.5004e-241	8.31185e-240	Up	-0.402461	0.468001	0.531161	Same	-0.674412	0.580527	0.981477	Same	2.27912	0.000752033	0.128259	Same	-8.80835	1.34039e-20	5.23118e-20	Down	0.521749	0.679913	1	Same
FBgn0004419	me31B	FBtr0079975 // FBtr0079976	2L:10239341-10242172	1839	0.0495926	0.481166	0.977508	Same	-4.26407	0	0	Down	-4.40619	0	0	Down	-0.165455	0.127252	0.640106	Same	-0.00929826	0.927861	1	Same	4.31134	0	0	Up	0.189394	0.213186	0.719055	Same
FBgn0004425	LysB	FBtr0336738 // FBtr0072628	3L:1207371-1207981	610	0.237681	0.417663	0.94661	Same	0.306096	0.296814	0.344647	Same	-4.53931	3.26471e-18	8.47611e-18	Down	-1.70836	0.18115	0.714999	Same	-0.230617	0.577124	1	Same	-0.0568087	0.974152	1	Same	1.12916	0.482158	0.928441	Same
FBgn0004426	LysC	FBtr0072629	3L:1210485-1210971	486	-0.09174	0.801808	1	Same	0.0542187	0.881788	0.958869	Same	-3.03918	8.14343e-08	1.64557e-07	Down	0.0306854	0.981548	1	Same	0.794725	0.116612	0.736054	Same	-0.75568	0.459747	0.543306	Same	0.660239	0.601051	0.993932	Same
FBgn0004427	LysD	FBtr0072634	3L:1210717-1211196	479	-0.535361	0.00180388	0.100347	Same	0.621599	0.000133669	0.000197979	Up	-5.34162	3.25754e-64	1.70108e-63	Down	-1.22461	0.186409	0.72189	Same	0.242973	0.302309	0.887568	Same	-1.21781	0.10817	0.144875	Same	1.81846	0.136714	0.643037	Same
FBgn0004428	LysE	FBtr0072630	3L:1212827-1213406	579	0.411839	0.130923	0.756477	Same	3.07158	7.89056e-46	2.48612e-45	Up	-2.47462	5.25157e-08	1.06727e-07	Down	-2.0093	0.0412455	0.433595	Same	0.121416	0.711328	1	Same	-2.9532	0.000231508	0.000399228	Down	0.107477	0.917537	1	Same
FBgn0004429	LysP	FBtr0072633	3L:1218082-1218696	614	-0.910792	1.09944e-07	3.90645e-05	Down	-0.429279	0.00904752	0.0122708	Same	-6.63533	1.60542e-59	7.89516e-59	Down	-1.60134	0.223622	0.761679	Same	0.373843	0.142692	0.784218	Same	-0.3712	0.72304	0.816814	Same	0.426636	0.999483	1	Same
FBgn0004430	LysS	FBtr0072631	3L:1227747-1228238	491	0.869388	0.48639	0.980953	Same	0.617903	0.631028	0.70208	Same	1.85759	0.134244	0.168324	Same	-0.685636	0.666574	1	Same	-3.58842	0.0534958	0.630961	Same	-0.956459	0.577843	0.667193	Same	-0.2155	0.999561	1	Same
FBgn0004431	LysX	FBtr0072637	3L:1194739-1195302	563	3.08095	3.86643e-14	3.1401e-11	Up	0.935876	0.0412649	0.0534052	Same	-3.65458	4.56336e-05	8.17161e-05	Down	-4.83074	0.0418252	0.435209	Same	-0.990145	0.0796119	0.674171	Same	-0.211821	0.998358	1	Same	2.82905	0.194627	0.706247	Same
FBgn0004432	Cyp1	FBtr0074238	X:16211706-16214403	1225	-0.00837949	0.863754	1	Same	-1.54342	5.26208e-205	5.02772e-204	Down	-1.22639	8.29375e-132	8.2382e-131	Down	-0.0685387	0.34819	0.860635	Same	0.0591475	0.39891	0.945822	Same	1.4895	8.68254e-98	3.56821e-96	Up	-0.0122843	0.904182	1	Same
FBgn0004435	Galphaq	FBtr0087829 // FBtr0304955 // FBtr0087830 // FBtr0087831 // FBtr0333101 // FBtr0087832 // FBtr0087833	2R:8500245-8510702	6896	0.0585852	0.455027	0.963829	Same	0.822419	5.14898e-27	1.25397e-26	Up	3.58878	0	0	Up	-0.160189	0.13564	0.654057	Same	-0.111974	0.300409	0.885342	Same	-0.728341	9.58467e-13	2.65109e-12	Down	0.318871	0.0302168	0.426055	Same
FBgn0004436	UbcD6	FBtr0078849 // FBtr0306106	3R:774477-778404	2163	-0.119159	0.136308	0.766228	Same	0.101107	0.205296	0.248057	Same	0.453573	1.40774e-08	2.91053e-08	Same	-0.0138234	0.906475	1	Same	0.146473	0.195206	0.849627	Same	-0.116856	0.30072	0.370604	Same	0.160219	0.325875	0.82059	Same
FBgn0004449	Ten-m	FBtr0078509 // FBtr0330159 // FBtr0306107	3L:22286144-22400963	13097	0.0437412	0.598835	1	Same	0.69241	5.01152e-17	1.02019e-16	Up	2.34128	3.15224e-169	4.07592e-168	Up	-0.0091287	0.93898	1	Same	0.0451487	0.698112	1	Same	-0.678405	3.00046e-09	6.92649e-09	Down	0.0649239	0.693565	1	Same
FBgn0004456	mew	FBtr0073732 // FBtr0073731 // FBtr0340190 // FBtr0330398 // FBtr0310647 // FBtr0310648	X:13108442-13152523	5193	-0.0281713	0.722826	1	Same	0.513782	6.00516e-11	1.0702e-10	Same	-0.109397	0.177124	0.218333	Same	-0.115709	0.333361	0.850958	Same	0.0205009	0.85367	1	Same	-0.486277	1.97085e-05	3.64684e-05	Same	0.146084	0.375536	0.859941	Same
FBgn0004462	Pk17E	FBtr0074634 // FBtr0307199 // FBtr0307198	X:18682497-18700090	2267	-0.0108453	0.874177	1	Same	-1.21006	4.39922e-61	1.64934e-60	Down	-0.0485116	0.487585	0.551187	Same	-0.0299394	0.770832	1	Same	0.072121	0.487645	0.997455	Same	1.01213	6.75101e-23	2.8922e-22	Up	0.155963	0.291705	0.792337	Same
FBgn0004463	RpIII128	FBtr0087977	2R:7926546-7930128	3530	0.0835526	0.208745	0.836515	Same	-1.76306	1.83876e-115	1.0992e-114	Down	-1.26631	6.56294e-62	3.32633e-61	Down	-0.018877	0.86727	1	Same	0.0616586	0.57697	1	Same	1.74298	1.13324e-50	1.31211e-49	Up	-0.13933	0.405988	0.879607	Same
FBgn0004465	Su(P)	FBtr0075359	3L:16603762-16605299	1409	0.0320781	0.666426	1	Same	-1.05159	1.4689e-39	4.26783e-39	Down	-1.19104	2.36117e-46	9.77185e-46	Down	0.00475328	0.969143	1	Same	-0.048346	0.67073	1	Same	1.26292	1.39557e-25	6.66335e-25	Up	0.031928	0.854969	1	Same
FBgn0004507	GlyP	FBtr0077828 // FBtr0100485	2L:2130813-2137296	3140	-0.0621574	0.45925	0.965391	Same	0.826723	1.0541e-22	2.38052e-22	Up	0.111354	0.185482	0.227174	Same	0.0732924	0.553576	0.969525	Same	0.177757	0.133584	0.76555	Same	-0.991676	8.35574e-17	2.7607e-16	Down	-0.158655	0.354902	0.845657	Same
FBgn0004509	Fur1	FBtr0089982 // FBtr0336806 // FBtr0336805 // FBtr0089987 // FBtr0089985 // FBtr0089983 // FBtr0089984 // FBtr0336804 // FBtr0310618	3R:21173153-21298780	9110	-0.0120456	0.861715	1	Same	-0.250156	0.000329709	0.00048082	Same	0.627065	1.14332e-19	3.06449e-19	Up	-0.0264262	0.794304	1	Same	0.0288087	0.770198	1	Same	0.376223	0.000118842	0.000209286	Same	0.109643	0.436974	0.90044	Same
FBgn0004510	Ets97D	FBtr0085088 // FBtr0330167	3R:22736497-22738608	1853	0.050316	0.506902	0.991824	Same	-2.1293	2.01381e-123	1.26596e-122	Down	-2.12726	1.66817e-113	1.42467e-112	Down	-0.073905	0.607411	0.992525	Same	-0.0990169	0.452973	0.977067	Same	1.95633	3.62233e-39	2.85089e-38	Up	0.258101	0.230545	0.73655	Same
FBgn0004511	dy	FBtr0073612	X:11663802-11672817	4071	0.0701632	0.889723	1	Same	-3.77643	1.33701e-05	2.05949e-05	Down	0.087327	0.870992	0.93597	Same	0.303774	0.689626	1	Same	-0.0275847	0.997089	1	Same	3.80505	0.000353418	0.000601432	Up	0.0304571	0.996353	1	Same
FBgn0004512	Mdr49	FBtr0087801 // FBtr0302198	2R:8827828-8833852	4387	-0.245848	0.00100725	0.0681691	Same	1.86166	3.47798e-156	2.63046e-155	Up	0.583261	1.58633e-15	3.90457e-15	Same	0.313045	0.00364027	0.138273	Same	0.254189	0.010202	0.401838	Same	-1.48311	3.54089e-50	4.03946e-49	Down	-0.315172	0.0285441	0.417132	Same
FBgn0004513	Mdr65	FBtr0077011	3L:6233600-6238846	4123	-0.0672789	0.551613	1	Same	1.29016	2.03917e-39	5.91061e-39	Up	3.78639	0	0	Up	0.0214013	0.87306	1	Same	0.00348488	0.980353	1	Same	-1.13498	1.97904e-21	7.98877e-21	Down	0.0768241	0.659457	1	Same
FBgn0004514	Oct-TyrR	FBtr0078479 // FBtr0301930	3L:22028103-22058379	3678	-0.287035	0.259722	0.837411	Same	1.40209	1.54797e-12	2.86528e-12	Up	4.278	7.44948e-199	1.16775e-197	Up	0.128242	0.635977	1	Same	-0.200543	0.525999	1	Same	-1.26162	9.04373e-09	2.03699e-08	Down	0.401007	0.243027	0.749719	Same
FBgn0004516	Gad1	FBtr0073275 // FBtr0073276 // FBtr0073277 // FBtr0332980	3L:4074077-4088744	3674	-0.257412	0.00762837	0.22965	Same	1.91736	7.3929e-106	4.11508e-105	Up	4.41262	0	0	Up	0.227574	0.070166	0.528589	Same	0.311431	0.0129501	0.433607	Same	-1.4514	1.32888e-36	9.58308e-36	Down	-0.121442	0.465414	0.916313	Same
FBgn0004552	Akh	FBtr0073213	3L:4141467-4142070	534	-0.327652	0.256206	0.836515	Same	1.46825	6.38502e-10	1.10926e-09	Up	-3.05114	1.22646e-10	2.68964e-10	Down	0.0014342	0.982602	1	Same	-0.101077	0.784752	1	Same	-1.12145	0.191576	0.24583	Same	0.339321	0.776469	1	Same
FBgn0004554	Edg91	FBtr0300767 // FBtr0083502	3R:13436578-13437233	602	-0.010488	0.984762	1	Same	-0.754688	0.205504	0.248273	Same	1.99689	2.1045e-05	3.84408e-05	Up	-1.06823	0.145788	0.669223	Same	-0.535096	0.547071	1	Same	-0.856351	0.289426	0.3579	Same	0.43746	0.727816	1	Same
FBgn0004556	Dbp73D	FBtr0075347	3L:16721596-16723918	2206	0.0909758	0.168318	0.826233	Same	-2.86737	1.24507e-250	1.43381e-249	Down	-2.3387	7.23674e-173	9.61984e-172	Down	-0.336139	0.0105888	0.249436	Same	0.0707982	0.575104	1	Same	2.33196	1.11266e-58	1.6444e-57	Up	0.270214	0.19253	0.704105	Same
FBgn0004567	slp2	FBtr0077500	2L:3836840-3839185	2345	0.238292	0.47006	0.971037	Same	0.609834	0.0536892	0.068775	Same	4.13923	5.07355e-82	3.2191e-81	Up	-0.324728	0.375895	0.877888	Same	-0.284673	0.523321	1	Same	-0.337572	0.327707	0.400275	Same	0.511486	0.302549	0.804277	Same
FBgn0004569	aos	FBtr0075408	3L:16463486-16476750	2818	-0.188504	0.0594414	0.600968	Same	0.406405	2.16268e-05	3.30744e-05	Same	1.12343	1.87395e-33	6.38182e-33	Up	0.0946151	0.493422	0.942893	Same	0.118593	0.389354	0.939818	Same	-0.336741	0.00966565	0.0146401	Same	-0.114958	0.544192	0.96318	Same
FBgn0004573	5-HT7	FBtr0334508 // FBtr0085746	3R:26793958-26842597	4483	-0.264671	0.304543	0.863936	Same	1.38171	2.73737e-11	4.91792e-11	Up	3.72403	1.46202e-107	1.18343e-106	Up	0.217944	0.45024	0.920205	Same	0.319633	0.306639	0.89063	Same	-1.06386	1.0465e-05	1.96955e-05	Down	-0.110497	0.754986	1	Same
FBgn0004574	Rop	FBtr0310632 // FBtr0073263	3L:4136359-4138996	2637	-0.0362995	0.5719	1	Same	-0.129303	0.0454228	0.0585597	Same	1.43272	3.77092e-113	3.20923e-112	Up	0.0305606	0.739813	1	Same	0.167419	0.0671184	0.657238	Same	0.481588	5.83279e-08	1.25778e-07	Same	-0.0498148	0.696867	1	Same
FBgn0004575	Syn	FBtr0100472 // FBtr0089477 // FBtr0089475 // FBtr0100471	3R:6016411-6048164	5790	-0.162547	0.19193	0.836515	Same	1.767	4.15638e-57	1.49079e-56	Up	5.41695	0	0	Up	0.0680798	0.664124	1	Same	0.159167	0.319409	0.899277	Same	-1.51962	1.04851e-26	5.212e-26	Down	0.162045	0.432891	0.897339	Same
FBgn0004577	Pxd	FBtr0089287 // FBtr0337061 // FBtr0301526	3R:12840298-12853709	2620	-0.386307	0.353886	0.898298	Same	-0.590686	0.170835	0.208084	Same	-0.760618	0.10112	0.12876	Same	-1.16353	0.155696	0.682931	Same	-0.758229	0.268508	0.867625	Same	0.618932	0.366766	0.442689	Same	1.97017	0.0825128	0.559498	Same
FBgn0004580	Cbp53E	FBtr0087056 // FBtr0340072	2R:12861432-12883562	2742	-0.204669	0.04674	0.546367	Same	1.66571	1.35618e-66	5.37026e-66	Up	3.82179	5.08887615216484e-322	1.75343897709058e-320	Up	0.0694563	0.614979	0.995867	Same	0.124251	0.364477	0.923367	Same	-1.312	1.7511e-24	7.98101e-24	Down	0.171562	0.356364	0.847511	Same
FBgn0004581	bgcn	FBtr0072232 // FBtr0344878	2R:19740793-19746444	4154	-0.085139	0.825949	1	Same	5.45327	5.50446e-221	5.64513e-220	Up	-1.69668	0.00231878	0.00366399	Down	0.0597882	0.950442	1	Same	0.0266007	0.944246	1	Same	-4.80043	8.19273e-07	1.64792e-06	Down	0.837025	0.441282	0.903056	Same
FBgn0004583	ex	FBtr0078059 // FBtr0329832	2L:431227-448701	6666	-0.184022	0.0669791	0.633655	Same	0.682403	1.93987e-12	3.58329e-12	Up	0.910977	1.02458e-20	2.80351e-20	Up	0.0359709	0.802462	1	Same	0.137609	0.319469	0.899277	Same	-0.858284	3.20898e-10	7.81846e-10	Down	0.14338	0.46825	0.918185	Same
FBgn0004584	Rrp1	FBtr0077678 // FBtr0290241	2L:2969773-2972508	2547	-0.0260393	0.742947	1	Same	-2.96062	9.89247e-221	1.0127e-219	Down	-3.31641	7.11584e-245	1.49459e-243	Down	-0.34132	0.0269161	0.374738	Same	0.177611	0.174658	0.833464	Same	3.05869	7.12556e-92	2.55308e-90	Up	0.274842	0.210481	0.718541	Same
FBgn0004587	B52	FBtr0308196 // FBtr0308195 // FBtr0082801 // FBtr0082802 // FBtr0082803 // FBtr0300586 // FBtr0300588 // FBtr0308197 // FBtr0082804 // FBtr0082806	3R:9487033-9492613	4306	-0.0750159	0.362528	0.904429	Same	-1.39551	8.12156e-59	2.97048e-58	Down	0.0856799	0.300825	0.354786	Same	0.00230139	0.984936	1	Same	-0.0545255	0.653233	1	Same	1.3856	5.17448e-31	3.02955e-30	Up	0.27466	0.111283	0.605787	Same
FBgn0004588	Eig71Ea	FBtr0075587	3L:15642226-15642761	409	1.43852	0.257827	0.836515	Same	0	1	1	Same	2.54951	0.0880877	0.113358	Same	-3.98802	0.0738716	0.536309	Same	0.0911034	0.999535	1	Same	2.20534	0.999707	1	Same	0.261347	0.999591	1	Same
FBgn0004589	Eig71Eb	FBtr0075571 // FBtr0303460	3L:15643036-15643641	469	2.16239	0.0938634	0.704948	Same	6.92891	1.3073e-14	2.52876e-14	Up	4.31358	0.000324759	0.000550355	Up	-3.75906	0.0294095	0.386425	Same	-2.65885	0.0642066	0.654148	Same	-7.35941	5.46325e-08	1.18004e-07	Down	2.15684	0.209161	0.717278	Same
FBgn0004590	Eig71Ec	FBtr0075586	3L:15644579-15645354	636	0	1	1	Same	3.06849	0.0175647	0.0233507	Up	3.01346	0.0245169	0.0342932	Up	-3.01346	0.999704	1	Same	-3.06849	0.999703	1	Same	-2.73382	0.0643093	0.0889029	Same	2.73382	0.999733	1	Same
FBgn0004591	Eig71Ed	FBtr0075572	3L:15645637-15646196	412	0	1	1	Same	0	1	1	Same	2.49654	0.106718	0.135483	Same	1.16967	0.999524	1	Same	1.52368	0.999644	1	Same	1.64854	0.999497	1	Same	-5.04292	0.999596	1	Same
FBgn0004592	Eig71Ee	FBtr0075585	3L:15647572-15649110	1484	1.21113	0.416689	0.945704	Same	-1.41419	0.285125	0.332023	Same	4.39801	0.004765	0.00728853	Up	-4.22594	0.0650898	0.516841	Same	-1.21113	0.999554	1	Same	0.482156	0.423571	0.504383	Same	4.09665	0.999452	1	Same
FBgn0004593	Eig71Ef	FBtr0075584	3L:15649755-15650490	418	1.44812	0.238229	0.836515	Same	3.06847	0.0204692	0.0270937	Up	4.45851	0.000413051	0.000695829	Up	-3.97425	0.0617921	0.506651	Same	-4.51659	0.0283354	0.544931	Same	-3.23685	0.0295819	0.0425467	Down	6.47	0.0119793	0.331381	Same
FBgn0004594	Eig71Eg	FBtr0075573	3L:15650728-15651258	419	1.45365	0.24443	0.836515	Same	3.06909	0.0273293	0.0358677	Up	2.51794	0.0761177	0.0993106	Same	-3.97159	0.0654105	0.51815	Same	-1.12227	0.314551	0.896599	Same	-1.94102	0.164303	0.213353	Same	4.53384	0.0653512	0.530162	Same
FBgn0004595	pros	FBtr0304604 // FBtr0304608 // FBtr0304603 // FBtr0304606 // FBtr0304605 // FBtr0304607	3R:7154202-7233349	24883	0.0181309	0.849459	1	Same	1.96206	9.18849e-106	5.11121e-105	Up	5.41422	0	0	Up	-0.061964	0.625306	1	Same	-0.0382797	0.761719	1	Same	-1.77512	5.06213e-51	5.93365e-50	Down	0.375259	0.0272529	0.41411	Same
FBgn0004597	CycC	FBtr0083010	3R:10714726-10715927	1140	-0.159905	0.0264624	0.434646	Same	-1.78821	2.69813e-91	1.34551e-90	Down	-1.55061	6.48383e-66	3.46325e-65	Down	0.190242	0.173473	0.704775	Same	0.180215	0.174941	0.833964	Same	2.05115	3.34241e-47	3.47802e-46	Up	-0.226778	0.276131	0.779835	Same
FBgn0004598	Fur2	FBtr0074261 // FBtr0074262 // FBtr0074264 // FBtr0301300 // FBtr0301301 // FBtr0074267 // FBtr0074265 // FBtr0074263 // FBtr0074266	X:16267119-16275815	6456	0.039023	0.520535	0.994948	Same	-2.20252	8.63448e-245	9.73305e-244	Down	-0.681247	4.99971e-28	1.56001e-27	Down	-0.031515	0.729114	1	Same	-0.118224	0.195388	0.849627	Same	2.31409	4.62052e-144	5.36075e-142	Up	0.142602	0.272076	0.777042	Same
FBgn0004606	zfh1	FBtr0331180 // FBtr0085701 // FBtr0085702	3R:26591648-26614924	6909	-0.0564834	0.689258	1	Same	-0.708485	1.11975e-06	1.78563e-06	Down	0.144293	0.311189	0.365821	Same	0.0950813	0.649506	1	Same	0.0355972	0.862977	1	Same	0.497273	0.0153885	0.0228218	Same	0.0440284	0.881723	1	Same
FBgn0004607	zfh2	FBtr0307167 // FBtr0089070 // FBtr0332913	4:522436-561500	12409	-0.109543	0.285484	0.845167	Same	1.05585	6.08963e-27	1.48158e-26	Up	4.00047	0	0	Up	-0.0329764	0.812512	1	Same	-0.0411104	0.768811	1	Same	-0.923151	1.66189e-12	4.54952e-12	Down	0.355566	0.0601274	0.521414	Same
FBgn0004611	Plc21C	FBtr0078049 // FBtr0078047 // FBtr0330673 // FBtr0078050 // FBtr0078048 // FBtr0330674	2L:305935-355566	7755	0.0498839	0.589803	1	Same	-0.351681	0.000172144	0.000253687	Same	1.26509	1.52385e-42	5.97178e-42	Up	-0.0670048	0.618198	0.99761	Same	-0.0710787	0.591576	1	Same	0.516815	7.0494e-05	0.000126025	Same	0.285252	0.128227	0.62954	Same
FBgn0004618	gl	FBtr0083585 // FBtr0083584 // FBtr0330042	3R:14193649-14198460	3395	-0.377298	0.624601	1	Same	0.484134	0.479021	0.542549	Same	8.23234	3.50161e-218	6.29957e-217	Up	0.355836	0.64723	1	Same	0.0970272	0.918071	1	Same	-0.351554	0.604053	0.694401	Same	0.201228	0.873373	1	Same
FBgn0004619	GluRIA	FBtr0076982	3L:6617132-6628159	3797	-0.0406246	0.877288	1	Same	1.50035	1.05073e-12	1.95338e-12	Up	5.14645	8.76507e-277	2.2345e-275	Up	0.10706	0.704006	1	Same	0.0699257	0.82474	1	Same	-1.38507	1.86954e-09	4.36243e-09	Down	0.0947853	0.784106	1	Same
FBgn0004620	GluRIIA	FBtr0079106	2L:5555072-5558994	3241	-0.406209	0.00381443	0.153795	Same	1.2894	1.80279e-26	4.35381e-26	Up	0.188978	0.172096	0.212811	Same	0.284757	0.17091	0.701704	Same	0.335114	0.0613168	0.652306	Same	-1.07936	5.65488e-09	1.28558e-08	Down	0.00152421	0.99631	1	Same
FBgn0004622	TkR99D	FBtr0085507 // FBtr0330298 // FBtr0301656	3R:25776518-25795169	2870	0.32821	0.326068	0.880827	Same	1.76675	5.88124e-11	1.04866e-10	Up	4.23738	9.26829e-102	7.12672e-101	Up	-0.234509	0.510331	0.949305	Same	-0.152846	0.69379	1	Same	-1.48037	7.17185e-07	1.44821e-06	Down	0.0197597	0.956359	1	Same
FBgn0004623	Gbeta76C	FBtr0074949	3L:19680737-19683092	1460	0.106103	0.747435	1	Same	-0.0400745	0.90684	0.983227	Same	10.1667	0	0	Up	-0.193709	0.572024	0.978581	Same	1.19809	0.00716934	0.348429	Same	0.134134	0.705686	0.79901	Same	-1.08148	0.0188673	0.375711	Same
FBgn0004629	Cys	FBtr0082980	3R:10394825-10395366	482	-0.210187	0.0344419	0.503691	Same	1.52409	6.11276e-55	2.14248e-54	Up	1.67236	4.29904e-65	2.27349e-64	Up	0.0240472	0.86557	1	Same	0.0953639	0.485461	0.996988	Same	-0.777337	6.99663e-09	1.58322e-08	Down	-0.35444	0.0679889	0.534941	Same
FBgn0004635	rho	FBtr0072694 // FBtr0333207	3L:1463811-1468944	2996	-0.153114	0.138588	0.771742	Same	1.23462	1.50539e-41	4.49011e-41	Up	2.41622	3.99577e-170	5.20213e-169	Up	0.0891394	0.495786	0.944067	Same	0.168533	0.204376	0.852035	Same	-0.91444	8.12534e-15	2.45097e-14	Down	-0.0133336	0.937393	1	Same
FBgn0004636	R	FBtr0332671 // FBtr0072867 // FBtr0303154	3L:1859115-1862239	3010	0.0597979	0.517498	0.994948	Same	-1.23174	5.99141e-38	1.69966e-37	Down	-0.972903	2.42673e-24	7.11621e-24	Down	-0.0607575	0.663712	1	Same	-0.103651	0.439691	0.967755	Same	0.997446	2.74689e-13	7.78338e-13	Up	0.16344	0.406188	0.879782	Same
FBgn0004638	drk	FBtr0087696 // FBtr0087697 // FBtr0087698 // FBtr0087695 // FBtr0087694	2R:9382727-9390346	2940	0.0569751	0.317826	0.876539	Same	-0.763951	1.84342e-38	5.27156e-38	Down	-0.141485	0.0149965	0.0215763	Same	-0.079799	0.350595	0.862749	Same	-0.0263939	0.75109	1	Same	0.358115	2.05857e-05	3.8046e-05	Same	0.203717	0.0926703	0.577923	Same
FBgn0004643	Zw10	FBtr0070441	X:2498230-2500857	2565	-0.0674874	0.313959	0.872223	Same	-2.99953	2.32602e-301	3.28125e-300	Down	-2.49449	8.61709e-216	1.52295e-214	Down	0.014722	0.901702	1	Same	0.142921	0.21827	0.854083	Same	3.08696	4.43873e-141	4.82182e-139	Up	-0.0882263	0.618429	1	Same
FBgn0004644	hh	FBtr0100506	3R:18953891-18967628	2367	0.116697	0.652459	1	Same	0.638497	0.0113271	0.0152679	Up	-0.143591	0.601285	0.669555	Same	-0.282449	0.486217	0.938828	Same	0.00967436	0.978689	1	Same	-0.417855	0.270761	0.33706	Same	-0.00115241	0.998801	1	Same
FBgn0004646	ogre	FBtr0309873 // FBtr0071036 // FBtr0071037 // FBtr0309874 // FBtr0309875 // FBtr0334881	X:6867653-6885351	3929	-0.0189008	0.796228	1	Same	0.0396908	0.58808	0.657513	Same	1.34896	2.35822e-79	1.45934e-78	Up	0.00441882	0.96615	1	Same	0.0436444	0.674503	1	Same	-0.0476507	0.63559	0.727543	Same	0.0574275	0.692142	1	Same
FBgn0004647	N	FBtr0070507 // FBtr0304659	X:3028903-3066254	10141	0.10298	0.138808	0.771742	Same	-2.29022	2.94348e-197	2.74023e-196	Down	-0.740964	3.5955e-25	1.07093e-24	Down	-0.178463	0.0890212	0.574077	Same	-0.144701	0.17248	0.831108	Same	2.09806	1.17157e-88	3.81318e-87	Up	0.245123	0.104771	0.59718	Same
FBgn0004648	svr	FBtr0070084 // FBtr0070085 // FBtr0290016 // FBtr0340146 // FBtr0070081 // FBtr0070086 // FBtr0070087 // FBtr0290017 // FBtr0344737 // FBtr0344738 // FBtr0344739	X:390479-403105	8573	0.0149516	0.824037	1	Same	-0.336393	6.92914e-07	1.11186e-06	Same	0.77092	2.18891e-30	7.10948e-30	Up	-0.0934889	0.34294	0.857699	Same	-0.0613773	0.522221	1	Same	0.40564	1.9818e-05	3.66551e-05	Same	0.176877	0.197471	0.708698	Same
FBgn0004649	yl	FBtr0073897 // FBtr0073898	X:14087247-14093991	6347	0.0207889	0.96063	1	Same	-8.82548	1.3505e-49	4.45854e-49	Down	-8.19307	3.16864e-45	1.28976e-44	Down	-1.60152	0.0155649	0.305477	Same	-0.325801	0.598368	1	Same	7.55475	1.0269e-27	5.30561e-27	Up	1.59347	0.0888889	0.573667	Same
FBgn0004650	fs(1)N	FBtr0070207	X:1216546-1223471	6574	0.0569909	0.488548	0.981221	Same	-4.17467	0	0	Down	-7.78106	0	0	Down	-1.80091	1.17639e-06	0.000802533	Down	-0.401749	0.00266486	0.234274	Same	3.87629	1.47576e-34	9.85865e-34	Up	1.80742	0.000310831	0.0981708	Same
FBgn0004652	fru	FBtr0083644 // FBtr0083641 // FBtr0083650 // FBtr0083640 // FBtr0083645 // FBtr0330040 // FBtr0083648 // FBtr0083649 // FBtr0083651 // FBtr0083652 // FBtr0083642 // FBtr0083643 // FBtr0301284 // FBtr0083646 // FBtr0083647	3R:14239995-14371308	18414	-0.14625	0.213505	0.836515	Same	1.08025	1.71395e-22	3.85944e-22	Up	3.49571	2.28869e-220	4.16581e-219	Up	0.0474682	0.760672	1	Same	0.113541	0.472347	0.989544	Same	-1.46042	1.95543e-23	8.55125e-23	Down	0.172669	0.414724	0.886048	Same
FBgn0004654	Pgd	FBtr0070384 // FBtr0331410	X:2039169-2042599	1892	-0.0600414	0.59673	1	Same	-0.209863	0.0649836	0.0827395	Same	-1.10954	1.88329e-21	5.23204e-21	Down	0.152884	0.368081	0.875294	Same	0.0941691	0.558279	1	Same	0.299197	0.067199	0.0927248	Same	-0.432169	0.0671647	0.533895	Same
FBgn0004655	wapl	FBtr0344159 // FBtr0070429 // FBtr0070430	X:2043969-2053016	7045	0.0220758	0.804201	1	Same	-2.27824	4.13975e-117	2.50101e-116	Down	-0.740988	8.29844e-16	2.05503e-15	Down	-0.0984547	0.466607	0.928519	Same	0.10645	0.439709	0.967755	Same	2.24794	4.46381e-61	7.07531e-60	Up	0.140792	0.471596	0.919883	Same
FBgn0004656	fs(1)h	FBtr0333307 // FBtr0071119 // FBtr0071118 // FBtr0071120 // FBtr0071121 // FBtr0071122 // FBtr0333308 // FBtr0333309 // FBtr0301309	X:7931841-7955469	15669	0.00605311	0.935974	1	Same	-0.781991	2.67261e-24	6.18976e-24	Down	0.760618	6.3705e-24	1.85376e-23	Up	-0.09647	0.382632	0.882317	Same	0.058377	0.589987	1	Same	0.691493	1.1098e-10	2.77286e-10	Up	0.177575	0.250473	0.755665	Same
FBgn0004657	mys	FBtr0340137 // FBtr0340136 // FBtr0071105 // FBtr0340135	X:7955678-7964270	4474	0.0748987	0.291973	0.848312	Same	-0.108478	0.129079	0.159375	Same	-0.215163	0.00295337	0.00461769	Same	-0.197055	0.0645899	0.514758	Same	-0.0304977	0.762896	1	Same	-0.00602357	0.953219	1	Same	0.244174	0.0996567	0.589561	Same
FBgn0004666	sim	FBtr0082711 // FBtr0334614 // FBtr0334613 // FBtr0082710	3R:8883477-8903846	3537	0.0565691	0.69035	1	Same	-3.53667	2.79503e-76	1.21419e-75	Down	-2.2179	9.66141e-38	3.51633e-37	Down	0.301464	0.235428	0.772157	Same	0.144983	0.619127	1	Same	3.83018	3.55204e-42	3.10667e-41	Up	-0.244013	0.548583	0.966813	Same
FBgn0004687	Mlc-c	FBtr0070783 // FBtr0308579	X:5513169-5516572	1395	0.0320067	0.602305	1	Same	-0.399775	1.36976e-10	2.4181e-10	Same	-0.706625	1.99279e-28	6.26719e-28	Down	-0.102144	0.276924	0.808935	Same	-0.0474834	0.590092	1	Same	0.237039	0.00920531	0.0139739	Same	0.245008	0.0622158	0.525204	Same
FBgn0004698	mus210	FBtr0087373 // FBtr0087374 // FBtr0308700	2R:11199015-11205744	4824	0.0228574	0.728494	1	Same	-1.92093	1.59013e-162	1.25033e-161	Down	-0.9301	1.96592e-42	7.69361e-42	Down	-0.109834	0.271503	0.804321	Same	-0.00200686	0.983738	1	Same	1.98989	2.02896e-90	6.93467e-89	Up	0.226366	0.110266	0.604407	Same
FBgn0004777	Ccp84Ag	FBtr0081689	3R:2512450-2513761	1095	0.487991	0.499381	0.989191	Same	-1.27086	0.157585	0.192605	Same	1.00762	0.159869	0.198672	Same	-0.645169	0.529509	0.960076	Same	0.661913	0.556505	1	Same	2.08054	0.0592147	0.0821675	Same	-0.411268	0.753018	1	Same
FBgn0004778	Ccp84Af	FBtr0081695	3R:2515324-2515961	578	0.749423	0.572434	1	Same	1.31594	0.31309	0.362484	Same	0.343178	0.814169	0.880399	Same	-0.601006	0.77069	1	Same	-1.19347	0.508695	1	Same	-3.05735	0.137271	0.180547	Same	3.61502	0.161825	0.670985	Same
FBgn0004779	Ccp84Ae	FBtr0081694	3R:2516609-2517480	752	0.346042	0.777048	1	Same	-1.42186	0.303582	0.351954	Same	0.45418	0.71905	0.78971	Same	-0.41124	0.820301	1	Same	-1.84245	0.254424	0.859366	Same	1.39799	0.43282	0.514336	Same	0.335906	0.511144	0.944665	Same
FBgn0004780	Ccp84Ad	FBtr0081690	3R:2518454-2519239	723	0.0648491	0.948996	1	Same	-0.211648	0.839874	0.916798	Same	0.0541354	0.957727	1	Same	-1.14166	0.495113	0.944067	Same	-1.22325	0.433726	0.963649	Same	-2.76608	0.103034	0.138551	Same	4.09332	0.105035	0.597818	Same
FBgn0004781	Ccp84Ac	FBtr0081693	3R:2520870-2521993	1058	-0.376648	0.764466	1	Same	-3.39825	0.0252365	0.0331875	Down	0.532003	0.673404	0.743504	Same	-0.837695	0.670653	1	Same	1.90803	0.243116	0.859366	Same	3.78368	0.0383688	0.0544726	Same	-1.26258	0.373275	0.858485	Same
FBgn0004782	Ccp84Ab	FBtr0081692	3R:2527690-2528599	832	1.84788	0.122442	0.744206	Same	-1.4109	0.265972	0.313097	Same	3.64909	0.000886411	0.00145265	Up	-2.76402	0.0691618	0.525376	Same	0.892864	0.363539	0.922968	Same	0.440475	0.408632	0.488246	Same	-2.29552	0.222901	0.728348	Same
FBgn0004783	Ccp84Aa	FBtr0081691	3R:2529806-2530625	763	0	1	1	Same	0	1	1	Same	5.37231	9.76427e-05	0.000171627	Up	-1.76982	0.999557	1	Same	0	0.999614	1	Same	-2.01185	0.999539	1	Same	0.944635	0.999594	1	Same
FBgn0004784	inaC	FBtr0087047	2R:12786040-12789080	2340	0.356192	0.279708	0.845167	Same	2.25756	1.31395e-19	2.80961e-19	Up	10.4014	0	0	Up	-0.457194	0.182537	0.716713	Same	0.0433114	0.917508	1	Same	-2.22156	6.06755e-17	2.0172e-16	Down	0.17431	0.654937	1	Same
FBgn0004795	retn	FBtr0072072 // FBtr0072073 // FBtr0340029 // FBtr0340031 // FBtr0340030	2R:19520133-19542343	4464	0.0134805	0.856712	1	Same	-2.56667	7.0605e-212	6.94846e-211	Down	-1.72625	3.9364e-104	3.09094e-103	Down	-0.176673	0.127171	0.640106	Same	0.0312536	0.782964	1	Same	2.60377	6.27993e-113	3.46615e-111	Up	0.253304	0.125521	0.626686	Same
FBgn0004797	mdy	FBtr0080917 // FBtr0080915 // FBtr0080916 // FBtr0080918	2L:16816660-16826964	2678	0.0371449	0.678346	1	Same	-0.530124	5.62567e-09	9.55826e-09	Same	-0.00686049	0.939546	1	Same	0.0631641	0.634273	1	Same	0.0195675	0.878943	1	Same	0.432796	0.000788426	0.00130588	Same	-0.104916	0.572365	0.978516	Same
FBgn0004811	fs(2)ltoPP43	FBtr0081316 // FBtr0081317 // FBtr0332246	2L:19792773-19795851	2431	0.00681117	0.935118	1	Same	-1.71267	1.69292e-76	7.37304e-76	Down	-1.53925	1.5992e-60	7.97965e-60	Down	-0.189647	0.175062	0.706837	Same	0.148525	0.255131	0.860441	Same	1.64584	2.98145e-32	1.82515e-31	Up	0.213588	0.287329	0.788353	Same
FBgn0004828	His3.3B	FBtr0340343 // FBtr0071345 // FBtr0071347 // FBtr0071346	X:9046556-9050702	2547	-0.0225687	0.705154	1	Same	-0.892321	2.45049e-49	8.05728e-49	Down	0.421546	1.72203e-12	3.94854e-12	Same	-0.032868	0.708158	1	Same	0.0262132	0.757545	1	Same	0.769693	1.07656e-19	4.04333e-19	Up	0.180183	0.140321	0.648	Same
FBgn0004832	Xpac	FBtr0070670	X:3996988-3998230	1176	0.00248177	0.976677	1	Same	-1.04896	3.77316e-28	9.35473e-28	Down	-1.67396	1.71733e-53	7.81874e-53	Down	-0.111157	0.514083	0.951324	Same	-0.0281571	0.838259	1	Same	1.49099	2.01929e-20	7.82172e-20	Up	0.169126	0.474133	0.921791	Same
FBgn0004837	Su(H)	FBtr0080700 // FBtr0346621	2L:15039488-15043334	2946	0.081217	0.321131	0.879107	Same	-1.8424	3.324e-82	1.52824e-81	Down	-0.592189	1.94309e-11	4.34557e-11	Down	-0.00139492	0.991456	1	Same	-0.201433	0.151762	0.796677	Same	2.12565	4.92223e-57	6.92646e-56	Up	0.248309	0.201524	0.711357	Same
FBgn0004838	Hrb27C	FBtr0307032 // FBtr0079346 // FBtr0301403 // FBtr0307031 // FBtr0307030 // FBtr0079347 // FBtr0079348 // FBtr0301404	2L:6920704-6932057	8686	0.00628327	0.924538	1	Same	-0.945802	5.16057e-45	1.60785e-44	Down	-0.2243	0.000749328	0.00123333	Same	-0.0911073	0.352271	0.863092	Same	-0.0519864	0.581368	1	Same	0.880384	1.15091e-20	4.50615e-20	Up	0.314492	0.0208906	0.387362	Same
FBgn0004839	otk	FBtr0344879 // FBtr0088028	2R:7888978-7907351	4762	0.0252659	0.862472	1	Same	1.06715	1.81746e-15	3.58304e-15	Up	0.859311	9.30418e-10	1.99075e-09	Up	-0.252398	0.223972	0.761679	Same	0.141201	0.460028	0.98203	Same	-0.889824	2.69682e-06	5.25769e-06	Down	0.243965	0.373773	0.858893	Same
FBgn0004841	TkR86C	FBtr0112789 // FBtr0082315	3R:6563314-6576950	3216	0.637088	0.170561	0.828749	Same	2.38127	5.62426e-11	1.00347e-10	Up	5.2701	8.58672e-86	5.64994e-85	Up	-0.87815	0.0783143	0.548516	Same	-0.245396	0.630785	1	Same	-2.45393	9.74313e-10	2.31047e-09	Down	0.723406	0.212582	0.718664	Same
FBgn0004842	RYa-R	FBtr0085100 // FBtr0345267 // FBtr0345268	3R:22822702-22883657	2294	-0.478887	0.227308	0.836515	Same	1.75858	1.42578e-08	2.39786e-08	Up	1.41823	1.86658e-05	3.42196e-05	Up	0.168195	0.738189	1	Same	0.0354101	0.932143	1	Same	-1.42049	0.000904589	0.00149147	Down	0.250112	0.708943	1	Same
FBgn0004852	Ac76E	FBtr0074897 // FBtr0304746	3L:19932387-19971060	5299	-0.167242	0.0460452	0.542155	Same	1.2313	5.66927e-55	1.98868e-54	Up	1.7335	4.07348e-107	3.27858e-106	Up	0.235561	0.0408805	0.432076	Same	0.195219	0.0820695	0.681283	Same	-1.43731	3.35881e-40	2.72783e-39	Down	-0.18086	0.247242	0.753387	Same
FBgn0004854	B-H2	FBtr0074429 // FBtr0334458	X:17208614-17218208	3138	-0.492294	0.0721757	0.655113	Same	1.04106	2.31617e-06	3.66102e-06	Up	2.99423	3.48595e-63	1.79997e-62	Up	0.480419	0.118595	0.62759	Same	0.602195	0.0722962	0.661487	Same	-1.19153	4.02066e-06	7.76057e-06	Down	-0.460407	0.234015	0.739097	Same
FBgn0004855	RpII15	FBtr0082925 // FBtr0309995 // FBtr0346348	3R:10134811-10135900	1033	-0.113971	0.1672	0.82464	Same	-1.76182	1.7287e-74	7.37257e-74	Down	-1.26356	4.23513e-40	1.60619e-39	Down	0.0054618	0.970057	1	Same	0.269894	0.0534538	0.630902	Same	1.68506	4.95319e-30	2.77975e-29	Up	-0.0129928	0.951566	1	Same
FBgn0004856	Bx42	FBtr0333809 // FBtr0071350	X:8997903-9000637	2400	-0.0518045	0.42665	0.949845	Same	-1.98885	2.28675e-165	1.82246e-164	Down	-1.33789	1.19303e-79	7.41241e-79	Down	0.055907	0.590868	0.985251	Same	0.194217	0.0573082	0.64436	Same	2.0165	1.1889e-82	3.34599e-81	Up	-0.181709	0.228062	0.734847	Same
FBgn0004858	elB	FBtr0080637 // FBtr0342915	2L:14390628-14409549	3323	-0.315056	0.0314591	0.47844	Same	0.907295	6.3656e-11	1.13349e-10	Up	1.38404	2.10112e-23	6.046e-23	Up	0.216488	0.289804	0.82076	Same	0.201763	0.310546	0.893148	Same	-0.968636	4.59351e-07	9.38569e-07	Down	0.138976	0.618432	1	Same
FBgn0004859	ci	FBtr0089178 // FBtr0308074 // FBtr0306168	4:68336-77667	5645	0.0453911	0.625129	1	Same	0.417713	5.96945e-06	9.29932e-06	Same	0.834118	1.78539e-19	4.75928e-19	Up	-0.170893	0.206998	0.743631	Same	-0.0758247	0.56141	1	Same	-0.501057	0.000113303	0.000199874	Same	0.292707	0.118285	0.614671	Same
FBgn0004860	ph-d	FBtr0070433 // FBtr0112843	X:2009760-2017319	6120	-0.0385425	0.6876	1	Same	-1.43326	1.39287e-39	4.04829e-39	Down	0.483936	4.01225e-07	7.8908e-07	Same	-0.0638154	0.649698	1	Same	0.253397	0.102849	0.720204	Same	1.60083	1.59251e-28	8.45063e-28	Up	-0.0789354	0.704194	1	Same
FBgn0004861	ph-p	FBtr0070432 // FBtr0301515 // FBtr0343589 // FBtr0345598	X:2020243-2032404	6881	-0.0305842	0.77712	1	Same	0.664291	7.78016e-11	1.38248e-10	Up	2.21262	7.26322e-121	6.63849e-120	Up	-0.183331	0.193337	0.729883	Same	-0.00493345	0.973123	1	Same	-0.677954	2.72027e-07	5.63515e-07	Down	0.317846	0.0960103	0.582084	Same
FBgn0004862	bap	FBtr0084087	3R:17214602-17216171	1447	-0.0485795	0.907549	1	Same	1.13958	0.0011761	0.00167516	Up	0.184406	0.67215	0.742263	Same	-0.129524	0.841571	1	Same	-0.318458	0.551421	1	Same	-1.41691	0.0173335	0.0255531	Down	0.105472	0.912752	1	Same
FBgn0004863	C15	FBtr0084111	3R:17325708-17338536	1852	0.334352	0.433334	0.9533	Same	1.95634	2.7736e-08	4.62946e-08	Up	1.82122	9.464e-07	1.83711e-06	Up	-0.236409	0.657815	1	Same	-0.550927	0.287397	0.877736	Same	-1.53436	0.00110581	0.0018115	Down	0.0570557	0.92775	1	Same
FBgn0004864	hop	FBtr0073457	X:11254963-11262131	5045	0.0138965	0.894699	1	Same	-1.24733	1.20183e-28	3.00412e-28	Down	-0.387645	0.00036495	0.000616688	Same	0.0398977	0.802478	1	Same	0.0119728	0.939931	1	Same	1.15987	3.12476e-13	8.83209e-13	Up	-0.0475017	0.835878	1	Same
FBgn0004865	Eip78C	FBtr0306157 // FBtr0306158 // FBtr0078306 // FBtr0078307	3L:21219709-21259603	5870	-0.0246388	0.882095	1	Same	0.825019	6.23027e-08	1.02972e-07	Up	3.28567	1.56276e-137	1.63015e-136	Up	-0.23599	0.243805	0.780337	Same	0.129683	0.552293	1	Same	-0.546125	0.00316923	0.0050066	Same	0.251995	0.346852	0.838879	Same
FBgn0004867	RpS2	FBtr0079905 // FBtr0330682 // FBtr0345436	2L:9896265-9897552	1206	-0.0841708	0.224926	0.836515	Same	-2.03167	3.5576e-172	2.92691e-171	Down	-0.695113	2.92473e-23	8.38904e-23	Down	-0.0236931	0.817314	1	Same	0.26044	0.00868778	0.374199	Same	0.990371	3.04276e-23	1.31946e-22	Up	-0.155229	0.279591	0.783371	Same
FBgn0004868	Gdi	FBtr0306169 // FBtr0345433 // FBtr0079862	2L:9491176-9494876	2498	-0.0529248	0.303182	0.861673	Same	-0.86781	2.84211e-61	1.06814e-60	Down	-0.668034	7.07723e-37	2.53736e-36	Down	-0.00510238	0.947388	1	Same	0.0981088	0.185051	0.844418	Same	0.956595	2.38366e-37	1.7576e-36	Up	0.0371494	0.730839	1	Same
FBgn0004870	bab1	FBtr0072642 // FBtr0333270 // FBtr0333268 // FBtr0333269	3L:1036369-1101089	5336	-0.561597	0.0753489	0.668621	Same	0.595031	0.0310287	0.0405699	Up	2.78624	1.06123e-32	3.57904e-32	Up	0.576726	0.124432	0.638062	Same	0.538004	0.191509	0.847826	Same	-0.310746	0.34905	0.423614	Same	-0.483877	0.326847	0.82059	Same
FBgn0004872	piwi	FBtr0080166 // FBtr0340227	2L:10982205-10987420	3065	0.0682492	0.501921	0.99114	Same	-6.22546	0	0	Down	-6.58955	0	0	Down	-0.173391	0.493641	0.943027	Same	-0.254326	0.230688	0.859366	Same	6.05025	6.56669e-100	2.80689e-98	Up	0.608415	0.112825	0.607769	Same
FBgn0004875	enc	FBtr0073152 // FBtr0073153 // FBtr0112845 // FBtr0333208 // FBtr0333209 // FBtr0333210 // FBtr0112844	3L:3818679-3842326	9044	-0.0396607	0.63197	1	Same	-0.876952	3.76187e-25	8.84826e-25	Down	0.414147	5.88611e-07	1.15058e-06	Same	0.00857976	0.943849	1	Same	-0.0956407	0.423431	0.959357	Same	1.01585	8.67202e-18	2.98851e-17	Up	0.2974	0.0811644	0.558364	Same
FBgn0004876	cdi	FBtr0305321 // FBtr0083716	3R:14870604-14919992	6517	-0.00834412	0.915451	1	Same	0.297689	0.000147476	0.000218068	Same	0.079257	0.315964	0.370923	Same	-0.0382456	0.742254	1	Same	-0.000785712	0.994351	1	Same	-0.137582	0.217172	0.275729	Same	0.212978	0.185684	0.69985	Same
FBgn0004878	cas	FBtr0078725 // FBtr0339518	3R:1538697-1542527	3147	-0.584699	0.254623	0.836515	Same	-5.66621	2.30602e-08	3.86072e-08	Down	-2.27026	0.00104257	0.00170137	Down	-2.81125	0.0713905	0.531037	Same	2.86346	0.0598839	0.648375	Same	6.7044	1.46206e-06	2.89745e-06	Up	0.0736012	0.999583	1	Same
FBgn0004880	scrt	FBtr0073165 // FBtr0333136	3L:3983896-3994003	9073	0.165187	0.232226	0.836515	Same	1.5947	7.78395e-39	2.23871e-38	Up	5.33129	0	0	Up	-0.110098	0.507615	0.949305	Same	-0.228668	0.193339	0.848599	Same	-1.42783	1.72081e-21	6.96287e-21	Down	0.52575	0.0150808	0.353444	Same
FBgn0004882	orb	FBtr0334498 // FBtr0084384 // FBtr0084386 // FBtr0084385 // FBtr0100227 // FBtr0100228 // FBtr0301491	3R:19086332-19106578	9539	0.0901752	0.269073	0.838948	Same	-1.07785	2.81359e-38	8.02304e-38	Down	-1.92192	8.98362e-109	7.34495e-108	Down	-0.235555	0.0594507	0.501922	Same	-0.111355	0.340368	0.912202	Same	1.25781	1.37266e-25	6.55577e-25	Up	0.417823	0.0159673	0.358791	Same
FBgn0004885	tok	FBtr0084689 // FBtr0084690 // FBtr0339252	3R:20545419-20574847	5396	-0.237483	0.00871013	0.245539	Same	0.960999	1.20953e-28	3.02249e-28	Up	2.60202	2.12877e-198	3.3217e-197	Up	0.297654	0.0163173	0.310246	Same	0.178102	0.148867	0.793064	Same	-1.05078	2.75419e-19	1.01563e-18	Down	-0.159898	0.344606	0.836144	Same
FBgn0004888	Scsalpha	FBtr0073151 // FBtr0303096	3L:3814211-3818383	1475	-0.0644055	0.251361	0.836515	Same	0.211839	0.000155772	0.000230017	Same	-0.0759321	0.179793	0.221383	Same	0.0629244	0.449819	0.919761	Same	0.0732611	0.35556	0.918911	Same	-0.0909986	0.254661	0.318536	Same	-0.0831238	0.471165	0.919883	Same
FBgn0004889	tws	FBtr0082187 // FBtr0082190 // FBtr0345177 // FBtr0082189 // FBtr0082188 // FBtr0082186 // FBtr0082191 // FBtr0082193 // FBtr0082192	3R:5951851-5965494	5051	0.0251192	0.765147	1	Same	-1.03563	4.71605e-33	1.25499e-32	Down	-0.307311	0.000309854	0.000526141	Same	-0.101735	0.417159	0.903534	Same	0.0126183	0.917272	1	Same	0.994462	3.35706e-16	1.07723e-15	Up	0.246948	0.159567	0.669453	Same
FBgn0004892	sob	FBtr0077558	2L:3578013-3580769	2609	-0.0347536	0.883083	1	Same	1.64388	3.35779e-17	6.85917e-17	Up	0.259859	0.282482	0.334193	Same	-0.0878872	0.805474	1	Same	-0.106496	0.714826	1	Same	-1.33417	1.97763e-05	3.65858e-05	Down	0.16022	0.726736	1	Same
FBgn0004893	bowl	FBtr0077490 // FBtr0307027 // FBtr0077491 // FBtr0307028 // FBtr0307029 // FBtr0077492 // FBtr0077493	2L:3771700-3784121	4273	-0.150645	0.0897778	0.704197	Same	0.644339	2.19225e-14	4.21567e-14	Up	0.510555	4.94966e-09	1.03872e-08	Same	0.0283977	0.825854	1	Same	0.267188	0.0264046	0.538605	Same	-0.576485	1.83543e-06	3.61094e-06	Same	-0.116789	0.505078	0.94286	Same
FBgn0004895	fd64A	FBtr0309789 // FBtr0073192	3L:4018878-4021279	1411	0.36739	0.589548	1	Same	1.61182	0.00571376	0.00784544	Up	0.0992734	0.89744	0.961664	Same	-1.58268	0.19711	0.733748	Same	-0.305782	0.70816	1	Same	-1.90994	0.0698979	0.0962775	Same	0.944699	0.569031	0.97716	Same
FBgn0004896	fd59A	FBtr0071898	2R:18755682-18758229	2226	-0.0767973	0.902689	1	Same	-1.90265	0.0262283	0.0344493	Down	6.27293	1.09495e-152	1.27123e-151	Up	-0.0323904	0.967476	1	Same	2.04447	0.0576765	0.644574	Same	2.19568	0.0111887	0.0168319	Up	-1.83721	0.0886997	0.573238	Same
FBgn0004897	fd96Ca	FBtr0339246 // FBtr0084770	3R:20908406-20910600	2194	1.10973	0.196488	0.836515	Same	1.59581	0.0534859	0.068535	Same	2.82025	0.000223309	0.000382768	Up	-0.651841	0.510624	0.949305	Same	-1.44433	0.198667	0.851323	Same	-1.18221	0.229734	0.290145	Same	0.89714	0.49874	0.940851	Same
FBgn0004898	fd96Cb	FBtr0084771	3R:20920734-20921821	1087	-0.363714	0.526239	0.994948	Same	0.550526	0.278311	0.324906	Same	1.72215	0.000134091	0.000233288	Up	0.427676	0.539143	0.963477	Same	0.949382	0.194031	0.849088	Same	0.0167842	0.995187	1	Same	-1.40992	0.119293	0.615782	Same
FBgn0004901	Prat	FBtr0304705 // FBtr0081764	3R:3735320-3737501	2103	0.0802568	0.293435	0.850243	Same	-3.13465	1.528e-237	1.67481e-236	Down	-3.21136	1.64609e-227	3.12281e-226	Down	-0.393182	0.014452	0.293427	Same	-0.0801415	0.567614	1	Same	2.82795	5.12423e-64	8.93597e-63	Up	0.530466	0.0281314	0.415106	Same
FBgn0004903	Rb97D	FBtr0085093 // FBtr0100340 // FBtr0100338 // FBtr0085092 // FBtr0100335 // FBtr0100334 // FBtr0100336 // FBtr0100337 // FBtr0100339	3R:22697851-22701464	3281	0.0493113	0.519305	0.994948	Same	-0.0117939	0.878104	0.955106	Same	0.0533476	0.49296	0.556968	Same	-0.240239	0.036407	0.416	Same	-0.0697698	0.52198	1	Same	0.121452	0.269389	0.335483	Same	0.258556	0.10432	0.596776	Same
FBgn0004907	14-3-3zeta	FBtr0088415 // FBtr0088412 // FBtr0088416 // FBtr0088418 // FBtr0088417 // FBtr0088414 // FBtr0088419 // FBtr0088413 // FBtr0100182 // FBtr0100183 // FBtr0332916 // FBtr0332917	2R:5987182-5997192	3625	0.00682727	0.913115	1	Same	0.00801441	0.898121	0.974454	Same	1.14175	5.46484e-73	3.15728e-72	Up	-0.0929663	0.311832	0.836543	Same	0.0214113	0.808918	1	Same	0.135337	0.12535	0.165904	Same	0.220094	0.0842384	0.563352	Same
FBgn0004908	Arl2	FBtr0081838	3R:4166822-4167594	653	0.0343668	0.703553	1	Same	0.0648184	0.475432	0.538806	Same	-0.581811	1.19801e-08	2.48233e-08	Same	-0.11551	0.446706	0.918233	Same	-0.113587	0.380757	0.933506	Same	0.119189	0.406749	0.486268	Same	0.346651	0.0955194	0.580786	Same
FBgn0004910	Eip63F-1	FBtr0303420 // FBtr0303422 // FBtr0073174 // FBtr0303421	3L:3909973-3935617	3534	-0.120909	0.31057	0.868081	Same	0.965583	4.25223e-16	8.49699e-16	Up	1.3243	1.57734e-28	4.96614e-28	Up	0.00268683	0.987593	1	Same	0.0604414	0.717404	1	Same	-0.806823	1.18211e-06	2.35498e-06	Down	0.291866	0.223138	0.728348	Same
FBgn0004911	Eip63F-2	FBtr0073162	3L:3934718-3935992	1274	-0.151282	0.711434	1	Same	0.920599	0.0134726	0.0180641	Up	-0.942559	0.0500453	0.0673284	Same	0.37724	0.595173	0.986556	Same	0.051913	0.92221	1	Same	-1.0769	0.121529	0.161273	Same	0.239186	0.80377	1	Same
FBgn0004913	Gnf1	FBtr0078837 // FBtr0100159	3R:732344-735803	3270	0.053541	0.461822	0.965828	Same	-1.74269	2.15788e-111	1.24882e-110	Down	-2.39126	1.98204e-184	2.80995e-183	Down	-0.207306	0.0866297	0.569572	Same	-0.0873383	0.421217	0.958622	Same	1.64745	4.93859e-44	4.59256e-43	Up	0.452261	0.00806768	0.293792	Same
FBgn0004914	Hnf4	FBtr0079747 // FBtr0336633 // FBtr0079748 // FBtr0112846 // FBtr0344784	2L:8687226-8709611	5366	0.00562705	0.926444	1	Same	0.0822562	0.177348	0.215694	Same	-0.00935921	0.880105	0.944989	Same	0.0126787	0.889312	1	Same	-0.00996939	0.908164	1	Same	-0.171065	0.0517149	0.0722291	Same	0.0467511	0.712503	1	Same
FBgn0004915	TfIIB	FBtr0080025 // FBtr0333489	2L:10431338-10433116	1600	0.0408528	0.51354	0.994948	Same	-0.90745	6.94757e-42	2.0839e-41	Down	-1.31182	1.98309e-74	1.16667e-73	Down	-0.150346	0.163302	0.692469	Same	-0.0151011	0.87392	1	Same	0.934949	7.36682e-19	2.66414e-18	Up	0.149799	0.327334	0.82059	Same
FBgn0004919	gol	FBtr0072459 // FBtr0300179 // FBtr0306330 // FBtr0300178	2R:20960150-20971870	4149	-0.294992	0.0135275	0.310514	Same	1.0394	1.18303e-21	2.62476e-21	Up	3.47221	8.41839e-244	1.7552e-242	Up	0.098676	0.517284	0.953451	Same	0.348745	0.026496	0.538605	Same	-0.823623	3.7274e-09	8.55942e-09	Down	-0.0810257	0.689434	1	Same
FBgn0004921	Ggamma1	FBtr0088647 // FBtr0088645 // FBtr0088646	2R:4788909-4792296	2770	-0.0361989	0.642325	1	Same	0.827242	1.61856e-26	3.91276e-26	Up	2.8849	5.1111e-275	1.2838e-273	Up	-0.01615	0.885891	1	Same	0.0135625	0.901263	1	Same	-0.650561	1.59529e-09	3.7368e-09	Down	0.27346	0.0786807	0.554848	Same
FBgn0004924	Top1	FBtr0074005 // FBtr0100294 // FBtr0308699 // FBtr0074006 // FBtr0340434	X:15213512-15222062	6240	0.0410028	0.610109	1	Same	-2.68831	3.79377e-208	3.67629e-207	Down	-2.37594	4.70811e-166	5.99231e-165	Down	-0.0965686	0.430804	0.9106	Same	-0.0359867	0.75962	1	Same	2.44174	1.57509e-90	5.40506e-89	Up	0.173861	0.314901	0.813738	Same
FBgn0004926	eIF-2beta	FBtr0075968	3L:12518193-12519831	1125	0.0876297	0.0976334	0.704948	Same	-1.47622	3.87352e-152	2.87856e-151	Down	-1.73038	1.07299e-194	1.63537e-193	Down	-0.0712871	0.401002	0.893495	Same	0.0108867	0.889884	1	Same	0.97137	3.58697e-30	2.02636e-29	Up	-0.0396597	0.746365	1	Same
FBgn0004956	os	FBtr0074581 // FBtr0112847 // FBtr0343592	X:18199387-18203324	3121	0.590011	0.1353	0.763079	Same	0.941239	0.0142318	0.0190416	Up	-0.948224	0.0684376	0.0897986	Same	-1.76177	0.0458981	0.456172	Same	-0.555387	0.293562	0.882721	Same	-1.1307	0.13774	0.181081	Same	1.33369	0.26832	0.772375	Same
FBgn0004957	por	FBtr0074577 // FBtr0333247 // FBtr0310487	X:18271554-18273887	2333	-0.09162	0.394718	0.929191	Same	-1.78937	5.67024e-43	1.72228e-42	Down	-1.0552	3.08935e-17	7.88637e-17	Down	-0.109219	0.566449	0.975581	Same	0.235037	0.219726	0.854083	Same	2.19752	1.10121e-30	6.36004e-30	Up	-0.119487	0.671447	1	Same
FBgn0004959	phm	FBtr0074603 // FBtr0342846	X:18579799-18582466	2200	0.197418	0.422635	0.949365	Same	-0.276936	0.298312	0.346173	Same	-0.553717	0.0601619	0.0800021	Same	-0.331038	0.451512	0.921007	Same	0.34816	0.335816	0.908755	Same	1.28882	0.00114481	0.00187341	Up	-0.14787	0.796705	1	Same
FBgn0005198	gig	FBtr0074819 // FBtr0332690	3L:20122281-20132110	5780	0.0270241	0.736878	1	Same	-0.677777	5.77777e-16	1.1505e-15	Down	0.160303	0.0493531	0.0664497	Same	0.00155976	0.989595	1	Same	0.042866	0.717472	1	Same	0.764079	7.52952e-11	1.8974e-10	Up	0.018125	0.914634	1	Same
FBgn0005278	Sam-S	FBtr0089437 // FBtr0330656 // FBtr0089428 // FBtr0089429 // FBtr0308091 // FBtr0089432 // FBtr0089430 // FBtr0089431 // FBtr0089433 // FBtr0089434 // FBtr0089435 // FBtr0089436	2L:106903-114432	3550	0.0448671	0.425934	0.949551	Same	-1.37399	8.83448e-124	5.56191e-123	Down	-0.679236	1.41943e-32	4.7805e-32	Down	-0.0700293	0.403385	0.895599	Same	-0.0939185	0.246155	0.859366	Same	1.29726	3.55912e-57	5.0249e-56	Up	0.185676	0.112961	0.607769	Same
FBgn0005322	nmd	FBtr0343612 // FBtr0080065 // FBtr0343611	2L:10302173-10303947	1717	0.054751	0.444578	0.956609	Same	-1.02259	3.98011e-42	1.19677e-41	Down	-1.21883	1.91909e-55	8.97205e-55	Down	-0.113018	0.323351	0.844154	Same	-0.0415653	0.695567	1	Same	0.966062	7.16963e-18	2.48129e-17	Up	0.181369	0.262689	0.766703	Same
FBgn0005355	Su(fu)	FBtr0082665	3R:8515595-8517190	1595	-0.063655	0.379951	0.917079	Same	-1.76234	3.40558e-94	1.74107e-93	Down	-1.45564	1.43806e-63	7.46155e-63	Down	0.0720944	0.581105	0.981804	Same	0.153109	0.220008	0.854083	Same	1.9219	2.2052e-47	2.30593e-46	Up	-0.226183	0.242242	0.749226	Same
FBgn0005386	ash1	FBtr0306009 // FBtr0306010	3L:19583873-19591855	7609	0.0664224	0.423545	0.949551	Same	-1.16538	1.31182e-41	3.91823e-41	Down	-0.597449	2.32139e-12	5.30003e-12	Down	-0.164106	0.190133	0.726124	Same	-0.0855843	0.480208	0.994408	Same	1.15105	4.49755e-21	1.78843e-20	Up	0.388449	0.0273576	0.414372	Same
FBgn0005390	fs(1)M3	FBtr0070892	X:5852240-5858280	5683	0.0926617	0.531605	0.994948	Same	-8.7715	9.63407e-306	1.37843e-304	Down	-6.51857	2.59396e-229	4.99323e-228	Down	-1.01848	0.000564855	0.0476911	Down	-0.165804	0.661773	1	Same	7.37237	1.98997e-79	5.17363e-78	Up	0.772319	0.165602	0.675476	Same
FBgn0005391	Yp2	FBtr0339648 // FBtr0071424	X:9944984-9946669	1616	-0.193848	0.678277	1	Same	-8.74809	1.34767e-40	3.97037e-40	Down	1.92936	6.60239e-05	0.000117174	Up	0.173081	0.801112	1	Same	1.27098	0.0569147	0.64436	Same	-1.31588	0.0493322	0.0690886	Same	-1.76266	0.0664643	0.532675	Same
FBgn0005411	U2af50	FBtr0074234 // FBtr0307176 // FBtr0307177 // FBtr0307178	X:16250729-16253072	1639	-0.0428794	0.462389	0.966245	Same	-1.67291	7.77276e-155	5.84757e-154	Down	-1.31108	1.41369e-96	1.03612e-95	Down	0.0337139	0.714683	1	Same	0.0800136	0.36776	0.924203	Same	1.65046	1.86249e-72	4.07762e-71	Up	-0.0185377	0.888423	1	Same
FBgn0005427	ewg	FBtr0100582 // FBtr0100577 // FBtr0100578 // FBtr0100579 // FBtr0100580 // FBtr0100581 // FBtr0089442 // FBtr0332976 // FBtr0332977 // FBtr0332978 // FBtr0308209 // FBtr0308208 // FBtr0089441	X:162542-173751	6963	-0.00656767	0.923025	1	Same	-1.10534	9.49586e-54	3.2877e-53	Down	0.811252	3.58596e-33	1.21539e-32	Up	-0.110262	0.265972	0.7989	Same	0.00781903	0.938462	1	Same	0.931907	1.90406e-21	7.68974e-21	Up	0.268659	0.0572997	0.512184	Same
FBgn0005533	RpS17	FBtr0076479	3L:9421895-9422921	531	-0.0606849	0.310286	0.868081	Same	-1.33138	1.66317e-104	9.18868e-104	Down	-0.35176	4.94142e-09	1.03724e-08	Same	-0.0808223	0.361105	0.869167	Same	0.217414	0.0109323	0.407097	Same	0.527417	7.79239e-10	1.85847e-09	Same	-0.137571	0.266174	0.768903	Same
FBgn0005536	Mbs	FBtr0308213 // FBtr0308214 // FBtr0308215 // FBtr0112851 // FBtr0112852 // FBtr0301472 // FBtr0301473 // FBtr0301575 // FBtr0308212 // FBtr0308216 // FBtr0333616 // FBtr0075441 // FBtr0112850	3L:16045059-16075126	7772	-0.0311997	0.667294	1	Same	0.749906	1.85981e-25	4.40603e-25	Up	1.13609	1.04231e-55	4.89041e-55	Up	-0.0153446	0.884188	1	Same	0.0496905	0.624353	1	Same	-0.779803	1.03943e-14	3.12047e-14	Down	0.175921	0.226172	0.732857	Same
FBgn0005558	ey	FBtr0089235 // FBtr0089236 // FBtr0100396 // FBtr0100395	4:718315-741799	3710	0.399656	0.152783	0.7937	Same	0.156441	0.595733	0.66572	Same	5.47758	7.93005e-285	2.11986e-283	Up	-0.533823	0.0718616	0.531483	Same	-0.427173	0.297263	0.884289	Same	0.22745	0.468356	0.552598	Same	0.623954	0.147939	0.658619	Same
FBgn0005561	sv	FBtr0089327 // FBtr0089328 // FBtr0100342 // FBtr0100344 // FBtr0100345 // FBtr0100346 // FBtr0301563	4:1109424-1133943	5199	-0.222377	0.173274	0.834329	Same	1.28275	6.2579e-20	1.3447e-19	Up	4.23684	4.64119e-253	1.02799e-251	Up	0.184636	0.339543	0.856024	Same	0.278774	0.175915	0.835486	Same	-1.11489	6.34596e-11	1.6046e-10	Down	-0.144277	0.562405	0.972276	Same
FBgn0005564	Shal	FBtr0112853 // FBtr0333273 // FBtr0074973	3L:19559951-19577668	4598	-0.232356	0.0612315	0.608214	Same	0.697438	9.81811e-10	1.69929e-09	Up	3.91214	0	0	Up	0.135734	0.372237	0.876766	Same	0.21871	0.185926	0.844467	Same	-0.415636	0.00302096	0.00478211	Same	0.022054	0.91515	1	Same
FBgn0005585	Crc	FBtr0334618 // FBtr0082103	3R:5454413-5456573	1673	0.092128	0.188546	0.836515	Same	-0.355644	4.33339e-07	6.99801e-07	Same	-0.942422	1.16964e-39	4.39873e-39	Down	-0.0501276	0.631261	1	Same	0.00426359	0.96578	1	Same	0.226557	0.0243566	0.0353503	Same	-0.0449397	0.756919	1	Same
FBgn0005586	Rab3	FBtr0088257	2R:6608840-6616708	3752	0.0575991	0.670727	1	Same	1.9107	2.51067e-62	9.5579e-62	Up	5.33687	0	0	Up	-0.193404	0.228397	0.765217	Same	-0.19342	0.249598	0.859366	Same	-1.60115	3.85093e-30	2.17044e-29	Down	0.516913	0.0115277	0.325506	Same
FBgn0005590	scw	FBtr0343860 // FBtr0081261	2L:19699379-19700968	1589	4.18702	0.000707198	0.0550743	Same	0	1	1	Same	4.29532	0.000668842	0.00110448	Up	-3.96229	0.0071278	0.203548	Same	-2.63397	0.999526	1	Same	0.41282	0.999594	1	Same	2.51261	0.999533	1	Same
FBgn0005592	btl	FBtr0075778 // FBtr0100676	3L:14068872-14076329	3963	-0.288289	0.0318429	0.481881	Same	0.699765	2.38589e-09	4.09328e-09	Up	1.5127	1.62825e-43	6.47314e-43	Up	0.211647	0.208932	0.745312	Same	0.499994	0.0034973	0.275324	Same	-0.832785	4.31526e-08	9.36822e-08	Down	-0.407531	0.0667757	0.532675	Same
FBgn0005593	RpL7	FBtr0343653 // FBtr0079946	2L:10201004-10202321	1164	-0.0562765	0.35676	0.899414	Same	-1.46652	6.50427e-121	4.02067e-120	Down	-0.337215	3.79353e-08	7.73815e-08	Same	-0.0403801	0.654326	1	Same	0.220834	0.011182	0.411009	Same	0.46843	8.09598e-08	1.73181e-07	Same	-0.102618	0.415099	0.886269	Same
FBgn0005596	yem	FBtr0085415 // FBtr0330292	3R:24944052-24948601	4233	-0.0106179	0.865711	1	Same	-2.94395	0	0	Down	-2.97309	3.55141e-307	1.10327e-305	Down	0.0280401	0.817704	1	Same	-0.00114855	0.991712	1	Same	3.10979	2.55119e-139	2.66936e-137	Up	0.115754	0.517775	0.947189	Same
FBgn0005612	Sox14	FBtr0343282 // FBtr0072157 // FBtr0072158	2R:19866324-19872700	3577	-0.211583	0.0434617	0.540292	Same	0.43612	1.53573e-05	2.36091e-05	Same	0.589542	8.08161e-09	1.68416e-08	Up	0.0690826	0.648367	1	Same	0.047729	0.742236	1	Same	-0.731854	4.03122e-07	8.25955e-07	Down	0.169747	0.419457	0.888864	Same
FBgn0005613	Sox15	FBtr0087576	2R:10088895-10099918	3648	-0.274816	0.387276	0.922357	Same	1.64693	9.90486e-11	1.75545e-10	Up	2.48033	1.30005e-24	3.83471e-24	Up	-0.1454	0.713644	1	Same	0.147159	0.700993	1	Same	-1.6063	6.97394e-07	1.40908e-06	Down	0.184327	0.709906	1	Same
FBgn0005614	trpl	FBtr0088473 // FBtr0088471 // FBtr0301662	2R:5641202-5653023	3879	0.202081	0.544547	0.996873	Same	0.493615	0.134628	0.165866	Same	10.3879	5.69704e-142	6.15735e-141	Up	-0.319447	0.470204	0.930068	Same	1.05256	0.0210372	0.505947	Same	-0.629947	0.138409	0.181848	Same	-0.940145	0.118571	0.614741	Same
FBgn0005616	msl-2	FBtr0077570 // FBtr0077571	2L:3462218-3466112	3841	0.0420655	0.696095	1	Same	1.12126	4.70078e-30	1.2009e-29	Up	1.72713	1.71516e-71	9.7312e-71	Up	-0.107981	0.449038	0.91933	Same	0.157737	0.260254	0.862868	Same	-0.711192	4.85724e-08	1.05127e-07	Down	0.0644246	0.731099	1	Same
FBgn0005617	msl-1	FBtr0081130 // FBtr0343118	2L:18683720-18688800	5019	0.0945455	0.1727	0.833288	Same	-2.6431	8.57193e-257	1.01878e-255	Down	-1.81352	3.84574e-131	3.79567e-130	Down	-0.168765	0.117681	0.627505	Same	-0.097611	0.357798	0.919733	Same	2.65307	1.56389e-133	1.38198e-131	Up	0.356495	0.0211013	0.388007	Same
FBgn0005619	Hdc	FBtr0345474 // FBtr0331923 // FBtr0331924 // FBtr0088333	2R:6125493-6133582	3816	-0.00232405	0.99326	1	Same	1.33377	4.21945e-09	7.19196e-09	Up	5.47884	5.81394e-266	1.40648e-264	Up	-0.183686	0.535878	0.960927	Same	0.18669	0.575638	1	Same	-1.27225	3.33355e-07	6.86971e-07	Down	0.0872958	0.812996	1	Same
FBgn0005624	Psc	FBtr0345375 // FBtr0087798 // FBtr0345196	2R:8853502-8868499	6327	-0.0445404	0.722296	1	Same	-2.36697	3.50406e-58	1.27342e-57	Down	-1.01302	6.37921e-14	1.51465e-13	Down	-0.0882655	0.659022	1	Same	0.10846	0.608769	1	Same	2.4887	1.32156e-33	8.48617e-33	Up	0.0437586	0.883889	1	Same
FBgn0005626	ple	FBtr0345585 // FBtr0076956 // FBtr0076957	3L:6706456-6712625	3799	-0.0803878	0.632232	1	Same	1.60706	6.35443e-22	1.41629e-21	Up	2.46605	2.0736e-47	8.73214e-47	Up	0.0652565	0.785861	1	Same	-0.0537756	0.817246	1	Same	-1.96686	1.47374e-17	5.02192e-17	Down	0.0761651	0.817868	1	Same
FBgn0005630	lola	FBtr0089347 // FBtr0089357 // FBtr0089365 // FBtr0089366 // FBtr0089364 // FBtr0089361 // FBtr0089360 // FBtr0089355 // FBtr0089346 // FBtr0089345 // FBtr0089343 // FBtr0343132 // FBtr0089350 // FBtr0089359 // FBtr0089351 // FBtr0089348 // FBtr0089353 // FBtr0089363 // FBtr0089349 // FBtr0089342 // FBtr0100286 // FBtr0089344 // FBtr0089352 // FBtr0089356 // FBtr0089362	2R:6369399-6430796	25177	0.0281157	0.67167	1	Same	-1.70758	4.33031e-136	2.92373e-135	Down	-0.467152	2.59511e-12	5.91944e-12	Same	-0.104002	0.289137	0.820642	Same	-0.00372173	0.96874	1	Same	1.7604	4.81776e-76	1.16219e-74	Up	0.240491	0.0787052	0.554848	Same
FBgn0005631	robo	FBtr0071922 // FBtr0343013	2R:18580029-18588475	6772	0.0698512	0.614091	1	Same	1.07146	5.20919e-16	1.03873e-15	Up	2.69853	1.01297e-95	7.37037e-95	Up	-0.19246	0.302779	0.828795	Same	-0.0674103	0.718535	1	Same	-0.927737	1.23713e-07	2.61713e-07	Down	0.373368	0.139702	0.646713	Same
FBgn0005632	faf	FBtr0085843 // FBtr0085844 // FBtr0339188 // FBtr0339189 // FBtr0307548 // FBtr0307547 // FBtr0307550	3R:27602742-27616403	10467	0.059617	0.479857	0.977189	Same	-0.653582	1.67735e-14	3.23428e-14	Down	0.424168	5.2605e-07	1.02982e-06	Same	-0.095447	0.442415	0.915514	Same	-0.00396485	0.973654	1	Same	0.609363	3.66697e-07	7.53315e-07	Up	0.190905	0.269231	0.7738	Same
FBgn0005633	fln	FBtr0074910 // FBtr0332723	3L:19982651-19984320	1295	-0.0489713	0.813997	1	Same	1.27879	1.35794e-09	2.34243e-09	Up	-6.68834	4.55763e-117	4.01915e-116	Down	-1.20147	0.0103536	0.2462	Same	0.257122	0.38166	0.933889	Same	-1.98786	2.24051e-06	4.38663e-06	Down	1.2044	0.0611828	0.522643	Same
FBgn0005636	nvy	FBtr0072267 // FBtr0330612 // FBtr0330611 // FBtr0330610	2R:20163257-20178607	3495	-0.22906	0.225387	0.836515	Same	2.56574	1.70724e-78	7.6103e-78	Up	3.10807	1.91094e-119	1.72076e-118	Up	0.22357	0.305667	0.831443	Same	0.0822366	0.703524	1	Same	-2.2083	2.35816e-37	1.7403e-36	Down	0.0327647	0.90337	1	Same
FBgn0005638	slbo	FBtr0072272 // FBtr0339359	2R:20219045-20221830	2785	-0.390477	0.0265916	0.435658	Same	-0.525174	0.00352495	0.0048984	Same	-2.81523	2.05293e-28	6.45515e-28	Down	-0.410312	0.396572	0.890643	Same	0.177521	0.502439	1	Same	0.470887	0.270348	0.336603	Same	0.770912	0.233538	0.739097	Same
FBgn0005640	Eip63E	FBtr0110920 // FBtr0073131 // FBtr0330068 // FBtr0073132 // FBtr0302598 // FBtr0110921 // FBtr0110922 // FBtr0110923 // FBtr0073133 // FBtr0073134 // FBtr0301948 // FBtr0110925 // FBtr0073135 // FBtr0110924	3L:3515751-3610521	6530	0.0339618	0.658324	1	Same	-0.39226	4.89331e-07	7.8843e-07	Same	1.08293	1.59521e-45	6.52115e-45	Up	-0.117138	0.293914	0.823192	Same	-0.0645935	0.558576	1	Same	0.611195	1.52732e-08	3.40457e-08	Up	0.292385	0.0606272	0.522607	Same
FBgn0005642	wdn	FBtr0085356	3R:24633705-24637059	3181	0.00800169	0.9107	1	Same	-2.38257	2.2413e-180	1.93155e-179	Down	-1.52112	1.44807e-81	9.16396e-81	Down	-0.14771	0.211036	0.746792	Same	-0.0160113	0.893392	1	Same	2.23736	9.94293e-76	2.37502e-74	Up	0.257135	0.14416	0.652993	Same
FBgn0005648	Pabp2	FBtr0088785 // FBtr0088786	2R:4018936-4021879	2132	0.15392	0.0917494	0.704782	Same	-1.05777	2.33006e-28	5.79372e-28	Down	-1.08876	7.66546e-29	2.42956e-28	Down	-0.261988	0.0684285	0.523575	Same	-0.206379	0.126952	0.755766	Same	1.09067	7.65018e-15	2.31091e-14	Up	0.293403	0.148409	0.659315	Same
FBgn0005649	Rox8	FBtr0084591 // FBtr0333200 // FBtr0333201 // FBtr0333202 // FBtr0084592 // FBtr0084594	3R:19868778-19873987	4001	0.0627382	0.404876	0.939418	Same	-1.67972	1.37791e-100	7.38073e-100	Down	-1.15709	5.14431e-50	2.24045e-49	Down	-0.153134	0.177572	0.710581	Same	-0.153723	0.160881	0.81237	Same	1.68212	5.45711e-52	6.57745e-51	Up	0.333518	0.036485	0.453858	Same
FBgn0005654	lat	FBtr0087768 // FBtr0087769	2R:9090233-9094052	3306	0	1	1	Same	0	1	1	Same	0	1	1	Same	0	1	1	Same	0	1	1	Same	0	1	1	Same	0	1	1	Same
FBgn0005655	PCNA	FBtr0086308 // FBtr0086307	2R:16149259-16150388	1068	0.00438985	0.962059	1	Same	-5.5728	0	0	Down	-6.53225	0	0	Down	0.503804	0.104967	0.605233	Same	0.357098	0.103339	0.72053	Same	4.56903	5.1612e-21	2.04898e-20	Up	-0.449736	0.415571	0.886943	Same
FBgn0005658	Ets65A	FBtr0077054 // FBtr0077055	3L:6090717-6117013	4911	-0.66822	0.0286091	0.455157	Same	0.880664	0.00030296	0.000442341	Up	4.74711	2.15509e-184	3.05275e-183	Up	0.59331	0.0691433	0.525376	Same	0.70318	0.0618912	0.652306	Same	-0.700437	0.00855098	0.0130223	Down	-0.481195	0.236091	0.741529	Same
FBgn0005659	Ets98B	FBtr0085224 // FBtr0339318	3R:23562260-23574088	3516	-0.1755	0.109649	0.721434	Same	1.29684	3.66287e-41	1.08682e-40	Up	2.08206	3.6033e-109	2.96023e-108	Up	0.110438	0.433129	0.911865	Same	0.0100967	0.942423	1	Same	-1.4654	1.70516e-30	9.76547e-30	Down	-0.0297658	0.873125	1	Same
FBgn0005660	Ets21C	FBtr0344014 // FBtr0078079 // FBtr0112854 // FBtr0345429	2L:544925-552923	5402	0.100919	0.776659	1	Same	1.85463	1.00443e-09	1.73808e-09	Up	1.69741	7.2302e-08	1.46363e-07	Up	-1.14954	0.0190823	0.330285	Same	-0.264611	0.551219	1	Same	-1.95745	2.65382e-06	5.17564e-06	Down	0.909555	0.150113	0.660862	Same
FBgn0005664	Cry	FBtr0080281 // FBtr0342578	2L:11944129-11947131	2259	0.74139	0.0239074	0.411444	Same	2.92335	1.54711e-28	3.85816e-28	Up	6.84039	1.26608e-180	1.75838e-179	Up	-1.92222	2.44222e-07	0.000250637	Down	-0.525383	0.16805	0.821232	Same	-2.89271	1.92142e-20	7.45445e-20	Down	1.29501	0.00396971	0.239319	Same
FBgn0005666	bt	FBtr0089793 // FBtr0301340 // FBtr0334483 // FBtr0344988 // FBtr0334482	4:745026-797100	27970	-0.140254	0.100258	0.704948	Same	1.54745	1.79922e-70	7.40305e-70	Up	0.333015	9.65437e-05	0.000169748	Same	0.0562785	0.653973	1	Same	0.0866737	0.472213	0.989544	Same	-2.18218	1.66188e-71	3.52969e-70	Down	0.128497	0.460674	0.9136	Same
FBgn0005670	Cyp4d1	FBtr0070427 // FBtr0070428	X:2053178-2056213	2281	0.149748	0.241357	0.836515	Same	-1.50132	1.99687e-25	4.72812e-25	Down	-1.7451	5.15348e-30	1.66432e-29	Down	-0.406911	0.0842412	0.56431	Same	-0.273327	0.188198	0.846753	Same	0.999066	3.5863e-05	6.52559e-05	Up	0.31087	0.383021	0.865335	Same
FBgn0005671	Vha55	FBtr0082670 // FBtr0082671 // FBtr0301661	3R:8449484-8453551	2783	-0.163375	0.0430328	0.53728	Same	-0.140528	0.0818855	0.103487	Same	-0.608684	8.67066e-14	2.05073e-13	Down	0.107497	0.369299	0.875663	Same	0.132976	0.244757	0.859366	Same	0.192488	0.0943754	0.127632	Same	-0.0238932	0.885667	1	Same
FBgn0005672	spi	FBtr0081270 // FBtr0081269 // FBtr0081268 // FBtr0100597 // FBtr0081267	2L:19567900-19577315	1812	-0.0119564	0.860377	1	Same	-0.287339	3.58165e-05	5.43171e-05	Same	0.869781	6.32336e-39	2.34854e-38	Up	-0.0344215	0.724506	1	Same	-0.0657173	0.507143	1	Same	0.419356	1.02587e-05	1.93264e-05	Same	0.324657	0.0180009	0.367289	Same
FBgn0005674	Aats-glupro	FBtr0084511 // FBtr0084512	3R:19777858-19784113	5446	0.100038	0.233938	0.836515	Same	-1.04796	5.86796e-34	1.58326e-33	Down	-0.903545	1.51782e-25	4.55346e-25	Down	-0.143179	0.258225	0.792707	Same	-0.0416941	0.730512	1	Same	0.649913	1.38597e-07	2.92149e-07	Up	0.168586	0.343317	0.835609	Same
FBgn0005677	dac	FBtr0080878 // FBtr0080875 // FBtr0080876 // FBtr0100399 // FBtr0100400 // FBtr0080877	2L:16466512-16485998	4970	-0.272794	0.148601	0.790269	Same	1.55501	2.23149e-25	5.27484e-25	Up	3.92632	9.43997e-220	1.71458e-218	Up	0.319826	0.131242	0.647861	Same	0.355478	0.116742	0.736054	Same	-1.19906	7.70823e-12	2.04168e-11	Down	-0.287214	0.270588	0.775186	Same
FBgn0005683	pie	FBtr0333490 // FBtr0080046	2L:10420625-10422780	2087	-0.0591891	0.586354	1	Same	-3.19653	5.03654e-123	3.15802e-122	Down	-4.85953	1.55871e-178	2.1267e-177	Down	-0.205974	0.530024	0.960076	Same	0.136325	0.492037	1	Same	3.55635	5.13564e-31	3.00784e-30	Up	0.192786	0.664693	1	Same
FBgn0005694	Aef1	FBtr0078349 // FBtr0330156 // FBtr0078348 // FBtr0078350	3L:21426522-21431739	4003	0.0868348	0.386351	0.92198	Same	-1.90174	1.47034e-69	6.00352e-69	Down	-0.810102	4.96098e-15	1.20871e-14	Down	-0.22259	0.143232	0.665077	Same	-0.104694	0.486092	0.996988	Same	1.84112	1.95197e-34	1.2989e-33	Up	0.345028	0.110969	0.605546	Same
FBgn0005695	gcl	FBtr0088710 // FBtr0339337	2R:4611763-4616504	2504	0.031436	0.662888	1	Same	-3.57527	0	0	Down	-2.764	2.74777e-244	5.75009e-243	Down	-0.0766498	0.522299	0.956318	Same	-0.0518311	0.666567	1	Same	3.52602	3.03994e-179	6.40076e-177	Up	0.0582077	0.743987	1	Same
FBgn0005696	DNApol-alpha73	FBtr0114543	3R:23064885-23066950	2065	-0.115565	0.185947	0.836515	Same	-6.0288	0	0	Down	-4.78819	8.74447e-285	2.33391e-283	Down	-0.382016	0.134417	0.6522	Same	0.226763	0.43414	0.964222	Same	5.85364	5.77217e-86	1.73623e-84	Up	0.152889	0.728474	1	Same
FBgn0005771	noc	FBtr0080643 // FBtr0342913	2L:14490859-14494019	2857	-0.053722	0.56678	1	Same	0.736237	5.69072e-16	1.13356e-15	Up	1.73991	2.67775e-83	1.71817e-82	Up	-0.0412834	0.752666	1	Same	0.00963266	0.940508	1	Same	-0.772422	5.12989e-10	1.23539e-09	Down	0.202398	0.259496	0.764055	Same
FBgn0005775	Con	FBtr0309972 // FBtr0073375	3L:4936758-5079033	5938	-0.158186	0.357172	0.899532	Same	1.19093	6.52313e-16	1.29589e-15	Up	5.11791	0	0	Up	0.0659735	0.736107	1	Same	0.0327212	0.879709	1	Same	-0.931705	6.59459e-08	1.41865e-07	Down	0.319033	0.209873	0.717877	Same
FBgn0005777	PpD3	FBtr0082128 // FBtr0082129 // FBtr0331693	3R:5573597-5576816	2500	0.0788991	0.20667	0.836515	Same	-1.36955	2.59335e-94	1.32702e-93	Down	-1.85432	1.92728e-153	2.25135e-152	Down	-0.0939864	0.36304	0.870469	Same	-0.044674	0.632963	1	Same	1.32572	7.19921e-39	5.6142e-38	Up	0.236454	0.105988	0.597818	Same
FBgn0005778	PpD5	FBtr0071806	2R:17929172-17930450	1278	-2.10792	0.102049	0.704948	Same	8.39348	2.1981e-173	1.82337e-172	Up	0.902459	0.40164	0.461371	Same	1.01155	0.320781	0.842755	Same	2.10421	0.102742	0.720204	Same	-8.93102	2.28578e-07	4.75299e-07	Down	-3.48067	0.0801468	0.558364	Same
FBgn0005779	PpD6	FBtr0077660	2L:3109672-3110998	1326	2.64764	0.00538403	0.189329	Same	8.78325	5.08569e-192	4.62594e-191	Up	2.50886	0.0148988	0.0214502	Up	-0.897098	0.356075	0.866189	Same	-2.70115	0.00471306	0.305068	Same	-9.73236	4.33291e-13	1.21667e-12	Down	3.68959	0.00782172	0.293792	Same
FBgn0008635	betaCOP	FBtr0074576	X:18275582-18279275	3197	-0.0441264	0.521634	0.994948	Same	-0.640463	9.9009e-20	2.12082e-19	Down	-0.388247	3.91224e-08	7.97553e-08	Same	0.149015	0.150284	0.675968	Same	0.241477	0.0150813	0.442844	Same	0.470803	3.35634e-06	6.50926e-06	Same	-0.317239	0.0295412	0.421612	Same
FBgn0008636	hbn	FBtr0071556	2R:16842173-16848414	1793	0.684645	0.359136	0.902097	Same	1.32069	0.0538772	0.0690105	Same	5.96891	8.81805e-71	4.95852e-70	Up	-0.566455	0.450694	0.920671	Same	-1.18066	0.225778	0.85616	Same	-0.712206	0.289182	0.357676	Same	0.970216	0.323929	0.818913	Same
FBgn0008646	E5	FBtr0082880 // FBtr0344644	3R:9693067-9702894	2919	-0.0300092	0.941037	1	Same	0.940475	0.00886544	0.0120315	Up	2.40696	1.452e-14	3.50365e-14	Up	-0.29172	0.55761	0.971545	Same	-0.0262505	0.960605	1	Same	-0.702575	0.10542	0.141503	Same	0.00577778	0.992759	1	Same
FBgn0008651	lbl	FBtr0084092 // FBtr0332438 // FBtr0300061	3R:17235701-17259855	2740	-0.351395	0.311525	0.86939	Same	2.43398	1.20817e-24	2.81686e-24	Up	3.22133	7.31586e-47	3.05066e-46	Up	-0.188722	0.645104	1	Same	0.224729	0.562822	1	Same	-3.01003	2.46065e-24	1.11553e-23	Down	0.355946	0.459846	0.913479	Same
FBgn0010014	CanB	FBtr0308348 // FBtr0070764	X:5226532-5228482	1230	-0.173508	0.380661	0.917079	Same	1.37377	6.1904e-18	1.28019e-17	Up	5.33662	0	0	Up	0.0707134	0.737831	1	Same	0.0040489	0.984892	1	Same	-1.25678	8.22117e-13	2.28098e-12	Down	0.263382	0.321371	0.81879	Same
FBgn0010015	CanA1	FBtr0334546 // FBtr0085732 // FBtr0304582	3R:26865096-26872543	3052	-0.18341	0.126966	0.752397	Same	1.5047	7.23584e-49	2.36277e-48	Up	0.454685	0.000110377	0.000193293	Same	0.0408615	0.81512	1	Same	0.398047	0.00785623	0.361154	Same	-1.99486	5.30419e-35	3.5898e-34	Down	-0.143203	0.544799	0.963454	Same
FBgn0010019	Cyp4g1	FBtr0070099	X:361090-363368	2278	-0.258723	0.366359	0.908878	Same	1.98116	2.4619e-11	4.43002e-11	Up	-6.93464	1.09264e-77	6.6364e-77	Down	-1.41428	0.00104554	0.0697523	Same	0.302884	0.45439	0.978069	Same	-2.79034	1.85841e-11	4.83969e-11	Down	2.02007	0.000663536	0.125106	Same
FBgn0010038	GstD2	FBtr0082569	3R:8197693-8198426	733	1.18438	0.000293095	0.0299012	Up	0.169432	0.629841	0.700851	Same	1.456	1.06798e-05	1.98241e-05	Up	-1.30251	0.00534799	0.17177	Same	0.937647	0.0411137	0.593553	Same	-0.0307114	0.946061	1	Same	-1.12092	0.0827952	0.559498	Same
FBgn0010039	GstD3	FBtr0082570	3R:8198790-8199535	745	-0.269041	0.010185	0.263588	Same	-0.720971	2.98823e-11	5.36352e-11	Down	-0.695376	4.39855e-10	9.49225e-10	Down	0.446095	0.00636667	0.191851	Same	1.24096	1.79954e-16	7.67277e-13	Up	0.803145	5.8895e-07	1.19549e-06	Up	-1.08836	1.73985e-06	0.00423902	Down
FBgn0010040	GstD4	FBtr0082571	3R:8199822-8200546	724	0.878717	0.0564262	0.589016	Same	-1.00065	0.117295	0.145743	Same	-0.286764	0.637078	0.706323	Same	-1.59262	0.0888564	0.574077	Same	1.20325	0.109958	0.729056	Same	1.11748	0.228342	0.288536	Same	-1.48654	0.288198	0.789143	Same
FBgn0010041	GstD5	FBtr0082572	3R:8201455-8202294	839	0.512252	0.263413	0.837411	Same	2.2836	7.04718e-07	1.13035e-06	Up	1.87434	4.48417e-05	8.03335e-05	Up	-1.34232	0.0442326	0.44824	Same	-0.192348	0.756674	1	Same	-4.0516	5.584e-10	1.34134e-09	Down	0.541	0.560744	0.971859	Same
FBgn0010042	GstD6	FBtr0082573	3R:8202850-8203629	779	1.53824	0.0435473	0.540932	Same	0.759241	0.363315	0.417458	Same	1.54352	0.0534128	0.0716043	Same	-1.74903	0.106145	0.607005	Same	-1.86996	0.0971309	0.71373	Same	-0.934844	0.393445	0.471553	Same	0.910051	0.577549	0.981326	Same
FBgn0010043	GstD7	FBtr0082574	3R:8204222-8204977	755	-0.261993	0.387076	0.922138	Same	0.974112	0.000246293	0.000360994	Up	-2.22647	3.61813e-07	7.12638e-07	Down	-1.13937	0.197129	0.733748	Same	-0.473049	0.244308	0.859366	Same	-1.72187	0.0257604	0.0372799	Down	1.72045	0.179854	0.692418	Same
FBgn0010044	GstD8	FBtr0082575	3R:8205730-8206537	807	0.560945	0.0935504	0.704948	Same	2.52542	8.92727e-20	1.91419e-19	Up	2.27728	4.25418e-15	1.03813e-14	Up	-0.430909	0.302503	0.828795	Same	-0.149429	0.699393	1	Same	-2.42923	5.95575e-11	1.50907e-10	Down	-0.0339985	0.957265	1	Same
FBgn0010051	Itp-r83A	FBtr0078686 // FBtr0078687 // FBtr0344265	3R:1342839-1365133	10311	-0.0566501	0.465365	0.967434	Same	0.0276712	0.721413	0.794197	Same	1.31983	1.88525e-65	1.00165e-64	Up	0.0105961	0.924779	1	Same	0.0926774	0.399233	0.945822	Same	-0.180514	0.095205	0.128703	Same	-0.0341854	0.826669	1	Same
FBgn0010052	Jhe	FBtr0087223 // FBtr0340021 // FBtr0301751	2R:12007298-12010278	2093	-0.0191287	0.93432	1	Same	1.42091	1.88495e-11	3.40117e-11	Up	0.789895	0.000453289	0.000760835	Up	0.217076	0.507182	0.949305	Same	0.175909	0.5603	1	Same	-1.51241	7.88715e-07	1.58851e-06	Down	-0.183782	0.675623	1	Same
FBgn0010053	Jheh1	FBtr0086625	2R:14740939-14742592	1482	-0.0699692	0.502649	0.991406	Same	1.13364	3.18277e-28	7.89673e-28	Up	0.78378	4.11626e-14	9.82682e-14	Up	-0.0532027	0.72675	1	Same	-0.0249593	0.863191	1	Same	-0.62496	1.44227e-05	2.68976e-05	Down	-0.00393998	0.984902	1	Same
FBgn0010078	RpL23	FBtr0071897	2R:18741906-18743217	538	-0.0677636	0.239048	0.836515	Same	-1.53551	9.79208e-149	7.14608e-148	Down	-0.727174	5.19025e-36	1.84032e-35	Down	-0.0460512	0.588186	0.98491	Same	0.206627	0.0116049	0.414929	Same	0.745155	1.24707e-19	4.66828e-19	Up	-0.103188	0.383809	0.865892	Same
FBgn0010097	gammaTub37C	FBtr0332572 // FBtr0081228	2L:19183863-19185726	1624	0.00386337	0.964853	1	Same	-8.26705	0	0	Down	-7.35754	0	0	Down	-1.76873	0.00507878	0.165936	Same	-0.158305	0.776415	1	Same	6.6924	1.36997e-11	3.58851e-11	Up	3.4068	0.000986332	0.144256	Same
FBgn0010100	Acon	FBtr0346587 // FBtr0081473 // FBtr0300425 // FBtr0343871	2L:21168570-21173185	3099	-0.0277451	0.672578	1	Same	1.09495	1.90478e-61	7.17447e-61	Up	-0.238851	0.000289241	0.000492365	Same	0.0519938	0.591546	0.985251	Same	0.162891	0.0785645	0.674051	Same	-1.13787	3.27324e-34	2.15874e-33	Down	-0.161666	0.228476	0.735218	Same
FBgn0010105	comm	FBtr0333023 // FBtr0075579	3L:15714611-15721530	2493	0.0383316	0.839659	1	Same	1.48267	3.0674e-20	6.62545e-20	Up	3.60914	4.46309e-147	4.96207e-146	Up	-0.0978485	0.658905	1	Same	-0.0120941	0.95865	1	Same	-1.09662	1.39491e-08	3.11675e-08	Down	0.0803239	0.775005	1	Same
FBgn0010109	dpn	FBtr0088803	2R:4116476-4119835	2033	0.466954	0.242109	0.836515	Same	-2.6152	6.04603e-06	9.41603e-06	Down	-0.944323	0.0528947	0.0709815	Same	-0.614224	0.40359	0.895786	Same	-1.77865	0.0968248	0.712401	Same	3.10082	0.000104699	0.000185156	Up	1.51239	0.245726	0.751454	Same
FBgn0010113	hdc	FBtr0085619 // FBtr0085621 // FBtr0330311 // FBtr0085620	3R:26103654-26198104	15056	-0.080303	0.438483	0.955557	Same	-1.11038	8.32759e-25	1.94744e-24	Down	0.0527899	0.61327	0.682323	Same	0.00808184	0.958083	1	Same	0.0784613	0.60661	1	Same	1.25063	9.6639e-17	3.18427e-16	Up	0.124688	0.565436	0.974485	Same
FBgn0010114	hig	FBtr0088608 // FBtr0100119 // FBtr0088606 // FBtr0088607	2R:5115290-5134754	4324	-0.0703117	0.58768	1	Same	1.93744	1.77069e-71	7.3531e-71	Up	5.42601	0	0	Up	0.0956803	0.532574	0.960713	Same	0.123189	0.43963	0.967755	Same	-1.65077	2.41055e-35	1.65722e-34	Down	0.0560293	0.773886	1	Same
FBgn0010173	RpA-70	FBtr0081867	3R:4087842-4090173	2131	0.0262733	0.648626	1	Same	-2.26005	6.52238e-279	8.36384e-278	Down	-2.76762	0	0	Down	-0.113653	0.245983	0.78158	Same	0.0120434	0.89093	1	Same	2.38268	7.16983e-136	6.71876e-134	Up	0.157334	0.256031	0.761315	Same
FBgn0010194	Wnt5	FBtr0343046 // FBtr0074623	X:18395434-18399438	4004	0.0962408	0.418838	0.947824	Same	-1.9921	2.60727e-45	8.15757e-45	Down	0.349632	0.0036624	0.00565526	Same	-0.253975	0.151334	0.677924	Same	-0.506267	0.016952	0.46212	Same	1.91248	1.59197e-24	7.26935e-24	Up	0.999104	0.000305852	0.0981708	Same
FBgn0010197	Gyc32E	FBtr0112856 // FBtr0343625 // FBtr0346610	2L:11138759-11149101	3821	-0.854129	0.243106	0.836515	Same	2.81489	2.12674e-10	3.74049e-10	Up	4.25816	1.37084e-27	4.24776e-27	Up	0.495316	0.505618	0.949305	Same	1.18956	0.136713	0.773089	Same	-2.54946	1.02183e-06	2.0433e-06	Down	-1.15071	0.190178	0.70206	Same
FBgn0010198	RpS15Aa	FBtr0073794 // FBtr0073792 // FBtr0073793 // FBtr0073795 // FBtr0300828	X:13229670-13231738	942	-0.0586547	0.248232	0.836515	Same	-1.48919	3.01514e-178	2.56475e-177	Down	-0.546324	1.42215e-26	4.34594e-26	Same	-0.0862559	0.251639	0.78651	Same	0.135519	0.0620776	0.652306	Same	0.642183	1.38475e-18	4.95424e-18	Up	0.000127215	0.99904	1	Same
FBgn0010213	Sod2	FBtr0345492 // FBtr0087078	2R:12660290-12661420	1013	-0.0628897	0.344658	0.891167	Same	0.393698	2.21771e-09	3.80667e-09	Same	-0.424327	8.12648e-10	1.74051e-09	Same	-0.038053	0.7089	1	Same	0.109394	0.24076	0.859366	Same	-0.206555	0.0327742	0.0468694	Same	-0.121847	0.384953	0.866918	Same
FBgn0010215	alpha-Cat	FBtr0070038 // FBtr0339894	3L:23311746-23331200	3476	0.0843329	0.195292	0.836515	Same	-1.38634	2.79073e-93	1.41486e-92	Down	-0.496624	5.9494e-14	1.41417e-13	Same	-0.166786	0.0863075	0.568769	Same	-0.0395454	0.675568	1	Same	1.48532	2.31617e-55	3.0813e-54	Up	0.303927	0.025691	0.406833	Same
FBgn0010217	ATPsyn-beta	FBtr0333672 // FBtr0089186 // FBtr0344754	4:1052110-1055543	2382	-0.0185924	0.780343	1	Same	0.587856	1.47095e-18	3.08233e-18	Up	-0.418457	3.89726e-10	8.42752e-10	Same	-0.0277823	0.777396	1	Same	0.16537	0.079323	0.674171	Same	-0.813187	7.94746e-18	2.74436e-17	Down	-0.0844161	0.53553	0.959562	Same
FBgn0010220	Dbp45A	FBtr0088564	2R:4975339-4977307	1664	0.0517711	0.489248	0.981347	Same	-1.41648	2.34358e-61	8.8136e-61	Down	-0.8444	8.72347e-24	2.53111e-23	Down	-0.24044	0.0560512	0.495083	Same	-0.0690868	0.57769	1	Same	1.24085	4.79468e-22	1.98623e-21	Up	0.202817	0.279697	0.783371	Same
FBgn0010222	Nmdmc	FBtr0081996 // FBtr0081997 // FBtr0336761	3R:4868230-4876277	1511	0.022611	0.911092	1	Same	-0.0940138	0.64368	0.714687	Same	-0.131402	0.521529	0.586411	Same	0.306971	0.306285	0.8315	Same	0.136247	0.635307	1	Same	0.817898	0.004609	0.00718065	Up	-0.566293	0.172665	0.683861	Same
FBgn0010223	Galphaf	FBtr0075354	3L:16655657-16661034	1820	-0.135319	0.173137	0.834184	Same	0.706169	5.02274e-14	9.59163e-14	Up	-2.05146	3.63527e-54	1.67205e-53	Down	-0.342203	0.126699	0.640106	Same	0.0974414	0.46869	0.988788	Same	-0.663957	0.000887214	0.00146367	Down	-0.100328	0.745536	1	Same
FBgn0010225	Gel	FBtr0078968 // FBtr0078969 // FBtr0078973 // FBtr0309256 // FBtr0336707 // FBtr0078971 // FBtr0309257	3R:60939-66779	3275	-0.0166342	0.852304	1	Same	1.15544	5.14495e-38	1.46075e-37	Up	1.77514	5.67587e-85	3.70747e-84	Up	0.0934033	0.472939	0.9306	Same	-0.00810532	0.948479	1	Same	-1.12743	1.97189e-19	7.30783e-19	Down	-0.162231	0.367386	0.855279	Same
FBgn0010226	GstS1	FBtr0087006 // FBtr0333551 // FBtr0087005 // FBtr0100258	2R:12980751-12987006	2267	-0.0883281	0.231868	0.836515	Same	1.85019	1.8355e-135	1.23489e-134	Up	-0.990946	3.95348e-38	1.44754e-37	Down	-0.0837911	0.457691	0.923341	Same	0.10259	0.318878	0.899277	Same	-1.80688	3.51572e-63	5.95438e-62	Down	0.06411	0.6793	1	Same
FBgn0010228	HmgZ	FBtr0071674 // FBtr0342960 // FBtr0071673 // FBtr0345488	2R:17584993-17595366	1599	-0.123747	0.18481	0.836515	Same	0.560835	1.32733e-09	2.29056e-09	Same	0.887785	1.16292e-21	3.24661e-21	Up	-0.0733591	0.590152	0.985251	Same	0.0465596	0.722092	1	Same	-0.404949	0.00183187	0.00295075	Same	0.19359	0.302901	0.804324	Same
FBgn0010235	Klc	FBtr0075951 // FBtr0331555 // FBtr0331556	3L:12739716-12743156	2057	-0.0157956	0.813946	1	Same	-0.823622	1.15511e-32	3.05291e-32	Down	-0.209792	0.00214891	0.00340453	Same	0.0954636	0.341278	0.856617	Same	0.00849479	0.9308	1	Same	1.024	1.1692e-25	5.5966e-25	Up	0.054476	0.698869	1	Same
FBgn0010238	Lac	FBtr0087933	2R:8340695-8353135	2154	0.0720113	0.44324	0.956609	Same	-0.116301	0.222367	0.267508	Same	0.515194	4.2873e-08	8.73178e-08	Same	-0.224512	0.104404	0.604694	Same	-0.124033	0.359136	0.920246	Same	0.116514	0.383348	0.460487	Same	0.31408	0.104235	0.596755	Same
FBgn0010240	Lcch3	FBtr0074129	X:15819138-15822562	1895	-0.209146	0.449381	0.959489	Same	1.48094	4.12533e-12	7.5572e-12	Up	5.58229	0	0	Up	0.217688	0.450256	0.920205	Same	0.307681	0.345964	0.914215	Same	-1.22051	8.83974e-08	1.88688e-07	Down	-0.127121	0.709147	1	Same
FBgn0010241	Mdr50	FBtr0087537	2R:10134471-10140102	4247	-0.491334	0.000266239	0.0275194	Same	0.757464	1.15675e-08	1.95118e-08	Up	-5.36357	3.81284e-152	4.40271e-151	Down	-0.180953	0.645868	1	Same	0.345476	0.0662942	0.654689	Same	-0.222307	0.512921	0.600155	Same	-0.693574	0.206374	0.716308	Same
FBgn0010246	Myo61F	FBtr0072672 // FBtr0072673 // FBtr0072674 // FBtr0072675	3L:1318480-1329617	3945	0.221489	0.00709787	0.221906	Same	0.283809	0.000565065	0.000815674	Same	-2.68975	2.70417e-171	3.55313e-170	Down	-0.149052	0.28925	0.820647	Same	0.128028	0.269779	0.868752	Same	-2.9742	8.22737e-70	1.67244e-68	Down	0.0107885	0.964241	1	Same
FBgn0010247	Parp	FBtr0113885	3RHet:1935206-2026815	3106	-0.0797522	0.281151	0.845167	Same	-1.471	1.27386e-81	5.82927e-81	Down	-0.936678	5.36334e-35	1.87021e-34	Down	-0.00797816	0.942738	1	Same	0.0168696	0.875136	1	Same	1.48295	1.02414e-42	9.08775e-42	Up	0.234184	0.132772	0.636789	Same
FBgn0010258	Rbp4	FBtr0082853	3R:9480278-9482116	1510	0.633159	0.18363	0.836515	Same	5.95236	5.89361e-233	6.32969e-232	Up	0.761463	0.130004	0.163247	Same	0.305411	0.652599	1	Same	-0.556744	0.245905	0.859366	Same	-6.17423	3.07407e-20	1.18082e-19	Down	0.789311	0.310998	0.811715	Same
FBgn0010263	Rbp9	FBtr0290237 // FBtr0290238 // FBtr0077638 // FBtr0077637 // FBtr0100468 // FBtr0330213 // FBtr0077639 // FBtr0077640 // FBtr0343782	2L:2954762-2968434	8042	-0.105841	0.213682	0.836515	Same	1.93227	2.52631e-111	1.46104e-110	Up	2.75748	3.63047e-213	6.28606e-212	Up	0.0697593	0.570217	0.977469	Same	0.0768913	0.516432	1	Same	-1.84153	8.19861e-55	1.07312e-53	Down	0.186494	0.270631	0.775186	Same
FBgn0010265	RpS13	FBtr0346454 // FBtr0079724 // FBtr0100541	2L:8363477-8364662	896	-0.0060024	0.933887	1	Same	-1.24594	1.45371e-63	5.60169e-63	Down	-0.315091	1.48322e-05	2.73414e-05	Same	-0.0835862	0.434888	0.912631	Same	0.0935304	0.365375	0.923949	Same	0.333071	0.00133033	0.00216516	Same	-0.0374567	0.802495	1	Same
FBgn0010269	Dsor1	FBtr0071313 // FBtr0340120	X:9141375-9144070	1795	0.00858406	0.923694	1	Same	-2.48983	1.35335e-121	8.40547e-121	Down	-1.60887	5.33165e-57	2.5414e-56	Down	0.0296835	0.842284	1	Same	0.276826	0.0662333	0.654466	Same	2.69329	6.80122e-69	1.35508e-67	Up	-0.188214	0.392955	0.873088	Same
FBgn0010278	Ssrp	FBtr0072242	2R:19693884-19696527	2504	0.0268798	0.707406	1	Same	-2.96312	1.41684e-276	1.80599e-275	Down	-3.06245	1.66858e-276	4.24108e-275	Down	-0.10251	0.422509	0.906614	Same	0.101348	0.382318	0.934409	Same	2.7318	4.28892e-97	1.73335e-95	Up	0.171353	0.35936	0.849936	Same
FBgn0010280	Taf4	FBtr0075448 // FBtr0075450 // FBtr0075451 // FBtr0114589 // FBtr0301911 // FBtr0333290 // FBtr0333291 // FBtr0075449 // FBtr0345951	3L:16106312-16114751	5505	0.0139499	0.861872	1	Same	-0.965928	9.29619e-32	2.42723e-31	Down	-0.39376	1.36486e-06	2.63173e-06	Same	-0.0166035	0.889756	1	Same	-0.112804	0.331303	0.90638	Same	0.945235	5.00306e-16	1.5961e-15	Up	0.305688	0.0688017	0.536295	Same
FBgn0010282	TfIIFalpha	FBtr0081719	3R:2206189-2208326	1934	0.00263982	0.972816	1	Same	-1.60743	6.21903e-84	2.90114e-83	Down	-2.09002	1.83446e-126	1.74493e-125	Down	-0.117653	0.360249	0.869167	Same	0.0506529	0.662543	1	Same	1.56476	2.19436e-35	1.51272e-34	Up	0.0528995	0.771713	1	Same
FBgn0010287	Trf	FBtr0079542	2L:8072895-8073948	981	0.0823972	0.453361	0.962671	Same	-1.06374	4.29646e-18	8.91437e-18	Down	-2.17827	3.8487e-49	1.6584e-48	Down	0.0413013	0.857646	1	Same	0.185481	0.283809	0.875795	Same	1.32809	4.12513e-09	9.44605e-09	Up	-0.113771	0.72381	1	Same
FBgn0010288	Uch	FBtr0077844 // FBtr0303459 // FBtr0330676	2L:2212738-2214211	1192	0.0781521	0.289343	0.845417	Same	-0.320742	1.66178e-05	2.551e-05	Same	-2.94554	2.52731e-241	5.20571e-240	Down	-0.0729897	0.578582	0.980459	Same	-0.102175	0.332205	0.906956	Same	0.53736	1.65946e-05	3.08402e-05	Same	0.152671	0.397594	0.874739	Same
FBgn0010292	bys	FBtr0071090	X:7795913-7797676	1513	0.0341171	0.578619	1	Same	-2.69979	1.61229e-279	2.07685e-278	Down	-2.35868	2.33142e-212	4.0164e-211	Down	-0.0678837	0.557943	0.971765	Same	0.0392244	0.723206	1	Same	2.60753	1.95577e-102	8.94252e-101	Up	-0.029366	0.867266	1	Same
FBgn0010294	ng2	FBtr0070540	X:3134059-3134604	545	0	1	1	Same	0	1	1	Same	4.61151	0.000756464	0.00124436	Up	-4.61151	0.999752	1	Same	0	0.999733	1	Same	-4.61151	0.999766	1	Same	8.05219	0.999743	1	Same
FBgn0010295	ng3	FBtr0070539	X:3135524-3136117	593	1.45357	0.241876	0.836515	Same	0	1	1	Same	4.16104	0.00222181	0.00351708	Up	-3.69848	0.0805791	0.556062	Same	-1.45357	0.999693	1	Same	-1.6685	0.999531	1	Same	3.75538	0.999674	1	Same
FBgn0010296	ng4	FBtr0070538	X:3137987-3138253	266	0	1	1	Same	0	1	1	Same	2.4968	0.0750632	0.0979862	Same	0.216474	0.99974	1	Same	2.26004	0.999583	1	Same	-0.782283	0.999732	1	Same	-4.19103	0.999742	1	Same
FBgn0010300	brat	FBtr0081158 // FBtr0336627 // FBtr0081159 // FBtr0081160 // FBtr0344846	2L:19133816-19179758	12782	0.0449002	0.647664	1	Same	-3.50663	8.86375e-216	8.87677e-215	Down	-1.2818	6.34289e-37	2.27743e-36	Down	-0.0561478	0.701754	1	Same	-0.00969917	0.947784	1	Same	3.58124	6.5523e-129	5.34686e-127	Up	0.293631	0.160786	0.669812	Same
FBgn0010303	hep	FBtr0340303 // FBtr0330396 // FBtr0073747 // FBtr0330397 // FBtr0073748	X:12973238-12984467	6204	-0.0475282	0.558108	1	Same	-1.00368	3.22845e-32	8.47488e-32	Down	0.126364	0.122803	0.154751	Same	0.0689743	0.566398	0.975581	Same	0.0436006	0.716939	1	Same	0.873863	1.83024e-13	5.22685e-13	Up	0.0932788	0.585596	0.985191	Same
FBgn0010309	pigeon	FBtr0081194 // FBtr0302561	2L:19186043-19189938	3325	-0.0526833	0.483621	0.979358	Same	-1.73266	9.95763e-96	5.14785e-95	Down	-1.36133	4.82552e-60	2.3959e-59	Down	0.0445647	0.717228	1	Same	0.0809021	0.495717	1	Same	1.99398	8.74762e-60	1.33087e-58	Up	0.0126132	0.943078	1	Same
FBgn0010313	corto	FBtr0308119 // FBtr0308118 // FBtr0308120 // FBtr0345141 // FBtr0078844	3R:903501-912794	9293	0.0170864	0.83652	1	Same	-0.568748	2.34382e-11	4.21977e-11	Same	1.11143	7.06607e-42	2.74389e-41	Up	-0.0885045	0.459568	0.923744	Same	-0.0192419	0.873197	1	Same	0.733414	3.23988e-10	7.89147e-10	Up	0.166203	0.323311	0.818913	Same
FBgn0010314	Cks30A	FBtr0079799	2L:9330763-9331981	1145	-0.025763	0.830953	1	Same	-2.92294	4.53003e-92	2.27636e-91	Down	-5.9502	7.39637e-181	1.03144e-179	Down	-0.781974	0.11405	0.622986	Same	0.153125	0.452375	0.976739	Same	3.02447	5.58384e-12	1.48894e-11	Up	0.707702	0.275139	0.779226	Same
FBgn0010315	CycD	FBtr0300391 // FBtr0300392 // FBtr0300393	X:15800855-15803709	2448	0.0451242	0.432909	0.9533	Same	-3.2967	0	0	Down	-3.09044	0	0	Down	-0.104309	0.364271	0.871337	Same	-0.0904082	0.403394	0.949471	Same	2.84058	5.51633e-113	3.05458e-111	Up	0.0962358	0.595041	0.990187	Same
FBgn0010316	dap	FBtr0088469	2R:5599826-5603761	2527	0.0157369	0.815053	1	Same	-3.23877	0	0	Down	-3.04608	0	3.83807e-308	Down	-0.131033	0.276661	0.808935	Same	0.0274298	0.807775	1	Same	2.83141	3.54816e-112	1.93335e-110	Up	0.274437	0.127642	0.62954	Same
FBgn0010317	CycJ	FBtr0073128 // FBtr0073127	3L:3466428-3468098	1474	0.00385268	0.956974	1	Same	-5.63913	0	0	Down	-4.35255	2.53633045883416e-318	8.56576530977474e-317	Down	-0.197688	0.36806	0.875294	Same	-0.0333524	0.902467	1	Same	6.07473	4.80426e-138	4.84832e-136	Up	0.243107	0.524626	0.95176	Same
FBgn0010323	Gsc	FBtr0343220 // FBtr0343221	2L:583544-594685	2359	1.87175	0.0823031	0.692833	Same	2.57388	0.00975515	0.0132012	Up	5.23201	1.76834e-13	4.15413e-13	Up	-1.76894	0.115141	0.624595	Same	-2.44188	0.0639158	0.652745	Same	-2.26095	0.0308211	0.0442395	Down	1.97183	0.146686	0.657142	Same
FBgn0010328	woc	FBtr0085178 // FBtr0112857 // FBtr0334730 // FBtr0334731 // FBtr0308502	3R:23082317-23089777	6319	0.0442199	0.538954	0.99612	Same	-2.53671	2.25368e-228	2.36678e-227	Down	-1.62062	9.19736e-102	7.07537e-101	Down	-0.102787	0.348025	0.860524	Same	-0.00263817	0.980414	1	Same	2.54674	2.24455e-121	1.45554e-119	Up	0.162803	0.294841	0.796028	Same
FBgn0010329	Tbh	FBtr0089999 // FBtr0340409	X:7889730-7921427	3860	-0.893372	0.000524848	0.0461406	Down	1.39029	2.04866e-13	3.86417e-13	Up	4.03595	1.34017e-152	1.55487e-151	Up	0.839716	0.00311871	0.126341	Same	0.949056	0.0018525	0.210161	Same	-1.14827	1.77327e-07	3.71263e-07	Down	-0.582014	0.0903219	0.574362	Same
FBgn0010333	Rac1	FBtr0331868 // FBtr0072730	3L:1300879-1302683	1804	0.0754812	0.357352	0.899764	Same	-0.901873	6.3069e-26	1.50967e-25	Down	-0.774512	4.00503e-19	1.05884e-18	Down	-0.224841	0.0788433	0.549804	Same	-0.0529311	0.661855	1	Same	0.729648	5.85767e-09	1.33115e-08	Up	0.453261	0.012138	0.331751	Same
FBgn0010339	128up	FBtr0087976	2R:7924803-7926356	1300	0.107986	0.0579053	0.596877	Same	-1.71691	1.81708e-156	1.3749e-155	Down	-2.13197	6.74949e-206	1.11112e-204	Down	-0.0115077	0.912766	1	Same	-0.0771619	0.401794	0.94813	Same	1.36649	5.4076e-36	3.81574e-35	Up	0.121147	0.436486	0.90044	Same
FBgn0010340	140up	FBtr0337095 // FBtr0082909	3R:9949885-9951270	1196	-0.136235	0.156997	0.802392	Same	-0.840595	6.44153e-16	1.28013e-15	Down	-0.687819	1.1894e-10	2.60904e-10	Down	0.100029	0.52968	0.960076	Same	0.141627	0.344858	0.914215	Same	0.828919	1.64022e-07	3.44168e-07	Up	-0.0304247	0.894599	1	Same
FBgn0010341	Cdc42	FBtr0074751 // FBtr0309214 // FBtr0309215	X:19591124-19593971	2075	0.0201265	0.748579	1	Same	-0.975553	1.29421e-50	4.31866e-50	Down	-0.953589	4.36614e-47	1.82914e-46	Down	-0.0842572	0.38599	0.883472	Same	0.00981557	0.914974	1	Same	0.997702	6.06548e-26	2.93133e-25	Up	0.0891126	0.514508	0.945537	Same
FBgn0010342	Map60	FBtr0088530	2R:5478372-5480249	1812	-0.0461044	0.553683	1	Same	-3.90867	0	0	Down	-2.86166	7.98475e-209	1.33772e-207	Down	-0.0416967	0.762045	1	Same	-0.0177474	0.902955	1	Same	4.18774	6.37231e-187	1.46865e-184	Up	0.167133	0.427715	0.892989	Same
FBgn0010348	Arf79F	FBtr0299906 // FBtr0078571 // FBtr0078573 // FBtr0078574 // FBtr0078575 // FBtr0112858 // FBtr0299907 // FBtr0332054	3L:22861480-22865331	2433	0.0415325	0.482652	0.978472	Same	-0.713216	1.00032e-32	2.64708e-32	Down	-0.679618	1.1834e-29	3.79734e-29	Down	-0.0705149	0.423658	0.907304	Same	0.0302827	0.719444	1	Same	0.623259	2.38527e-13	6.78352e-13	Up	0.1108	0.366466	0.854599	Same
FBgn0010350	CdsA	FBtr0346546 // FBtr0076688	3L:8120862-8124775	2601	-0.0253186	0.680067	1	Same	-0.00407928	0.947123	1	Same	2.68642	0	0	Up	-0.0746749	0.39272	0.887483	Same	0.0630464	0.469335	0.989065	Same	0.129051	0.125312	0.165867	Same	0.14789	0.223387	0.728604	Same
FBgn0010352	Nc73EF	FBtr0333214 // FBtr0075263 // FBtr0075268 // FBtr0075267 // FBtr0075264 // FBtr0075266 // FBtr0112860 // FBtr0075269	3L:16947922-16961824	5322	-0.18032	0.018585	0.363912	Same	1.08642	4.98497e-45	1.5537e-44	Up	0.122876	0.108918	0.138029	Same	0.153443	0.173559	0.704775	Same	0.235245	0.0293831	0.544931	Same	-1.22266	2.21705e-29	1.21308e-28	Down	-0.0915457	0.558003	0.970396	Same
FBgn0010355	Taf1	FBtr0081684 // FBtr0081685 // FBtr0081686 // FBtr0301622 // FBtr0304903 // FBtr0345257	3R:2472611-2481770	6860	0.108668	0.224948	0.836515	Same	-0.794943	4.59003e-18	9.51768e-18	Down	-0.244481	0.00720448	0.0108048	Same	-0.0832796	0.53319	0.960713	Same	-0.0690459	0.593324	1	Same	0.780501	1.90156e-09	4.43473e-09	Up	0.108071	0.563824	0.97291	Same
FBgn0010356	Taf5	FBtr0088240	2R:6764817-6767178	2361	-0.0479836	0.611177	1	Same	-2.18963	4.42201e-94	2.25665e-93	Down	-1.60271	2.08642e-53	9.48903e-53	Down	0.11333	0.457677	0.923341	Same	-0.0125251	0.933799	1	Same	2.49434	1.5014e-59	2.27409e-58	Up	-0.0851191	0.700998	1	Same
FBgn0010357	betaTry	FBtr0345928 // FBtr0088122	2R:7233830-7234900	1070	-0.192719	0.326056	0.880827	Same	0.321101	0.101846	0.127345	Same	-7.55117	7.18007e-160	8.79713e-159	Down	-1.24343	0.0047612	0.158289	Same	0.395397	0.154087	0.801547	Same	-1.35754	0.000688486	0.00114557	Down	0.757503	0.235232	0.740577	Same
FBgn0010358	deltaTry	FBtr0088124	2R:7242824-7243633	809	-0.184702	0.114369	0.728911	Same	-1.19834	4.27538e-20	9.20897e-20	Down	-8.48605	4.93325e-123	4.56767e-122	Down	-1.56031	0.291232	0.822259	Same	-0.171631	0.378666	0.932122	Same	-0.546673	0.389093	0.466829	Same	1.91664	0.999605	1	Same
FBgn0010359	gammaTry	FBtr0088159	2R:7236566-7237375	809	0	1	1	Same	0	1	1	Same	0	1	1	Same	0	1	1	Same	0	1	1	Same	0	1	1	Same	0	1	1	Same
FBgn0010379	Akt1	FBtr0083227 // FBtr0344717 // FBtr0083226 // FBtr0083228 // FBtr0344470	3R:11924950-11931392	4881	0.0289835	0.63761	1	Same	-0.702095	5.74399e-29	1.44298e-28	Down	-0.517539	2.40031e-16	6.01399e-16	Same	-0.0664462	0.473697	0.930749	Same	0.00461915	0.958464	1	Same	0.521486	7.34809e-09	1.66077e-08	Same	0.218112	0.0933433	0.579319	Same
FBgn0010380	AP-1-2beta	FBtr0074789	X:19625037-19628614	3225	-0.00328807	0.960766	1	Same	-1.12234	4.52599e-57	1.62268e-56	Down	-0.0778088	0.252532	0.300188	Same	-0.0269115	0.787858	1	Same	0.198679	0.0450363	0.611819	Same	1.20677	1.74464e-34	1.1623e-33	Up	-0.191025	0.177836	0.68963	Same
FBgn0010381	Drs	FBtr0073073	3L:3369556-3369942	386	-0.133087	0.740815	1	Same	-2.14979	3.18298e-07	5.16269e-07	Down	-3.05714	2.73231e-12	6.23073e-12	Down	0.476695	0.423719	0.907304	Same	-0.718774	0.20927	0.854083	Same	2.60238	8.10674e-06	1.53678e-05	Up	-0.614703	0.458939	0.912673	Same
FBgn0010382	CycE	FBtr0080773 // FBtr0080776 // FBtr0080777 // FBtr0080775 // FBtr0080774 // FBtr0305561	2L:15727581-15748150	5038	0.0660789	0.51276	0.994948	Same	-4.67067	2.78249e-291	3.76033e-290	Down	-5.80099	0	0	Down	-0.271947	0.25802	0.792707	Same	-0.0332742	0.850819	1	Same	4.80417	1.45243e-89	4.8476e-88	Up	0.255026	0.455309	0.911183	Same
FBgn0010383	Cyp18a1	FBtr0074610 // FBtr0074609	X:18582571-18587075	3044	-0.094912	0.485277	0.980325	Same	-1.2213	1.31315e-17	2.70024e-17	Down	0.448848	0.000957717	0.0015659	Same	0.188326	0.344847	0.857958	Same	0.222779	0.268018	0.866877	Same	-0.0814576	0.685894	0.778927	Same	-0.231573	0.423239	0.891152	Same
FBgn0010385	Def	FBtr0088432	2R:5941683-5942081	398	0.182994	0.523351	0.994948	Same	-2.53552	8.06291e-15	1.56478e-14	Down	-3.1455	5.93913e-19	1.56435e-18	Down	1.55751	0.00123091	0.0771079	Same	0.843427	0.0557309	0.638342	Same	2.32243	1.67172e-05	3.10613e-05	Up	-2.37244	0.00114024	0.1586	Same
FBgn0010387	Dbi	FBtr0076915 // FBtr0076916	3L:7124963-7126563	429	0.174182	0.0828997	0.695223	Same	1.96252	9.92499e-84	4.62236e-83	Up	-0.544818	1.61168e-07	3.21978e-07	Same	-0.138422	0.363984	0.871264	Same	-0.0773851	0.577808	1	Same	-1.42184	7.24874e-23	3.09765e-22	Down	-0.0551132	0.790884	1	Same
FBgn0010388	Dro	FBtr0309055 // FBtr0087436	2R:10633466-10634219	753	2.81253	0.000673868	0.053455	Same	0.56671	0.471486	0.534511	Same	3.18918	0.000146708	0.000254382	Up	-0.225165	0.838107	1	Same	-1.07265	0.329917	0.905165	Same	-1.50056	0.17452	0.225522	Same	0.536725	0.731845	1	Same
FBgn0010389	htl	FBtr0083548 // FBtr0083549 // FBtr0083550	3R:13870938-13878706	4091	-0.156624	0.069614	0.643475	Same	0.519454	3.06565e-10	5.37244e-10	Same	0.941657	2.18305e-30	7.09178e-30	Up	0.0363809	0.764521	1	Same	0.15724	0.183257	0.843376	Same	-0.424276	0.000202196	0.000350061	Same	-0.0771766	0.641551	1	Same
FBgn0010391	Gtp-bp	FBtr0073480	X:11020910-11023120	2053	-0.0115885	0.874943	1	Same	-0.673544	4.86696e-19	1.02998e-18	Down	-0.722501	5.69781e-21	1.56508e-20	Down	0.0738825	0.512201	0.949486	Same	0.105413	0.323073	0.901503	Same	0.325477	0.00332052	0.00523638	Same	-0.11986	0.452873	0.909882	Same
FBgn0010395	Itgbetanu	FBtr0081461	2L:21053033-21058044	3334	-0.0349832	0.760408	1	Same	0.82769	1.51778e-13	2.87078e-13	Up	-2.39563	5.87774e-62	2.98259e-61	Down	-0.303602	0.185632	0.721095	Same	0.206049	0.192787	0.847826	Same	-0.978136	5.14597e-06	9.88228e-06	Down	-0.505354	0.121964	0.62018	Same
FBgn0010397	LamC	FBtr0087512 // FBtr0333166	2R:10458315-10463276	2446	-0.0934959	0.160121	0.809232	Same	-0.271447	5.87454e-05	8.83278e-05	Same	-0.358194	2.70058e-07	5.34754e-07	Same	0.141477	0.166651	0.697354	Same	0.198234	0.03856	0.587683	Same	0.416014	2.59295e-05	4.75923e-05	Same	-0.217035	0.12805	0.62954	Same
FBgn0010398	Lrr47	FBtr0080092 // FBtr0331671	2L:10517335-10519269	1872	0.0564619	0.55806	1	Same	-2.33279	1.02721e-87	4.95447e-87	Down	-1.99482	5.28305e-64	2.75458e-63	Down	-0.0884273	0.623549	0.999589	Same	0.207595	0.221125	0.854083	Same	2.50898	2.9236e-42	2.5636e-41	Up	-0.170381	0.522288	0.950348	Same
FBgn0010399	Nmdar1	FBtr0078763	3R:1334564-1349050	4155	-0.236993	0.34936	0.895266	Same	1.77693	7.80024e-20	1.67379e-19	Up	4.67002	1.64625e-192	2.4672e-191	Up	0.265349	0.341498	0.856617	Same	0.185021	0.536618	1	Same	-1.34631	2.30432e-09	5.35278e-09	Down	-0.0184845	0.952759	1	Same
FBgn0010401	Os-C	FBtr0300320 // FBtr0300321 // FBtr0331341	3R:3804681-3805336	602	-0.599852	0.102902	0.705386	Same	-0.973313	0.0143725	0.0192238	Down	6.64764	0	0	Up	0.586812	0.124936	0.638338	Same	0.874044	0.138827	0.778869	Same	1.44026	0.00042452	0.000717631	Up	-0.881646	0.14652	0.657142	Same
FBgn0010403	Obp83b	FBtr0078655	3R:1801899-1802539	525	-0.951097	0.0301004	0.468066	Same	0.518123	0.139872	0.171855	Same	7.94588	0	0	Up	1.20928	0.00743018	0.208176	Same	-0.0428875	0.953952	1	Same	-0.010296	0.959849	1	Same	0.197792	0.765084	1	Same
FBgn0010406	RNaseX25	FBtr0076752	3L:7963688-7965549	1661	-0.0755089	0.25822	0.836775	Same	-0.7103	1.13586e-24	2.6519e-24	Down	-0.259272	0.000166353	0.000287686	Same	0.00837648	0.93424	1	Same	0.140437	0.152689	0.799054	Same	0.648952	6.6015e-11	1.66847e-10	Up	0.0627166	0.661798	1	Same
FBgn0010407	Ror	FBtr0079978	2L:10251843-10254686	2263	-0.174628	0.532592	0.994948	Same	1.52319	6.14854e-12	1.12189e-11	Up	3.91065	8.07407e-110	6.66198e-109	Up	0.17141	0.578322	0.980459	Same	0.185764	0.57934	1	Same	-1.25742	7.38408e-07	1.48983e-06	Down	0.0705051	0.856711	1	Same
FBgn0010408	RpS9	FBtr0342577 // FBtr0076423 // FBtr0076424 // FBtr0076425	3L:9502893-9504631	1014	-0.0731594	0.233485	0.836515	Same	-1.74771	6.39262e-165	5.07334e-164	Down	-0.640407	5.33814e-25	1.58444e-24	Down	0.00175785	0.984589	1	Same	0.235239	0.00757433	0.352962	Same	0.766545	5.23372e-18	1.8198e-17	Up	-0.167321	0.19018	0.70206	Same
FBgn0010409	RpL18A	FBtr0086947	2R:13433911-13434967	633	-0.022798	0.740297	1	Same	-1.28438	1.19575e-74	5.11246e-74	Down	-0.253724	0.000236077	0.000403921	Same	-0.0881877	0.385255	0.883266	Same	0.180699	0.0649617	0.654466	Same	0.329949	0.000778081	0.00128924	Same	-0.114361	0.419494	0.888864	Same
FBgn0010411	RpS18	FBtr0086273 // FBtr0086274	2R:16151484-16152353	608	-0.0534981	0.406584	0.940456	Same	-1.42126	2.00496e-102	1.089e-101	Down	-0.616797	2.31935e-21	6.4351e-21	Down	0.0389106	0.683131	1	Same	0.187383	0.0414778	0.594458	Same	0.723824	4.5741e-15	1.39855e-14	Up	-0.180172	0.175808	0.687641	Same
FBgn0010412	RpS19a	FBtr0074313 // FBtr0074312 // FBtr0340149 // FBtr0074311 // FBtr0345129	X:16531927-16533282	1252	-0.0526111	0.543017	0.996791	Same	-1.43335	1.40309e-58	5.11865e-58	Down	-0.443271	3.48851e-07	6.87424e-07	Same	-0.0956569	0.454674	0.922251	Same	0.196294	0.111698	0.730328	Same	0.519033	2.80825e-05	5.14333e-05	Same	-0.166061	0.352949	0.84402	Same
FBgn0010414	SerT	FBtr0072362 // FBtr0343316	2R:20292118-20298597	3717	-0.288878	0.341805	0.889039	Same	1.95991	3.615e-19	7.67411e-19	Up	5.03773	3.6266e-214	6.35028e-213	Up	0.125798	0.692706	1	Same	0.232618	0.504041	1	Same	-1.7855	2.37943e-13	6.76805e-13	Down	-0.000258048	0.992519	1	Same
FBgn0010415	Sdc	FBtr0305897 // FBtr0342893 // FBtr0342895 // FBtr0071706 // FBtr0071707 // FBtr0342892 // FBtr0342894 // FBtr0273206	2R:17279907-17368681	4194	0.0187927	0.793845	1	Same	0.179443	0.0125111	0.0168132	Same	0.844094	8.5736e-32	2.84591e-31	Up	-0.0548404	0.602255	0.989359	Same	-0.127	0.212067	0.854083	Same	-0.0864512	0.392369	0.470429	Same	0.377601	0.00967371	0.305937	Same
FBgn0010416	TH1	FBtr0074305 // FBtr0340315	X:16282853-16285471	2292	0.0226411	0.725253	1	Same	-1.87351	3.88605e-139	2.66171e-138	Down	-1.40158	2.98735e-80	1.86423e-79	Down	-0.082986	0.452114	0.921228	Same	0.0706058	0.510335	1	Same	1.62014	1.88367e-45	1.84738e-44	Up	0.103099	0.531888	0.957662	Same
FBgn0010417	Taf6	FBtr0333272 // FBtr0074941	3L:19592188-19594482	2052	0.047667	0.637075	1	Same	-1.38594	4.81971e-36	1.33334e-35	Down	-0.861097	2.98203e-15	7.29467e-15	Down	-0.0550174	0.731923	1	Same	0.0871024	0.577326	1	Same	1.5703	8.34113e-23	3.55556e-22	Up	-0.0390252	0.865204	1	Same
FBgn0010421	TfIIFbeta	FBtr0082310	3R:6592344-6593526	1116	0.0636647	0.394928	0.92939	Same	-1.91476	9.75997e-116	5.84673e-115	Down	-2.33606	1.1332e-149	1.28845e-148	Down	-0.0623819	0.642479	1	Same	-0.0516445	0.663767	1	Same	2.07534	5.28062e-55	6.93844e-54	Up	0.142161	0.45869	0.912673	Same
FBgn0010422	TfIIS	FBtr0332475 // FBtr0080722	2L:15058919-15060757	1771	0.0604342	0.498213	0.988555	Same	-1.52607	2.51959e-57	9.05426e-57	Down	-1.46786	1.74464e-51	7.76077e-51	Down	-0.144476	0.312134	0.836543	Same	-0.0800569	0.552286	1	Same	1.61108	1.76811e-30	1.01225e-29	Up	0.331707	0.10136	0.592388	Same
FBgn0010423	TpnC47D	FBtr0345540 // FBtr0088184	2R:7161350-7162791	787	-0.296303	0.0188595	0.36802	Same	0.547726	4.23291e-06	6.63348e-06	Same	-4.65601	6.77859e-85	4.42099e-84	Down	0.150917	0.791147	1	Same	0.257816	0.133387	0.765257	Same	-0.294133	0.560261	0.649531	Same	-0.802023	0.292199	0.793038	Same
FBgn0010424	TpnC73F	FBtr0345120 // FBtr0089585	3L:17039163-17041490	1054	0.13913	0.386322	0.92198	Same	-0.0346169	0.830736	0.907579	Same	-2.70499	2.65697e-40	1.01013e-39	Down	-0.0261813	0.933843	1	Same	0.425529	0.0609685	0.652306	Same	-0.0131824	0.964711	1	Same	-0.742144	0.0899522	0.574202	Same
FBgn0010425	epsilonTry	FBtr0088160	2R:7232742-7233571	829	-0.33005	0.0121486	0.291952	Same	-0.532717	5.45625e-05	8.21617e-05	Same	-8.30102	5.00167e-306	1.53978e-304	Down	-0.3132	0.523391	0.956849	Same	0.194369	0.297304	0.884289	Same	-0.288536	0.539413	0.627794	Same	1.01878	0.150389	0.66105	Same
FBgn0010431	mtrm	FBtr0076613	3L:8406112-8407203	1091	0.0630604	0.523791	0.994948	Same	-6.73097	0	0	Down	-7.21806	0	0	Down	-1.08094	0.00158015	0.0872893	Same	-0.124692	0.595848	1	Same	5.91062	1.58197e-45	1.55867e-44	Up	1.16442	0.0287138	0.417132	Same
FBgn0010433	ato	FBtr0081828	3R:4103774-4104996	1222	2.99151	0.01793	0.359653	Same	1.50803	0.222479	0.267587	Same	4.32366	0.00023573	0.000403368	Up	-3.18511	0.0244529	0.360937	Same	-4.49954	0.0258222	0.538605	Same	-0.894246	0.309108	0.379624	Same	4.78411	0.0257324	0.407048	Same
FBgn0010434	cora	FBtr0086508 // FBtr0086509 // FBtr0086506 // FBtr0301279 // FBtr0340468 // FBtr0340469	2R:15116568-15131256	6025	-0.0918043	0.176448	0.836515	Same	0.63368	4.61448e-21	1.01209e-20	Up	1.22248	4.16184e-73	2.40938e-72	Up	0.0528743	0.59104	0.985251	Same	0.155244	0.102473	0.7201	Same	-0.63973	1.12696e-11	2.96198e-11	Down	-0.0454436	0.738085	1	Same
FBgn0010435	emp	FBtr0072400 // FBtr0072401 // FBtr0072402 // FBtr0343507 // FBtr0343508	2R:20863979-20873593	3511	-0.195101	0.0208856	0.384188	Same	1.85425	2.62209e-112	1.5315e-111	Up	1.59916	1.49993e-83	9.64604e-83	Up	0.0853072	0.477278	0.932841	Same	0.116835	0.309017	0.892267	Same	-1.65473	2.69144e-48	2.92187e-47	Down	-0.114661	0.482649	0.928444	Same
FBgn0010438	mtSSB	FBtr0083277	3R:12029916-12030972	571	0.0136718	0.865365	1	Same	-3.90461	7.55315e-279	9.67836e-278	Down	-3.30426	1.99758e-210	3.38655e-209	Down	-0.263993	0.12694	0.640106	Same	-0.0504282	0.769189	1	Same	3.76535	2.2443e-91	7.92476e-90	Up	0.480514	0.0758084	0.549765	Same
FBgn0010441	pll	FBtr0085179 // FBtr0334732	3R:23076853-23078904	1928	-0.0355895	0.719548	1	Same	-2.10914	7.20124e-76	3.11639e-75	Down	-1.62752	5.8757e-47	2.45553e-46	Down	-0.143214	0.399376	0.892825	Same	0.257948	0.112528	0.731764	Same	1.76255	8.95113e-24	3.97039e-23	Up	0.0804597	0.749624	1	Same
FBgn0010452	trn	FBtr0075890 // FBtr0330075	3L:13107371-13111177	3363	0.0196356	0.883259	1	Same	0.175166	0.186185	0.225877	Same	2.02803	1.88437e-72	1.08136e-71	Up	-0.0236957	0.888434	1	Same	-0.0248372	0.895364	1	Same	-0.00994371	0.950375	1	Same	0.247617	0.291347	0.792239	Same
FBgn0010453	Wnt4	FBtr0089291 // FBtr0334799	2L:7255419-7277171	3363	-0.386233	0.113101	0.728454	Same	0.0827441	0.725241	0.79805	Same	1.59397	3.23516e-13	7.5459e-13	Up	0.387189	0.234963	0.771672	Same	0.541373	0.109861	0.729056	Same	0.273061	0.377408	0.454023	Same	-0.686974	0.125117	0.625585	Same
FBgn0010470	Fkbp14	FBtr0071703 // FBtr0300397 // FBtr0342896 // FBtr0342897 // FBtr0306013	2R:17374672-17385434	1793	-0.0463306	0.55863	1	Same	0.420206	7.84969e-08	1.29362e-07	Same	0.0536808	0.504447	0.56844	Same	0.0320651	0.786216	1	Same	0.0879587	0.427474	0.960955	Same	-0.77829	9.45779e-12	2.49463e-11	Down	-0.124085	0.452155	0.909882	Same
FBgn0010473	tutl	FBtr0089271 // FBtr0089268 // FBtr0089269 // FBtr0089270 // FBtr0301863 // FBtr0333484 // FBtr0333485 // FBtr0301864	2L:4283148-4323781	9789	-0.217802	0.13215	0.756477	Same	0.598768	1.54532e-05	2.37544e-05	Up	4.24492	9.49882e-207	1.57437e-205	Up	0.173737	0.362777	0.870328	Same	0.295224	0.135507	0.77068	Same	-0.339866	0.0592846	0.0822566	Same	-0.131119	0.614519	0.999011	Same
FBgn0010482	l(2)01289	FBtr0086137 // FBtr0301421 // FBtr0301423 // FBtr0301424 // FBtr0308840 // FBtr0301420 // FBtr0086136 // FBtr0308841 // FBtr0308842	2R:2608606-2628177	9482	-0.00533132	0.943971	1	Same	1.48144	4.98016e-84	2.32576e-83	Up	-0.10232	0.181313	0.223157	Same	-0.0776553	0.490844	0.941146	Same	0.0304466	0.773995	1	Same	-2.03894	5.88674e-78	1.4808e-76	Down	0.208066	0.18309	0.696698	Same
FBgn0010488	NAT1	FBtr0087786 // FBtr0334772 // FBtr0087787	2R:8803499-8811239	5660	0.0269401	0.647243	1	Same	-0.807759	7.35701e-42	2.20516e-41	Down	-0.296993	5.30362e-07	1.03814e-06	Same	-0.086943	0.318352	0.841491	Same	-0.0650505	0.437859	0.966504	Same	0.804897	1.01854e-21	4.16874e-21	Up	0.205867	0.0894241	0.573667	Same
FBgn0010497	dmGlut	FBtr0080292	2L:12027438-12034122	2421	0.0109018	0.931832	1	Same	-1.34766	6.63918e-25	1.55537e-24	Down	-4.52094	1.05825e-180	1.47214e-179	Down	-0.0364408	0.868487	1	Same	-0.082005	0.652796	1	Same	1.31114	6.62434e-10	1.58521e-09	Up	0.114201	0.709616	1	Same
FBgn0010501	Dcp-1	FBtr0072062	2R:19438836-19441070	1746	-4.0209e-05	0.999636	1	Same	-2.88695	3.74559e-148	2.7253e-147	Down	-2.59552	1.20394e-117	1.06888e-116	Down	-0.186511	0.294358	0.823192	Same	-0.00600469	0.971325	1	Same	2.9719	6.45008e-60	9.86602e-59	Up	0.0819455	0.760032	1	Same
FBgn0010504	kermit	FBtr0339296 // FBtr0088811 // FBtr0088812 // FBtr0088813 // FBtr0088814	2R:4034423-4044159	2629	-0.00958658	0.894478	1	Same	1.7128	1.50652e-144	1.06835e-143	Up	-1.92409	2.326e-94	1.66891e-93	Down	-0.35432	0.0194868	0.332015	Same	-0.0254691	0.78853	1	Same	-1.95269	1.36202e-43	1.2462e-42	Down	0.72183	0.000418985	0.105085	Same
FBgn0010516	wal	FBtr0088083 // FBtr0088082	2R:7576074-7578368	1575	-0.0802661	0.276053	0.845167	Same	-0.0796615	0.280348	0.32684	Same	-0.115759	0.119535	0.150812	Same	-0.00514418	0.962537	1	Same	0.184921	0.0766422	0.67235	Same	-0.0703426	0.504741	0.591681	Same	-0.184127	0.22689	0.734133	Same
FBgn0010520	Bka	FBtr0079874	2L:9895287-9896104	756	0.00982039	0.885712	1	Same	-2.25957	1.30746e-146	9.42464e-146	Down	-2.26154	2.8525e-131	2.82026e-130	Down	-0.204408	0.179116	0.713181	Same	-0.1199	0.374901	0.930054	Same	2.02031	2.55426e-36	1.82156e-35	Up	0.4061	0.0817944	0.558863	Same
FBgn0010531	Ccs	FBtr0333068 // FBtr0300944	2R:6008991-6010079	974	0.0316141	0.720553	1	Same	-0.584349	5.41708e-10	9.43218e-10	Same	-1.01167	1.02114e-22	2.89968e-22	Down	-0.196438	0.208092	0.744414	Same	0.012144	0.927715	1	Same	0.674325	7.5958e-06	1.44406e-05	Up	0.0733769	0.738791	1	Same
FBgn0010548	Aldh-III	FBtr0088993 // FBtr0300477 // FBtr0300478 // FBtr0300479 // FBtr0300480 // FBtr0300481 // FBtr0310676 // FBtr0336912 // FBtr0088996 // FBtr0310674 // FBtr0310675 // FBtr0310677 // FBtr0308198	2R:3354384-3364667	3577	-0.104874	0.092863	0.704948	Same	1.18397	2.1814e-83	1.01235e-82	Up	0.356653	1.10872e-08	2.30096e-08	Same	-0.00750973	0.934934	1	Same	0.150053	0.0813492	0.678772	Same	-0.707863	3.1408e-16	1.00935e-15	Down	-0.136501	0.276132	0.779835	Same
FBgn0010549	l(2)03659	FBtr0302504 // FBtr0332999	2R:5277670-5282786	4489	0.0216083	0.790385	1	Same	-3.62663	8.95985e-196	8.2824e-195	Down	-5.03868	2.42362e-225	4.52736e-224	Down	-2.17217	2.02753e-05	0.00535585	Down	0.228588	0.256314	0.86121	Same	3.57857	4.5061e-20	1.72004e-19	Up	1.90411	0.00379696	0.239319	Same
FBgn0010551	Phb2	FBtr0086616 // FBtr0112863 // FBtr0086615 // FBtr0112861 // FBtr0112862 // FBtr0086614	2R:14706972-14709755	1883	0.0577869	0.360943	0.90367	Same	-0.91404	3.1156e-44	9.62619e-44	Down	-1.27225	3.57474e-78	2.18756e-77	Down	-0.110704	0.267121	0.800166	Same	0.0436433	0.636149	1	Same	0.630633	1.19608e-10	2.98538e-10	Up	0.107536	0.446112	0.905728	Same
FBgn0010575	sbb	FBtr0301550 // FBtr0301547 // FBtr0301551 // FBtr0329997 // FBtr0086766 // FBtr0301548 // FBtr0301549	2R:14165703-14244801	11313	0.0207299	0.83252	1	Same	-1.02373	3.4455e-24	7.97111e-24	Down	0.497284	4.09156e-07	8.04398e-07	Same	-0.0867894	0.547317	0.965504	Same	-0.115872	0.414869	0.955652	Same	1.06161	3.96102e-14	1.16054e-13	Up	0.286904	0.156315	0.665297	Same
FBgn0010583	dock	FBtr0078013 // FBtr0078014 // FBtr0078015 // FBtr0332973	2L:825969-833241	3729	0.0514312	0.530403	0.994948	Same	0.0402046	0.625032	0.696181	Same	0.594256	3.88671e-13	9.04707e-13	Up	-0.0947662	0.42968	0.909969	Same	-0.0293537	0.801017	1	Same	0.117133	0.310257	0.380843	Same	0.208934	0.209415	0.717278	Same
FBgn0010590	Prosbeta1	FBtr0087262	2R:11901310-11902292	849	-0.0907481	0.247418	0.836515	Same	-0.48493	1.11904e-09	1.93484e-09	Same	-2.21163	6.65389e-132	6.62475e-131	Down	0.0857405	0.521636	0.956199	Same	0.155613	0.167175	0.820244	Same	0.637232	6.36674e-07	1.29052e-06	Up	-0.318135	0.0871135	0.569023	Same
FBgn0010591	Sply	FBtr0087008 // FBtr0087007	2R:12975946-12979463	2157	0.0180226	0.843366	1	Same	-0.642224	6.38434e-12	1.16455e-11	Down	-0.373626	6.64775e-05	0.000117929	Same	-0.1615	0.242486	0.779565	Same	-0.0557976	0.67317	1	Same	0.125835	0.352657	0.427748	Same	0.208743	0.286477	0.787555	Same
FBgn0010602	lwr	FBtr0310028 // FBtr0078082 // FBtr0078081 // FBtr0310029	2L:540599-542580	1861	0.0349784	0.626492	1	Same	-1.46256	1.14856e-79	5.1726e-79	Down	-1.33781	3.41957e-65	1.8112e-64	Down	-0.0721237	0.532145	0.960713	Same	-0.0267461	0.806651	1	Same	1.5064	7.9614e-40	6.37473e-39	Up	0.128945	0.433399	0.897734	Same
FBgn0010607	l(2)05714	FBtr0079051 // FBtr0079050 // FBtr0331229	2L:4970135-4973921	1282	-0.00564999	0.954973	1	Same	-2.49241	3.46126e-100	1.84763e-99	Down	-1.86852	4.83122e-60	2.39734e-59	Down	-0.355799	0.0397588	0.428089	Same	0.0706231	0.673801	1	Same	1.85264	1.44182e-24	6.60317e-24	Up	0.712882	0.00605333	0.2755	Same
FBgn0010611	Hmgs	FBtr0087145 // FBtr0340059 // FBtr0087146 // FBtr0087147 // FBtr0087148 // FBtr0087149	2R:12223595-12228747	2791	-0.0497066	0.445304	0.956609	Same	0.137869	0.0338001	0.044082	Same	-1.19562	3.64482e-65	1.92991e-64	Down	0.274432	0.00721412	0.204041	Same	0.120352	0.19077	0.847826	Same	0.0647185	0.510011	0.597078	Same	-0.415659	0.00331866	0.227192	Same
FBgn0010612	l(2)06225	FBtr0305994 // FBtr0080167 // FBtr0110872	2L:10975522-10976399	787	-0.104536	0.206459	0.836515	Same	0.68644	1.05225e-16	2.1291e-16	Up	-0.136625	0.100293	0.127763	Same	0.110096	0.367918	0.875294	Same	0.216451	0.0633179	0.652306	Same	-0.660848	1.82243e-08	4.04339e-08	Down	-0.320186	0.058666	0.515746	Same
FBgn0010620	Sip1	FBtr0086909	2R:13282098-13292676	1715	5.98875e-05	0.999284	1	Same	-0.460778	2.44652e-11	4.40281e-11	Same	-0.491809	4.37863e-12	9.93449e-12	Same	-0.100074	0.340602	0.856275	Same	0.023929	0.80699	1	Same	0.311778	0.00241281	0.0038516	Same	0.118701	0.424596	0.892029	Same
FBgn0010621	Cct5	FBtr0087987 // FBtr0087988	2R:8062307-8065021	1977	0.108321	0.127844	0.753892	Same	-3.05887	0	2.21328e-307	Down	-3.12689	1.22384e-307	3.80886e-306	Down	-0.1234	0.304723	0.830628	Same	0.175913	0.111896	0.730328	Same	2.59075	1.45804e-97	5.93483e-96	Up	-0.134003	0.447865	0.907382	Same
FBgn0010622	l(2)06496	FBtr0071985 // FBtr0336732	2R:18948943-18950116	1173	0.00493701	0.955418	1	Same	-0.839212	2.79024e-18	5.81187e-18	Down	-0.400516	2.8121e-05	5.10217e-05	Same	-0.10772	0.446869	0.918346	Same	0.0473108	0.730767	1	Same	0.843702	2.25871e-09	5.24898e-09	Up	0.136174	0.504869	0.942746	Same
FBgn0010638	Sec61beta	FBtr0087498	2R:10506276-10507186	789	0.0848215	0.306452	0.865227	Same	-0.632801	1.15286e-13	2.18491e-13	Down	-0.453376	1.27556e-07	2.55908e-07	Same	-0.192901	0.127056	0.640106	Same	0.0582091	0.628082	1	Same	-0.256097	0.0419047	0.0591724	Same	0.161827	0.37235	0.858136	Same
FBgn0010651	l(2)08717	FBtr0345426 // FBtr0086634 // FBtr0086635	2R:14684480-14691232	3283	-0.148422	0.34173	0.889039	Same	1.13135	4.23674e-13	7.9343e-13	Up	0.713693	4.78245e-06	9.01366e-06	Up	-0.216539	0.345359	0.858291	Same	-0.0333985	0.878796	1	Same	-1.44156	5.7683e-11	1.46309e-10	Down	0.3238	0.307297	0.808532	Same
FBgn0010660	Nup214	FBtr0071996	2R:18806460-18812265	5326	0.0387356	0.572388	1	Same	-1.77303	3.89904e-126	2.4943e-125	Down	-1.76353	3.11767e-120	2.83281e-119	Down	-0.143319	0.196969	0.733639	Same	-0.0182503	0.860821	1	Same	1.83343	4.18054e-63	7.05932e-62	Up	0.223825	0.155931	0.665297	Same
FBgn0010704	rti	FBtr0100673 // FBtr0077840 // FBtr0100674	2L:2226342-2231099	2580	0.013543	0.838153	1	Same	-0.145713	0.0288276	0.0377673	Same	-0.189613	0.00489844	0.00748324	Same	-0.140011	0.158592	0.687297	Same	-0.0419778	0.656635	1	Same	0.0790318	0.408441	0.488086	Same	0.363328	0.00849993	0.297931	Same
FBgn0010741	l(3)01239	FBtr0332708 // FBtr0076238	3L:11066392-11067488	991	0.0491684	0.434137	0.954213	Same	-2.2338	6.58261e-208	6.36792e-207	Down	-1.92279	1.23555e-153	1.44728e-152	Down	-0.1304	0.230414	0.766712	Same	0.167607	0.102546	0.720204	Same	2.20207	1.40693e-88	4.56181e-87	Up	-0.00786536	0.960415	1	Same
FBgn0010747	Srp54k	FBtr0077169	3L:5145778-5147877	2013	0.0197498	0.746415	1	Same	-0.223559	0.000292256	0.000427114	Same	-0.691818	3.61444e-27	1.11452e-26	Down	-0.110678	0.241091	0.778963	Same	0.101192	0.246112	0.859366	Same	-0.248314	0.0071244	0.010921	Same	0.19123	0.150252	0.66105	Same
FBgn0010750	atms	FBtr0334899 // FBtr0078868	3R:575757-603212	2034	-0.0239205	0.73615	1	Same	-1.5198	1.41983e-84	6.66169e-84	Down	-1.21059	5.34136e-54	2.45148e-53	Down	0.0893497	0.437535	0.9135	Same	-0.0275811	0.804311	1	Same	1.72807	2.4279e-51	2.87155e-50	Up	-0.0660294	0.690687	1	Same
FBgn0010762	simj	FBtr0076263 // FBtr0076264 // FBtr0331573 // FBtr0331574 // FBtr0076262	3L:10657839-10683834	5125	0.0580359	0.447037	0.957024	Same	-0.928442	1.42471e-31	3.71309e-31	Down	-0.0720242	0.353449	0.411248	Same	-0.112123	0.326044	0.845338	Same	-0.157775	0.160573	0.81237	Same	1.08105	3.26595e-22	1.36207e-21	Up	0.404444	0.0119617	0.331381	Same
FBgn0010768	sqz	FBtr0083733	3R:14989933-14996298	3255	0.120966	0.143356	0.782128	Same	-2.28465	2.7583e-92	1.39056e-91	Down	-1.06567	2.15851e-26	6.56912e-26	Down	-0.0963858	0.52071	0.955634	Same	0.0231789	0.891747	1	Same	2.58572	6.96885e-57	9.69443e-56	Up	-0.0773384	0.746525	1	Same
FBgn0010770	ppan	FBtr0084012	3R:16941976-16943621	1473	0.140404	0.0124939	0.297603	Same	-3.03737	1.86773e-304	2.66116e-303	Down	-2.46481	9.54411e-209	1.5974e-207	Down	-0.111788	0.39139	0.886138	Same	0.00203493	0.986468	1	Same	2.5477	8.26194e-61	1.29988e-59	Up	0.183271	0.399026	0.875458	Same
FBgn0010772	Xe7	FBtr0078728 // FBtr0334951 // FBtr0334952	3R:1490861-1495056	3317	-0.0317099	0.753336	1	Same	-0.122876	0.227052	0.272491	Same	1.41963	6.07081e-47	2.53644e-46	Up	0.0394534	0.783346	1	Same	0.13369	0.353273	0.91815	Same	0.102381	0.461637	0.545313	Same	0.152042	0.447716	0.907296	Same
FBgn0010774	Ref1	FBtr0081642	3R:2903626-2906109	1324	0.0261035	0.708438	1	Same	-2.31363	2.16617e-198	2.02433e-197	Down	-2.03999	6.19111e-155	7.30217e-154	Down	-0.000597352	0.995756	1	Same	-0.0920152	0.390531	0.939913	Same	2.30291	5.29021e-95	2.03208e-93	Up	0.172954	0.280051	0.783371	Same
FBgn0010786	l(3)02640	FBtr0072679	3L:1334889-1339415	2552	0.00933159	0.876207	1	Same	-0.534076	1.61746e-18	3.386e-18	Same	-1.2062	1.14184e-80	7.15957e-80	Down	-0.00845214	0.927374	1	Same	0.10611	0.216475	0.854083	Same	0.851742	1.1972e-21	4.8906e-21	Up	-0.0249849	0.845779	1	Same
FBgn0010803	Aats-trp	FBtr0081981	3R:5090749-5092626	1679	-0.0470851	0.515268	0.994948	Same	-0.92913	2.18144e-34	5.91862e-34	Down	-1.56726	1.83422e-81	1.15861e-80	Down	0.135112	0.264025	0.797372	Same	0.0685488	0.524608	1	Same	1.04331	1.18435e-18	4.24886e-18	Up	-0.00952282	0.955416	1	Same
FBgn0010808	l(3)03670	FBtr0085745	3R:26878338-26879637	937	-0.106098	0.167911	0.825516	Same	0.340449	7.85289e-06	1.218e-05	Same	-0.19063	0.0152568	0.0218953	Same	0.0329268	0.776191	1	Same	0.137788	0.202033	0.852035	Same	-0.265695	0.0162289	0.0239952	Same	-0.122021	0.445584	0.905686	Same
FBgn0010812	unc-45	FBtr0081788	3R:3859023-3862374	3233	0.0449899	0.481881	0.978041	Same	-0.620731	2.20047e-20	4.7662e-20	Down	-0.879562	1.61498e-35	5.67321e-35	Down	-0.075302	0.471524	0.930521	Same	0.0489788	0.605929	1	Same	0.619355	1.48708e-09	3.48861e-09	Up	0.0581969	0.6936	1	Same
FBgn0010825	Gug	FBtr0076619 // FBtr0305696 // FBtr0305697 // FBtr0305698 // FBtr0305699 // FBtr0333048 // FBtr0333049 // FBtr0076616 // FBtr0076618	3L:8443022-8465769	8802	0.00363518	0.961214	1	Same	-0.757225	4.03353e-23	9.17226e-23	Down	0.0460723	0.540939	0.606875	Same	0.00766093	0.944861	1	Same	-0.00882147	0.934866	1	Same	0.896339	7.86132e-17	2.59936e-16	Up	0.096906	0.53187	0.957662	Same
FBgn0010830	l(3)04053	FBtr0078535	3L:22731702-22734488	2465	-0.015802	0.849467	1	Same	-1.35812	9.31517e-47	2.96954e-46	Down	-0.261502	0.00297689	0.00464637	Same	-0.0176424	0.891657	1	Same	-0.0196841	0.885857	1	Same	1.68609	7.57255e-38	5.7146e-37	Up	0.088901	0.641344	1	Same
FBgn0010877	l(3)05822	FBtr0083595 // FBtr0083596 // FBtr0334313 // FBtr0334314	3R:14114588-14124601	3524	0.154826	0.0197429	0.378757	Same	-1.17621	2.95004e-62	1.1223e-61	Down	-0.626306	2.57541e-19	6.84062e-19	Down	-0.203681	0.0467276	0.459994	Same	-0.0977996	0.325933	0.902958	Same	1.18664	8.06855e-32	4.88149e-31	Up	0.194627	0.181531	0.695109	Same
FBgn0010894	sinu	FBtr0077136	3L:5552570-5554698	2063	0.00711565	0.931517	1	Same	-0.418075	1.2942e-06	2.06055e-06	Same	0.208533	0.0135856	0.0196275	Same	-0.0377958	0.760258	1	Same	0.0676924	0.580522	1	Same	0.538814	8.98537e-06	1.69839e-05	Same	0.0884292	0.612898	0.998016	Same
FBgn0010905	Spn	FBtr0304614 // FBtr0304619 // FBtr0304620 // FBtr0304613 // FBtr0304615 // FBtr0304616 // FBtr0304617 // FBtr0304618 // FBtr0304621 // FBtr0345046 // FBtr0345047	3L:2505245-2554292	10248	0.0165262	0.828185	1	Same	-1.25408	1.64035e-57	5.91087e-57	Down	0.221922	0.00365199	0.00564019	Same	-0.0851896	0.448288	0.91933	Same	0.137391	0.210005	0.854083	Same	1.49869	8.38717e-43	7.46183e-42	Up	0.0273693	0.861578	1	Same
FBgn0010909	msn	FBtr0072956 // FBtr0072957 // FBtr0072958 // FBtr0333365 // FBtr0072959 // FBtr0333362 // FBtr0333363 // FBtr0333364	3L:2554847-2586540	6813	0.0152357	0.815557	1	Same	-1.07561	1.60337e-57	5.77886e-57	Down	-0.275607	3.07935e-05	5.57461e-05	Same	-0.0697479	0.473475	0.930749	Same	0.0412975	0.66204	1	Same	0.978943	4.91364e-25	2.29658e-24	Up	0.13478	0.323277	0.818913	Same
FBgn0010926	l(3)07882	FBtr0083504	3R:13362654-13365685	2913	0.140014	0.0832971	0.696388	Same	-2.91953	3.05875e-205	2.92908e-204	Down	-2.11295	9.09963e-118	8.08303e-117	Down	-0.271507	0.0442605	0.448256	Same	0.00984715	0.940949	1	Same	2.54145	4.23962e-73	9.46423e-72	Up	0.253063	0.210186	0.718383	Same
FBgn0011016	SsRbeta	FBtr0075453	3L:16122717-16124083	947	-0.00294946	0.96552	1	Same	-0.916423	3.39001e-38	9.65381e-38	Down	-0.933179	3.82842e-38	1.40266e-37	Down	0.0814031	0.441734	0.915514	Same	0.0441454	0.659364	1	Same	0.127387	0.232707	0.293544	Same	-0.00328522	0.982992	1	Same
FBgn0011020	Sas-4	FBtr0081569	3R:2977089-2979941	2800	0.0148015	0.881751	1	Same	-3.16842	2.36046e-147	1.70728e-146	Down	-3.12731	6.47329e-135	6.62279e-134	Down	-0.225764	0.253638	0.788548	Same	-0.0609401	0.733675	1	Same	3.30298	4.44747e-62	7.25853e-61	Up	0.335042	0.248836	0.754336	Same
FBgn0011202	dia	FBtr0081410 // FBtr0335145 // FBtr0081411 // FBtr0305960 // FBtr0305961	2L:20758144-20768053	6712	0.0219939	0.717858	1	Same	-0.553383	5.85617e-19	1.23794e-18	Same	-0.844518	1.29522e-39	4.8667e-39	Down	-0.111103	0.239193	0.776592	Same	0.0544134	0.535893	1	Same	0.608244	2.5964e-11	6.71339e-11	Up	0.130283	0.322501	0.818913	Same
FBgn0011204	cue	FBtr0072706	3L:1503226-1517271	2797	0.0515485	0.538755	0.99612	Same	-1.14138	6.59506e-40	1.92667e-39	Down	-1.6336	4.49385e-75	2.66028e-74	Down	0.198131	0.12281	0.63547	Same	0.147159	0.223144	0.855027	Same	0.840772	2.60872e-11	6.74424e-11	Up	-0.239479	0.185602	0.69985	Same
FBgn0011205	fbl	FBtr0078186 // FBtr0078187 // FBtr0307393 // FBtr0078188 // FBtr0078189 // FBtr0078190 // FBtr0307392	3L:20377529-20385013	3502	-0.00579406	0.926341	1	Same	0.83194	4.06381e-41	1.20515e-40	Up	-0.194652	0.00235546	0.00371931	Same	-0.201793	0.0328621	0.404792	Same	0.0306553	0.725623	1	Same	-0.994096	3.164e-28	1.66447e-27	Down	0.116366	0.372851	0.858199	Same
FBgn0011206	bol	FBtr0331858 // FBtr0076538 // FBtr0076540 // FBtr0344979 // FBtr0076539 // FBtr0076541 // FBtr0300462	3L:9090729-9127505	8156	-0.144863	0.128418	0.754712	Same	3.56963	4.22431e-298	5.89571e-297	Up	2.68137	1.58693e-177	2.15659e-176	Up	0.0545207	0.68257	1	Same	0.0400439	0.753869	1	Same	-3.36277	3.60044e-154	4.95206e-152	Down	0.311639	0.0838536	0.561539	Same
FBgn0011207	pelo	FBtr0079847	2L:9700810-9708883	2040	0.00263325	0.969853	1	Same	-1.12752	1.76495e-53	6.08597e-53	Down	-1.23221	2.36149e-60	1.17523e-59	Down	-0.127546	0.250272	0.785246	Same	0.101966	0.322902	0.901503	Same	0.970067	5.1525e-19	1.87889e-18	Up	0.0929976	0.554207	0.969336	Same
FBgn0011211	blw	FBtr0071883	2R:18686604-18689685	2248	-0.0239083	0.76078	1	Same	0.89603	8.3333e-30	2.12285e-29	Up	0.0565158	0.47216	0.53549	Same	0.024783	0.830354	1	Same	0.125165	0.259078	0.862868	Same	-0.987626	7.38522e-19	2.66967e-18	Down	-0.143902	0.369454	0.857284	Same
FBgn0011217	eff	FBtr0336876 // FBtr0083018 // FBtr0310554	3R:10558136-10567041	2369	-0.00778552	0.907355	1	Same	-0.280607	2.88073e-05	4.37964e-05	Same	-1.15071	4.34971e-63	2.2419e-62	Down	-0.0782326	0.434157	0.912631	Same	-0.0834688	0.379017	0.932122	Same	0.221496	0.021255	0.031047	Same	0.207146	0.135895	0.642017	Same
FBgn0011224	heph	FBtr0112866 // FBtr0300269 // FBtr0112864 // FBtr0085881 // FBtr0300263 // FBtr0085887 // FBtr0085888 // FBtr0085879 // FBtr0085880 // FBtr0085882 // FBtr0085883 // FBtr0085884 // FBtr0085885 // FBtr0085886 // FBtr0300266 // FBtr0300267 // FBtr0300268 // FBtr0306692 // FBtr0306693 // FBtr0085878 // FBtr0112865 // FBtr0300264 // FBtr0300265 // FBtr0300270 // FBtr0346192	3R:27672709-27841242	12089	0.0251701	0.767473	1	Same	-0.0448116	0.599358	0.669552	Same	0.961076	1.98734e-29	6.3627e-29	Up	-0.139108	0.264546	0.797424	Same	-0.119423	0.322896	0.901503	Same	0.126765	0.290248	0.358839	Same	0.446934	0.00983482	0.306059	Same
FBgn0011225	jar	FBtr0301367 // FBtr0084636 // FBtr0301368 // FBtr0334871 // FBtr0334872 // FBtr0301371 // FBtr0345266 // FBtr0301370 // FBtr0301369	3R:20078548-20096955	5231	0.0644068	0.261381	0.837411	Same	0.848925	3.5442e-50	1.17714e-49	Up	0.727717	6.2707e-37	2.25198e-36	Up	-0.135345	0.107135	0.60867	Same	-0.0651229	0.41697	0.957555	Same	-0.840754	1.31755e-25	6.29709e-25	Down	0.226249	0.0508837	0.497931	Same
FBgn0011227	ox	FBtr0087861	2R:8644638-8645034	329	-0.119642	0.124182	0.746523	Same	1.04403	1.14297e-41	3.41689e-41	Up	-0.377818	1.91473e-06	3.67124e-06	Same	-0.0187185	0.872855	1	Same	0.0852689	0.432189	0.962164	Same	-1.12152	1.02846e-23	4.55242e-23	Down	0.140358	0.384044	0.866011	Same
FBgn0011230	poe	FBtr0079545 // FBtr0333088	2L:8054322-8071624	16203	-0.0323866	0.693169	1	Same	0.425066	2.28617e-07	3.72439e-07	Same	0.394382	1.6082e-06	3.09291e-06	Same	0.0341261	0.777545	1	Same	0.044284	0.702634	1	Same	-0.488734	2.5664e-05	4.71152e-05	Same	0.0306111	0.855003	1	Same
FBgn0011232	scat	FBtr0079809	2L:9431405-9435341	3556	0.088429	0.300124	0.858396	Same	-1.27981	4.48868e-44	1.38335e-43	Down	-0.89244	1.89646e-22	5.35764e-22	Down	-0.0923184	0.492703	0.94257	Same	-0.0820537	0.528396	1	Same	1.39021	1.71794e-25	8.17505e-25	Up	0.139395	0.468326	0.918185	Same
FBgn0011236	ken	FBtr0072129	2R:19757796-19764965	3067	-0.0702467	0.294356	0.851162	Same	-1.097	5.43919e-50	1.80442e-49	Down	-0.985931	1.6774e-38	6.18418e-38	Down	0.0369219	0.744939	1	Same	0.0622271	0.558354	1	Same	1.00729	1.1195e-18	4.02046e-18	Up	-0.000203857	0.9991	1	Same
FBgn0011239	ms(2)35Ci	FBtr0080731 // FBtr0332374	2L:15292468-15294136	1485	2.63544	0.0380451	0.516685	Same	11.4508	0	0	Up	4.12664	0.000440329	0.00074032	Up	-3.16713	0.0311732	0.395874	Same	-2.75136	0.0329787	0.56311	Same	-11.704	1.14207e-17	3.91514e-17	Down	1.96613	0.156366	0.665297	Same
FBgn0011241	cbx	FBtr0088452 // FBtr0088453 // FBtr0332915	2R:5752015-5762577	1225	0.0196266	0.820858	1	Same	-0.392217	1.38216e-05	2.1275e-05	Same	-0.423762	6.21646e-06	1.16546e-05	Same	0.0285818	0.835289	1	Same	0.0310025	0.808724	1	Same	0.654983	9.15835e-07	1.83716e-06	Up	0.0145906	0.939528	1	Same
FBgn0011244	Hsp60B	FBtr0078000	2L:728362-730564	2202	-0.948886	0.0207674	0.384188	Same	9.12556	0	0	Up	0.326515	0.363081	0.421908	Same	-0.562835	0.406892	0.898672	Same	0.831845	0.045974	0.611819	Same	-8.8816	1.52317e-61	2.45303e-60	Down	0.00123104	0.995096	1	Same
FBgn0011259	Sema-1a	FBtr0303877 // FBtr0303878 // FBtr0079691 // FBtr0329930 // FBtr0329932 // FBtr0303879 // FBtr0329931	2L:8542147-8672041	10166	-0.0787537	0.504829	0.991453	Same	-0.158232	0.183998	0.223351	Same	2.98546	2.86443e-146	3.16815e-145	Up	-0.00264588	0.98723	1	Same	-0.0327802	0.846927	1	Same	0.330782	0.0364429	0.0518679	Same	0.354029	0.121553	0.619928	Same
FBgn0011260	Sema-2a	FBtr0087088 // FBtr0087089 // FBtr0087090 // FBtr0345339	2R:12387683-12420964	4153	0.0983929	0.127845	0.753892	Same	-2.09118	1.68766e-187	1.50225e-186	Down	-1.00251	4.57164e-49	1.96843e-48	Down	-0.0386802	0.697625	1	Same	-0.216699	0.0318525	0.556604	Same	2.06487	5.77609e-94	2.15561e-92	Up	0.451006	0.00179173	0.183758	Same
FBgn0011270	Pglym87	FBtr0082620	3R:8057367-8058451	1084	0.296551	0.60058	1	Same	9.6022	0	0	Up	0.207989	0.738465	0.808067	Same	-1.17383	0.227288	0.764826	Same	-0.361482	0.530202	1	Same	-9.13869	2.49076e-20	9.59997e-20	Down	1.53871	0.16696	0.676096	Same
FBgn0011272	RpL13	FBtr0079888 // FBtr0310482 // FBtr0100164	2L:9967313-9968645	1200	-0.0357836	0.649175	1	Same	-1.35079	4.53897e-63	1.74077e-62	Down	-0.23484	0.00292721	0.00457804	Same	-0.0428159	0.71242	1	Same	0.21948	0.0503343	0.622033	Same	0.547157	1.13474e-06	2.26272e-06	Same	-0.18847	0.244987	0.751353	Same
FBgn0011273	Acam	FBtr0301963 // FBtr0084904	3R:21637633-21638856	1223	0	1	1	Same	0	1	1	Same	0	1	1	Same	0	1	1	Same	0	1	1	Same	0	1	1	Same	0	1	1	Same
FBgn0011274	Dif	FBtr0081008 // FBtr0081009 // FBtr0301578 // FBtr0301577	2L:17413248-17433161	5688	-0.143886	0.130944	0.756477	Same	1.22432	1.98577e-39	5.7568e-39	Up	1.7549	5.18031e-78	3.16214e-77	Up	0.182024	0.179165	0.713181	Same	0.0627088	0.632779	1	Same	-1.21044	6.1867e-21	2.44926e-20	Down	-0.0560702	0.762853	1	Same
FBgn0011276	HLH3B	FBtr0070506	X:2574232-2575756	1426	-0.769987	0.475614	0.974198	Same	-0.703689	0.517603	0.58369	Same	2.81146	0.000331017	0.000560514	Up	0.140936	0.849246	1	Same	0.826842	0.618902	1	Same	0.519273	0.653909	0.74668	Same	0.233441	0.970882	1	Same
FBgn0011277	HLH4C	FBtr0070691 // FBtr0331163	X:4539160-4541447	1422	-0.478303	0.501165	0.990803	Same	-0.0118984	0.985908	1	Same	2.78564	1.20134e-09	2.56367e-09	Up	-0.284516	0.770727	1	Same	1.87286	0.0425407	0.597091	Same	-0.698437	0.38433	0.46157	Same	-0.659969	0.511682	0.944798	Same
FBgn0011278	lbe	FBtr0084091	3R:17267299-17272259	2275	-0.293023	0.529783	0.994948	Same	2.82927	3.60968e-21	7.92727e-21	Up	3.57392	8.02315e-37	2.87529e-36	Up	0.0220983	0.953979	1	Same	0.477522	0.351923	0.917799	Same	-3.1679	4.58827e-18	1.59863e-17	Down	-0.502871	0.396364	0.874531	Same
FBgn0011279	Obp69a	FBtr0075955	3L:12389271-12390057	541	-0.293808	0.524888	0.994948	Same	1.4792	2.91548e-05	4.43207e-05	Up	6.63737	2.66746e-229	5.12893e-228	Up	0.573111	0.236316	0.773131	Same	-0.0881214	0.884114	1	Same	-0.842231	0.0241456	0.0350561	Down	0.35583	0.556628	0.969981	Same
FBgn0011280	Obp19d	FBtr0077303 // FBtr0077304	X:20290640-20292006	1097	-0.17168	0.163896	0.817081	Same	1.50311	2.11707e-44	6.55411e-44	Up	6.27388	0	0	Up	0.483665	0.00118023	0.0751078	Same	0.174448	0.26548	0.866057	Same	-1.50843	9.04079e-30	5.02741e-29	Down	-0.150209	0.438487	0.901562	Same
FBgn0011281	Obp83a	FBtr0078656 // FBtr0345250 // FBtr0345251	3R:1797877-1800967	980	-1.39105	0.00981305	0.257355	Same	0.155791	0.713757	0.786327	Same	7.91762	0	0	Up	1.63052	0.00294503	0.122208	Same	1.25077	0.0739594	0.664717	Same	0.29503	0.513545	0.600845	Same	-1.12005	0.114916	0.609801	Same
FBgn0011282	Obp84a	FBtr0081597 // FBtr0300016	3R:3076447-3077679	812	0.0581534	0.953003	1	Same	2.17004	0.00300843	0.00420013	Up	7.89299	3.15066e-147	3.50747e-146	Up	-0.128547	0.90633	1	Same	0.352858	0.783772	1	Same	-1.83565	0.0132535	0.0197863	Down	-0.272162	0.83379	1	Same
FBgn0011283	Obp28a	FBtr0079455	2L:7496791-7497365	574	-1.44252	0.0110616	0.277436	Same	-1.01982	0.0586164	0.0748449	Same	6.87863	3.58207e-257	8.14563e-256	Up	1.33262	0.0216094	0.343474	Same	1.64463	0.0575363	0.64436	Same	0.84349	0.124128	0.164428	Same	-1.70585	0.053068	0.502474	Same
FBgn0011284	RpS4	FBtr0075884 // FBtr0346390 // FBtr0075885	3L:13034856-13037334	1444	-0.0244976	0.738448	1	Same	-1.39244	8.44778e-77	3.69144e-76	Down	-0.304672	3.46839e-05	6.25564e-05	Same	-0.0669793	0.536138	0.960927	Same	0.22756	0.0291521	0.544931	Same	0.516901	7.65687e-07	1.54341e-06	Same	-0.226929	0.132296	0.63622	Same
FBgn0011286	RyR	FBtr0304570 // FBtr0088637 // FBtr0308083 // FBtr0304568 // FBtr0304571 // FBtr0088638 // FBtr0088639 // FBtr0088640 // FBtr0304569 // FBtr0304572	2R:4747869-4775602	16374	-0.279041	0.0376238	0.516685	Same	1.19735	6.44511e-19	1.36109e-18	Up	1.10572	2.30289e-16	5.77246e-16	Up	0.260031	0.184932	0.719929	Same	0.29536	0.117134	0.736132	Same	-1.47914	5.17501e-15	1.57663e-14	Down	-0.139175	0.608363	0.997453	Same
FBgn0011288	Snap25	FBtr0111143 // FBtr0304625	3L:24067280-24292305	2273	-0.158378	0.141112	0.775561	Same	1.79544	3.1331e-72	1.30968e-71	Up	5.20174	0	0	Up	0.0628707	0.657266	1	Same	0.250584	0.0767738	0.67265	Same	-1.52386	3.48028e-31	2.05456e-30	Down	0.045656	0.810087	1	Same
FBgn0011289	TfIIA-L	FBtr0085154 // FBtr0085155 // FBtr0085156	3R:23076834-23082185	1637	-0.0894936	0.158811	0.805354	Same	-0.896659	5.85474e-42	1.75735e-41	Down	-1.05812	2.39707e-54	1.10612e-53	Down	0.00996083	0.921201	1	Same	0.12908	0.167576	0.820912	Same	0.856486	2.72857e-18	9.63076e-18	Up	-0.0166662	0.906614	1	Same
FBgn0011290	Taf12	FBtr0082440 // FBtr0082442 // FBtr0290205 // FBtr0335213	3R:7504108-7505412	1232	-0.153024	0.241378	0.836515	Same	-0.856932	8.46088e-10	1.46647e-09	Down	0.25426	0.0526183	0.0706341	Same	0.0952615	0.622404	0.999346	Same	0.173549	0.386556	0.937931	Same	1.0571	3.52112e-08	7.67936e-08	Up	0.172166	0.534649	0.959518	Same
FBgn0011291	Taf11	FBtr0079924	2L:9762424-9763262	775	0.0281484	0.802097	1	Same	-2.00155	2.43481e-48	7.91268e-48	Down	-1.7668	1.18907e-36	4.25415e-36	Down	-0.0957895	0.656611	1	Same	0.02393	0.905472	1	Same	2.05662	1.44144e-20	5.61529e-20	Up	-0.0399304	0.901531	1	Same
FBgn0011293	a10	FBtr0075290	3L:17016223-17016841	565	-1.0631	0.0767982	0.672897	Same	-0.135558	0.796079	0.871725	Same	8.20477	0	0	Up	1.3026	0.0333137	0.404792	Same	1.57496	0.045886	0.611819	Same	0.406556	0.456273	0.539574	Same	-1.5437	0.0536726	0.502474	Same
FBgn0011294	a5	FBtr0077922	2L:1329161-1329993	774	-0.415136	0.693808	1	Same	1.40382	0.0883791	0.111183	Same	8.06675	3.20828e-159	3.91396e-158	Up	-0.00293536	0.941743	1	Same	-0.154434	0.947803	1	Same	-0.600677	0.420507	0.501065	Same	0.27799	0.885871	1	Same
FBgn0011296	l(2)efl	FBtr0072100 // FBtr0336685	2R:19572174-19573066	738	-0.190436	0.0933382	0.704948	Same	0.838854	2.99638e-14	5.74453e-14	Up	0.291857	0.0100871	0.0147898	Same	-0.13636	0.418465	0.904135	Same	0.148387	0.343467	0.913317	Same	-1.89811	4.8122e-31	2.82423e-30	Down	-0.0520166	0.827304	1	Same
FBgn0011297	l(2)not	FBtr0072095	2R:19592962-19597315	1702	-0.101515	0.29739	0.85387	Same	-1.57665	1.8588e-45	5.82647e-45	Down	-1.30197	8.73301e-31	2.85493e-30	Down	0.0188492	0.912189	1	Same	0.327519	0.0399709	0.590392	Same	1.55515	1.90438e-19	7.06377e-19	Up	-0.407976	0.103789	0.596743	Same
FBgn0011300	babo	FBtr0088658 // FBtr0088659 // FBtr0300599	2R:4839844-4850301	5103	-0.0281775	0.788695	1	Same	-0.618994	7.84175e-09	1.32798e-08	Down	0.666416	2.17229e-10	4.73401e-10	Up	-0.043133	0.779406	1	Same	0.0960018	0.526318	1	Same	0.490226	0.00105184	0.00172658	Same	0.160219	0.457727	0.912653	Same
FBgn0011305	Rsf1	FBtr0333411 // FBtr0080079	2L:10261795-10263554	1759	-0.0104339	0.895433	1	Same	-0.482586	4.68291e-09	7.97395e-09	Same	1.31404	7.63872e-66	4.07375e-65	Up	-0.0675825	0.546586	0.965451	Same	0.0387811	0.740358	1	Same	0.735072	2.29759e-11	5.95795e-11	Up	0.172837	0.275712	0.779835	Same
FBgn0011327	Uch-L5	FBtr0076472 // FBtr0333867	3L:9468593-9470065	1392	0.0373796	0.526791	0.994948	Same	-0.279435	2.87552e-06	4.53086e-06	Same	-3.09271	0	0	Down	-0.210167	0.0706636	0.529468	Same	-0.139277	0.100035	0.716895	Same	0.219452	0.0470797	0.0661186	Same	0.333317	0.0388094	0.460802	Same
FBgn0011335	l(3)j2D3	FBtr0075991	3L:12109201-12111155	1509	0.0314442	0.770831	1	Same	-2.22977	2.02013e-67	8.07249e-67	Down	-1.20333	2.02659e-23	5.83448e-23	Down	-0.383074	0.0356585	0.413308	Same	-0.039831	0.831918	1	Same	2.04533	1.49838e-27	7.70423e-27	Up	0.77663	0.00448134	0.247344	Same
FBgn0011336	OstStt3	FBtr0084786	3R:20892434-20895359	2698	0.0187422	0.774874	1	Same	0.163037	0.012703	0.0170657	Same	-0.560626	2.40117e-16	6.01527e-16	Same	-0.0427356	0.670673	1	Same	0.146948	0.111977	0.730328	Same	-0.326814	0.000749576	0.00124358	Same	-0.144221	0.302913	0.804324	Same
FBgn0011361	mtacp1	FBtr0072676 // FBtr0072677 // FBtr0331864	3L:1329949-1331631	837	-0.0760842	0.36024	0.902984	Same	0.106175	0.201098	0.243175	Same	-0.534916	2.91483e-10	6.32795e-10	Same	0.05285	0.671692	1	Same	0.212332	0.0707747	0.65885	Same	0.0346625	0.771817	0.866237	Same	-0.278029	0.107391	0.600406	Same
FBgn0011455	l(3)neo18	FBtr0076023 // FBtr0334094	3L:12130596-12131684	884	-0.0994545	0.166081	0.82173	Same	0.749924	7.56049e-26	1.80594e-25	Up	-0.14771	0.0418589	0.0567716	Same	0.00301242	0.977537	1	Same	0.136511	0.174875	0.833964	Same	-0.666165	6.97913e-11	1.76235e-10	Down	-0.0642704	0.663174	1	Same
FBgn0011474	pr-set7	FBtr0082929 // FBtr0082930 // FBtr0309996	3R:10141760-10146216	4179	-0.0732683	0.449148	0.959489	Same	-1.52764	2.55817e-49	8.40646e-49	Down	-1.55369	7.94882e-49	3.40621e-48	Down	0.115801	0.454718	0.922251	Same	-0.03553	0.808016	1	Same	1.57991	5.05693e-25	2.36032e-24	Up	0.0895939	0.684535	1	Same
FBgn0011476	l(3)neo43	FBtr0334696 // FBtr0301089	3R:11103703-11104390	625	-0.201524	0.0251164	0.42328	Same	-0.216841	0.0169632	0.0225845	Same	-0.70982	9.43923e-13	2.17843e-12	Down	0.125854	0.398722	0.892656	Same	0.200503	0.123942	0.750418	Same	0.215592	0.132469	0.174717	Same	0.0778392	0.707098	1	Same
FBgn0011481	Ssdp	FBtr0083612 // FBtr0330051 // FBtr0083611 // FBtr0083613	3R:14018216-14025317	5519	0.153124	0.0330598	0.491332	Same	-1.08944	1.04934e-47	3.38563e-47	Down	0.141654	0.0509298	0.068459	Same	-0.0948243	0.373044	0.876966	Same	-0.105214	0.319164	0.899277	Same	1.20429	1.02694e-30	5.94312e-30	Up	0.214322	0.153778	0.664642	Same
FBgn0011509	SrpRbeta	FBtr0333891 // FBtr0076598	3L:8712049-8713325	1132	0.0338186	0.689303	1	Same	-1.43286	5.09702e-55	1.78868e-54	Down	-1.44438	4.61751e-53	2.09168e-52	Down	-0.0471243	0.73487	1	Same	-0.0305734	0.814048	1	Same	1.05032	8.50962e-14	2.46111e-13	Up	0.124553	0.539106	0.961395	Same
FBgn0011554	etaTry	FBtr0088163	2R:7228018-7228928	910	0.21857	0.0801779	0.687498	Same	0.177548	0.158712	0.193871	Same	-6.38196	1.23628e-98	9.22342e-98	Down	-1.9793	0.0931721	0.58507	Same	0.149088	0.395834	0.943265	Same	-0.883685	0.357202	0.43243	Same	1.19996	0.471098	0.919883	Same
FBgn0011555	thetaTry	FBtr0088162	2R:7229219-7230265	1046	-0.767386	3.22263e-07	0.000101782	Down	-0.25423	0.0880872	0.110856	Same	-7.95835	1.94425e-223	3.59643e-222	Down	-1.00135	0.129555	0.645592	Same	0.299115	0.157494	0.808599	Same	-0.700626	0.19895	0.254508	Same	2.47428	0.00396531	0.239319	Same
FBgn0011556	zetaTry	FBtr0088164	2R:7226691-7227637	946	-0.164885	0.160993	0.810911	Same	-0.270024	0.0228154	0.0300986	Same	-7.56058	6.07286e-169	7.83454e-168	Down	-1.59546	0.169601	0.699978	Same	0.342932	0.0413058	0.593553	Same	0.226527	0.809872	0.903773	Same	1.21595	0.390898	0.871034	Same
FBgn0011559	Acp36DE	FBtr0340581 // FBtr0081054	2L:18356047-18359026	2919	-0.875891	0.0253797	0.423883	Same	9.9895	1.83339e-85	8.66881e-85	Up	0.476424	0.207284	0.250867	Same	-0.818853	0.166575	0.697354	Same	0.881089	0.0901584	0.698615	Same	-10.5419	2.53351e-68	4.96655e-67	Down	1.52797	0.0513855	0.497931	Same
FBgn0011566	Bzd	FBtr0070447	X:2500713-2502909	1757	-0.106946	0.241665	0.836515	Same	-1.86422	8.41868e-69	3.40884e-68	Down	-1.18901	9.83675e-31	3.2139e-30	Down	0.0509931	0.741036	1	Same	0.185641	0.229036	0.859366	Same	1.94507	4.96127e-35	3.35905e-34	Up	-0.0139298	0.951346	1	Same
FBgn0011569	can	FBtr0076299	3L:10257009-10260211	2948	0.949499	0.30319	0.861673	Same	8.50804	2.0529e-46	6.51754e-46	Up	3.57261	5.73038e-07	1.1209e-06	Up	-2.22824	0.0509113	0.473943	Same	-0.878629	0.363214	0.922641	Same	-8.15268	5.51699e-24	2.46767e-23	Down	2.08815	0.100091	0.590266	Same
FBgn0011570	cpb	FBtr0077881 // FBtr0331630	2L:1704902-1706962	1923	0.0456158	0.425786	0.949551	Same	-1.20982	7.82517e-81	3.55699e-80	Down	-1.15417	3.34235e-69	1.85801e-68	Down	-0.142877	0.146174	0.669509	Same	0.00994681	0.912651	1	Same	1.22842	4.09331e-36	2.89914e-35	Up	0.129216	0.362302	0.851613	Same
FBgn0011571	caz	FBtr0074217 // FBtr0334990 // FBtr0334991 // FBtr0334992	X:16182843-16187553	1659	0.0304505	0.74135	1	Same	-2.22719	2.52491e-94	1.29239e-93	Down	-1.32434	5.81348e-38	2.1231e-37	Down	-0.0682124	0.654056	1	Same	-0.0946129	0.54639	1	Same	2.13357	1.03679e-41	8.90358e-41	Up	0.0911147	0.691252	1	Same
FBgn0011573	Cdc37	FBtr0072777	3L:1795392-1797307	1607	0.0335611	0.629705	1	Same	-0.544487	2.33194e-14	4.48229e-14	Same	-1.32245	3.31081e-67	1.8023e-66	Down	0.0028117	0.979954	1	Same	-0.0251458	0.803375	1	Same	0.532125	1.06968e-06	2.13672e-06	Same	0.160527	0.306551	0.807947	Same
FBgn0011576	Cyp4d2	FBtr0345609 // FBtr0070387	X:2070039-2072761	2462	-0.0719989	0.545283	0.997152	Same	1.91663	1.91967e-77	8.45559e-77	Up	1.95607	3.00181e-78	1.83893e-77	Up	0.00548675	0.97154	1	Same	0.0618099	0.67909	1	Same	-1.06096	9.84717e-15	2.96092e-14	Down	0.048394	0.808376	1	Same
FBgn0011581	Ms	FBtr0084607 // FBtr0346341 // FBtr0334600	3R:20167273-20169547	1174	-0.330672	0.206471	0.836515	Same	2.87402	4.38715e-61	1.64518e-60	Up	6.09142	0	0	Up	0.173198	0.535675	0.960927	Same	0.531213	0.0676947	0.657238	Same	-2.88075	6.69386e-46	6.68015e-45	Down	-0.117213	0.711971	1	Same
FBgn0011582	Dop1R1	FBtr0308191 // FBtr0290283 // FBtr0301351 // FBtr0330711	3R:9991101-10040532	14559	-0.354976	0.191444	0.836515	Same	1.14062	1.80195e-07	2.94201e-07	Up	6.29482	0	0	Up	0.299718	0.2949	0.823192	Same	0.629094	0.0552152	0.637886	Same	-0.779857	0.000909686	0.00149944	Down	-0.484954	0.165849	0.675493	Same
FBgn0011584	Trp1	FBtr0079931 // FBtr0343741 // FBtr0079932 // FBtr0305986	2L:10009381-10013170	2454	0.054581	0.400699	0.93587	Same	0.50125	8.23261e-15	1.59717e-14	Same	0.632185	2.084e-22	5.88065e-22	Up	-0.0830707	0.382674	0.882317	Same	-0.0748178	0.412265	0.953686	Same	-0.692859	3.57228e-14	1.04845e-13	Down	0.220692	0.0941932	0.580371	Same
FBgn0011586	e(r)	FBtr0071267 // FBtr0310067 // FBtr0333604 // FBtr0333605 // FBtr0071266	X:8798177-8800281	1683	-0.000364448	0.996332	1	Same	-2.21302	1.04825e-143	7.39675e-143	Down	-1.69424	8.86884e-88	5.93868e-87	Down	-0.0569692	0.646292	1	Same	0.0561386	0.640475	1	Same	2.26003	4.66337e-75	1.10158e-73	Up	0.0333176	0.850873	1	Same
FBgn0011589	Elk	FBtr0086802 // FBtr0340287	2R:13761444-13814200	5334	-0.14165	0.514843	0.994948	Same	1.55374	2.37849e-18	4.96089e-18	Up	4.86217	7.63309e-238	1.54428e-236	Up	0.052577	0.828861	1	Same	0.28262	0.285033	0.876034	Same	-1.41487	9.9348e-12	2.61883e-11	Down	-0.00710961	0.979059	1	Same
FBgn0011591	fng	FBtr0078267	3L:20918991-20942612	1952	-0.0355787	0.736128	1	Same	0.281114	0.00657298	0.00899624	Same	1.54572	3.96673e-57	1.89238e-56	Up	-0.00915245	0.949043	1	Same	0.139273	0.342714	0.913221	Same	0.146636	0.280241	0.347803	Same	-0.150016	0.442807	0.904931	Same
FBgn0011592	fra	FBtr0087821 // FBtr0087822 // FBtr0339649	2R:8416558-8451689	6310	0.0451299	0.625783	1	Same	-0.601111	2.36875e-10	4.16185e-10	Down	-0.169219	0.0733336	0.0958909	Same	-0.0734793	0.596841	0.986888	Same	0.042448	0.751336	1	Same	0.801786	2.64138e-09	6.11576e-09	Up	0.0576386	0.766562	1	Same
FBgn0011596	fzo	FBtr0084399	3R:19027366-19029756	2390	-0.0409316	0.815672	1	Same	4.95336	0	0	Up	1.53553	5.39899e-24	1.57321e-23	Up	0.00827446	0.970658	1	Same	-0.0379947	0.847739	1	Same	-4.97374	1.29719e-154	1.82839e-152	Down	0.104886	0.707316	1	Same
FBgn0011603	ine	FBtr0077448 // FBtr0077446 // FBtr0077447 // FBtr0301407 // FBtr0301408	2L:4468000-4477022	3954	-0.238575	0.0141531	0.316329	Same	1.31598	4.06395e-49	1.33085e-48	Up	1.88528	1.28418e-99	9.69961e-99	Up	0.175933	0.179927	0.714305	Same	0.323334	0.0115746	0.414929	Same	-1.07121	7.00699e-19	2.54048e-18	Down	-0.319373	0.0682486	0.534984	Same
FBgn0011604	Iswi	FBtr0087841 // FBtr0087843 // FBtr0087842	2R:8524176-8528133	3641	0.069821	0.245934	0.836515	Same	-1.01955	3.94263e-58	1.43159e-57	Down	-1.30826	6.83612e-87	4.54011e-86	Down	-0.147776	0.130819	0.64783	Same	-0.054921	0.540245	1	Same	1.13519	9.33503e-33	5.80631e-32	Up	0.325227	0.0178932	0.366463	Same
FBgn0011606	Klp3A	FBtr0070448 // FBtr0340093	X:2493191-2498085	4521	0.00279048	0.963514	1	Same	-0.291026	2.45968e-06	3.88496e-06	Same	-4.61331	0	0	Down	-0.322765	0.0720047	0.53208	Same	-0.0783208	0.371522	0.928086	Same	0.719268	3.7407e-06	7.22837e-06	Up	0.419902	0.0716912	0.541693	Same
FBgn0011638	La	FBtr0081374	2L:20348393-20350012	1547	0.049443	0.441415	0.956609	Same	-2.78486	1.030008295824e-318	1.55046692846608e-317	Down	-2.38061	1.5212e-238	3.09226e-237	Down	-0.0546776	0.600982	0.989071	Same	0.0331419	0.742082	1	Same	2.55289	1.08165e-127	8.34731e-126	Up	0.0206033	0.892571	1	Same
FBgn0011640	lark	FBtr0076844 // FBtr0076845 // FBtr0076842 // FBtr0076841 // FBtr0076843	3L:7332366-7334993	2188	0.0254681	0.782092	1	Same	-1.70493	4.72957e-66	1.86374e-65	Down	-1.09242	3.58209e-29	1.14192e-28	Down	0.0407686	0.774632	1	Same	0.0955852	0.491553	0.999813	Same	1.84464	6.17255e-39	4.81798e-38	Up	-0.00227237	0.990953	1	Same
FBgn0011642	Zyx	FBtr0089210 // FBtr0089211 // FBtr0089214 // FBtr0309882 // FBtr0345298	4:1077991-1085627	2367	-0.154523	0.0184635	0.363591	Same	-0.589371	1.0894e-18	2.29097e-18	Down	0.659205	4.8034e-24	1.40109e-23	Up	0.0463158	0.628736	1	Same	0.0805739	0.395478	0.942995	Same	0.705481	3.04212e-14	8.95622e-14	Up	0.135822	0.311559	0.812509	Same
FBgn0011648	Mad	FBtr0332372 // FBtr0077616	2L:3146056-3159643	3407	0.0744656	0.222549	0.836515	Same	-1.42813	8.90438e-104	4.88781e-103	Down	-0.987663	2.25354e-51	1.00141e-50	Down	-0.205917	0.0332744	0.404792	Same	-0.0388369	0.677199	1	Same	1.46863	3.15305e-53	3.92806e-52	Up	0.219078	0.112944	0.607769	Same
FBgn0011653	mas	FBtr0073260 // FBtr0332659	3L:4161666-4167464	3648	0.415013	0.516882	0.994948	Same	-3.42233	0.000556366	0.000803456	Down	1.29993	0.0378332	0.0516073	Same	-3.407	0.00165976	0.0882891	Same	2.27992	0.0635209	0.652306	Same	2.52065	0.0322937	0.046217	Up	0.792113	0.848969	1	Same
FBgn0011655	Med	FBtr0085816 // FBtr0085815 // FBtr0337030	3R:27436768-27441097	3416	-0.0228652	0.798153	1	Same	-1.29767	2.99273e-39	8.65101e-39	Down	-0.047012	0.609642	0.678463	Same	-0.0247533	0.854962	1	Same	0.0173964	0.902584	1	Same	1.40825	7.66542e-25	3.54869e-24	Up	0.112402	0.57039	0.977984	Same
FBgn0011656	Mef2	FBtr0088447 // FBtr0088445 // FBtr0330707 // FBtr0330708 // FBtr0088444 // FBtr0088446 // FBtr0088443	2R:5801001-5846363	9173	-0.0131755	0.87366	1	Same	0.212009	0.0102243	0.0138261	Same	1.23621	2.95659e-51	1.31212e-50	Up	-0.110971	0.353832	0.865177	Same	0.00205016	0.986016	1	Same	-0.173562	0.13068	0.172491	Same	0.285848	0.0847013	0.564605	Same
FBgn0011659	Mlh1	FBtr0331379 // FBtr0088790	2R:4057779-4059906	2073	-0.114332	0.187166	0.836515	Same	-2.86815	4.90898e-136	3.31312e-135	Down	-3.23259	5.76976e-140	6.12722e-139	Down	-0.0926437	0.683485	1	Same	-0.0929843	0.615885	1	Same	2.95183	2.06318e-37	1.52857e-36	Up	0.443005	0.188506	0.701729	Same
FBgn0011660	Pms2	FBtr0087388	2R:11255579-11259025	3032	-0.0962142	0.163271	0.814922	Same	-1.71088	2.30688e-110	1.32649e-109	Down	-2.65962	5.70464e-204	9.25715e-203	Down	-0.0890982	0.516194	0.952478	Same	-0.0359641	0.743951	1	Same	2.05026	4.98166e-56	6.75376e-55	Up	0.207233	0.278647	0.782148	Same
FBgn0011661	Moe	FBtr0071274 // FBtr0071269 // FBtr0331601 // FBtr0308193 // FBtr0071271 // FBtr0071272 // FBtr0071273 // FBtr0071275 // FBtr0071276 // FBtr0071277 // FBtr0071278 // FBtr0071270 // FBtr0308194	X:8767045-8792365	4543	0.0464546	0.484733	0.980203	Same	-0.719467	1.0561e-26	2.56069e-26	Down	-0.237728	0.000381563	0.000644121	Same	-0.110586	0.261478	0.796055	Same	0.000987131	0.99168	1	Same	0.86583	7.90369e-20	2.98621e-19	Up	0.250061	0.0677529	0.534941	Same
FBgn0011666	msi	FBtr0305218 // FBtr0305219 // FBtr0333663 // FBtr0333664 // FBtr0084881 // FBtr0333665 // FBtr0084882	3R:21341840-21434145	11490	0.0128543	0.872909	1	Same	-0.733867	1.20833e-18	2.53793e-18	Down	2.32654	1.46244e-184	2.07677e-183	Up	-0.161158	0.158129	0.686757	Same	-0.0384379	0.744593	1	Same	0.840025	6.34626e-14	1.84262e-13	Up	0.39682	0.0140298	0.345278	Same
FBgn0011668	Mst57Da	FBtr0084914	3R:21657297-21657621	324	0.0691053	0.857839	1	Same	10.01	0	0	Up	0.546391	0.155338	0.193309	Same	-0.64507	0.271556	0.804339	Same	-0.00265033	0.992081	1	Same	-10.8606	1.47197e-72	3.23511e-71	Down	1.89129	0.00902631	0.300584	Same
FBgn0011669	Mst57Db	FBtr0084915	3R:21656442-21656636	194	-0.558875	0.132484	0.756477	Same	10.0009	8.07403e-126	5.15354e-125	Up	0.310049	0.389733	0.449479	Same	-0.631601	0.271819	0.804698	Same	0.629143	0.174443	0.833286	Same	-10.4485	1.19594e-86	3.65535e-85	Down	1.10447	0.135406	0.641261	Same
FBgn0011670	Mst57Dc	FBtr0339163	3R:21655043-21655420	377	-0.732804	0.0596717	0.600968	Same	9.37665	0	0	Up	-0.30312	0.441471	0.502958	Same	-0.78664	0.282372	0.815806	Same	0.738472	0.0644706	0.654466	Same	-9.99498	1.38454e-48	1.51659e-47	Down	1.57888	0.0726717	0.542729	Same
FBgn0011672	Mvl	FBtr0089521 // FBtr0301477 // FBtr0330046 // FBtr0301478 // FBtr0306351 // FBtr0306350	3R:16877105-16886522	5633	0.0772068	0.172765	0.833288	Same	-0.940042	1.50066e-55	5.30442e-55	Down	-0.517891	3.49912e-18	9.07918e-18	Same	0.125988	0.146789	0.670638	Same	0.0946084	0.261932	0.864017	Same	0.968869	2.86812e-29	1.5628e-28	Up	-0.143398	0.245504	0.751365	Same
FBgn0011674	insc	FBtr0071562	2R:16708767-16723533	3883	0.0613419	0.532684	0.994948	Same	-0.982765	4.40318e-20	9.48185e-20	Down	-0.709869	5.26926e-11	1.16605e-10	Down	-0.0959319	0.548132	0.965952	Same	0.217979	0.147917	0.791755	Same	0.625351	0.000121928	0.000214468	Up	-0.24099	0.303382	0.804818	Same
FBgn0011676	Nos	FBtr0100489 // FBtr0080188 // FBtr0343888	2L:10804274-10837511	5205	-0.237371	0.286567	0.845417	Same	0.444304	0.0290071	0.0379966	Same	4.67613	7.35304e-277	1.87734e-275	Up	0.12189	0.612892	0.995028	Same	0.331786	0.261503	0.863324	Same	-0.26397	0.232056	0.292817	Same	0.00797153	0.984853	1	Same
FBgn0011692	pav	FBtr0073227	3L:4242734-4246233	3201	0.0959337	0.268448	0.838686	Same	-4.52406	0	0	Down	-6.8126	0	0	Down	-2.35672	2.97955e-06	0.00163923	Down	0.078788	0.647457	1	Same	4.07564	7.28716e-22	2.99837e-21	Up	2.08449	0.00196967	0.191959	Same
FBgn0011693	Pdh	FBtr0075426 // FBtr0075427 // FBtr0114536 // FBtr0114537	3L:16346333-16347397	942	0.351726	0.104788	0.708781	Same	2.321	3.54475e-35	9.71177e-35	Up	9.78039	0	0	Up	-0.520093	0.0456697	0.455495	Same	-0.0988114	0.709145	1	Same	-2.09101	1.52343e-19	5.67667e-19	Down	0.147	0.655185	1	Same
FBgn0011694	PebII	FBtr0345580 // FBtr0072455	2R:21061091-21061753	606	-0.852957	0.0049428	0.181985	Same	9.42479	1.3033e-144	9.24618e-144	Up	0.234299	0.423409	0.483868	Same	-0.765212	0.103724	0.604066	Same	0.922643	0.0192532	0.487797	Same	-9.70335	5.13289e-105	2.47993e-103	Down	0.841194	0.169734	0.677828	Same
FBgn0011695	PebIII	FBtr0343340 // FBtr0072164 // FBtr0343341	2R:19913695-19915041	1156	-0.00542068	0.951141	1	Same	2.03519	3.36885e-112	1.96363e-111	Up	2.38863	2.86803e-150	3.27624e-149	Up	-0.0497585	0.698763	1	Same	0.083147	0.501282	1	Same	-1.58458	1.0936e-37	8.19476e-37	Down	-0.233185	0.188211	0.701729	Same
FBgn0011701	repo	FBtr0083564	3R:14061914-14065324	2994	-0.0762986	0.709964	1	Same	1.75424	1.61588e-28	4.02788e-28	Up	4.62966	0	0	Up	0.156567	0.480529	0.934607	Same	0.294968	0.219586	0.854083	Same	-1.50988	2.36347e-17	7.98512e-17	Down	-0.25993	0.32737	0.82059	Same
FBgn0011703	RnrL	FBtr0080059	2L:10325026-10327943	2573	0.0664331	0.445893	0.956609	Same	-6.25715	0	0	Down	-5.98925	0	0	Down	-0.286626	0.144779	0.667352	Same	0.141837	0.42719	0.960955	Same	5.93271	4.2658e-157	6.38186e-155	Up	-0.0930733	0.763232	1	Same
FBgn0011704	RnrS	FBtr0088046	2R:7870650-7872898	1590	-0.0225726	0.781262	1	Same	-5.24666	0	0	Down	-5.99271	0	0	Down	-0.293023	0.111647	0.618631	Same	-0.0243836	0.865865	1	Same	4.81852	2.89703e-129	2.39849e-127	Up	-0.00986375	0.971451	1	Same
FBgn0011705	rost	FBtr0079782 // FBtr0331453 // FBtr0331454	2L:8985936-8989539	1666	0.0921949	0.437275	0.955359	Same	-2.12791	7.68271e-62	2.90722e-61	Down	0.355626	0.00280952	0.0044053	Same	-0.0674709	0.699579	1	Same	0.00271465	0.987597	1	Same	-0.983967	6.7605e-08	1.45361e-07	Down	0.0497981	0.849409	1	Same
FBgn0011706	rpr	FBtr0075120	3L:18390635-18391535	900	-1.28185	0.00166017	0.0957435	Same	0.0671784	0.846178	0.923266	Same	1.25671	7.56461e-05	0.000133791	Up	1.05958	0.0411825	0.433595	Same	0.915359	0.0987472	0.715673	Same	0.172196	0.704157	0.797543	Same	-0.968873	0.16653	0.675749	Same
FBgn0011708	Syx5	FBtr0080832 // FBtr0080831	2L:16307346-16309274	1859	0.0276055	0.707041	1	Same	-0.171907	0.0203305	0.0269163	Same	-0.582866	2.64483e-14	6.34424e-14	Same	0.0150502	0.893347	1	Same	-0.0602302	0.566233	1	Same	0.264349	0.0146492	0.0217747	Same	0.119123	0.445662	0.905686	Same
FBgn0011710	2015-09-01	FBtr0077198	X:21229313-21232715	2021	0.043532	0.551738	1	Same	-2.14261	4.92165e-153	3.67186e-152	Down	-2.08511	8.62489e-140	9.13649e-139	Down	-0.0963328	0.429142	0.909969	Same	-0.0560717	0.623696	1	Same	2.13345	6.00067e-69	1.19838e-67	Up	0.266145	0.128678	0.630737	Same
FBgn0011715	Snr1	FBtr0078682	3R:1296648-1298476	1333	0.00594002	0.94268	1	Same	-2.68824	3.17568e-162	2.48789e-161	Down	-2.07627	1.82358e-102	1.41304e-101	Down	-0.168797	0.24582	0.781446	Same	-0.00289253	0.983945	1	Same	2.75933	4.40863e-77	1.08498e-75	Up	0.227329	0.293363	0.794381	Same
FBgn0011722	Tig	FBtr0343152 // FBtr0079275	2L:6415179-6423310	7012	-0.119758	0.191121	0.836515	Same	0.616509	1.10066e-11	1.99571e-11	Up	2.03504	7.09374e-108	5.75839e-107	Up	0.187262	0.15472	0.68167	Same	0.276371	0.0311008	0.551427	Same	-1.19083	5.51764e-21	2.18896e-20	Down	-0.403586	0.0268296	0.41335	Same
FBgn0011723	byn	FBtr0332070 // FBtr0332071	3L:11920793-11929019	2643	0.119913	0.619542	1	Same	1.5747	1.27158e-14	2.4605e-14	Up	-3.06805	1.16065e-12	2.67065e-12	Down	-1.02752	0.26616	0.799042	Same	-0.080578	0.785823	1	Same	-1.4377	0.0736646	0.101131	Same	0.691975	0.561751	0.972206	Same
FBgn0011725	twin	FBtr0084568 // FBtr0084566 // FBtr0084569 // FBtr0084570 // FBtr0084571 // FBtr0084567	3R:20022615-20047687	4228	-0.00734852	0.915762	1	Same	-0.164951	0.0181186	0.0240701	Same	-1.29674	3.93414e-69	2.18414e-68	Down	-0.0562268	0.602723	0.989359	Same	-0.0435381	0.659683	1	Same	0.237193	0.0220996	0.0322144	Same	0.286823	0.0552753	0.505817	Same
FBgn0011726	tsr	FBtr0072188	2R:19931976-19934328	731	0.0549725	0.41944	0.948368	Same	-1.723	2.13861e-130	1.40609e-129	Down	-2.49617	5.78094e-249	1.2433e-247	Down	-0.12239	0.243728	0.780337	Same	0.0540021	0.581394	1	Same	1.61796	1.33316e-56	1.83364e-55	Up	0.0477181	0.745078	1	Same
[truncated: 15,771 more rows]
