# Supplementary material for: Obp56h Modulates Mating Behavior in Drosophila melanogaster
Source: G3 (Bethesda). 2016 Aug 24;6(10):3335–42. doi: 10.1534/g3.116.034595 (PMC5068952; doi:10.1534/g3.116.034595)
Supplement: Supplemental Material [file supp_g3.116.034595_TableS2.xlsx]

## Sheet: Significant transcripts
Analysis	FlyBase ID	Gene Symbol	Transcript ID	Location (Chromosome:position)	Gene Length	Log(fold change)	P-value	FDR	Differential Expression Call
Male Bodies	FBgn0031141	CG1304	FBtr0077271	X:20835554-20836446	892	-5.6066	3.69716e-137	6.3055e-133	Down
Male Bodies	FBgn0036440	CG17177	FBtr0075710 // FBtr0333018	3L:14690413-14694778	4000	2.80057	4.94943e-115	4.22062e-111	Up
Female Bodies	FBgn0031018	CG12200	FBtr0074710	X:19369096-19370088	992	4.64503	8.1619e-95	1.39201e-90	Up
Male Bodies	FBgn0011834	Ser6	FBtr0077272	X:20833632-20834532	900	-2.45171	2.74101e-92	1.55826e-88	Down
Male Bodies	FBgn0267055	CR45499	FBtr0346036	X:21026459-21027200	585	-7.70649	4.93949e-90	2.10607e-86	Down
Female Heads	FBgn0003996	w	FBtr0070490	X:2684632-2690499	2346	1.65923	1.47562e-88	2.51667e-84	Up
Male Bodies	FBgn0031128	hydra	FBtr0077294 // FBtr0077295 // FBtr0343572 // FBtr0304574 // FBtr0304575 // FBtr0304576 // FBtr0304577 // FBtr0304578	X:20541859-20548090	2370	-1.24102	2.71031e-79	9.24486e-76	Down
Male Bodies	FBgn0037975	CG3397	FBtr0082504	3R:7808820-7810263	1184	-3.13606	3.63267e-77	1.03259e-73	Down
Male Bodies	FBgn0036678	CG11905	FBtr0075300 // FBtr0075305 // FBtr0113174 // FBtr0305577 // FBtr0075301 // FBtr0075304 // FBtr0113173 // FBtr0075303 // FBtr0075302 // FBtr0075306	3L:16921481-16928636	4638	-2.37855	8.67743e-70	2.11419e-66	Down
Female Bodies	FBgn0031141	CG1304	FBtr0077271	X:20835554-20836446	892	-3.48864	3.74711e-62	3.19534e-58	Down
Male Bodies	FBgn0039475	CG6277	FBtr0085150	3R:22847793-22848939	1083	-2.235	2.90164e-61	6.18594e-58	Down
Female Bodies	FBgn0037975	CG3397	FBtr0082504	3R:7808820-7810263	1184	-3.57879	1.02914e-60	5.85068e-57	Down
Male Heads	FBgn0038525	CG14329	FBtr0083463	3R:13435081-13436255	1101	-2.35277	1.85176e-58	3.15818e-54	Down
Male Bodies	FBgn0037974	CG12224	FBtr0306697 // FBtr0335436	3R:7806426-7808344	1624	-2.0183	1.78374e-57	3.38019e-54	Down
Male Heads	FBgn0029526	CR18166	FBtr0070095 // FBtr0339441 // FBtr0301337	X:373897-375859	1858	2.7431	3.17938e-56	2.71122e-52	Up
Female Heads	FBgn0038525	CG14329	FBtr0083463	3R:13435081-13436255	1101	-2.18998	9.28748e-48	7.9199e-44	Down
Male Heads	FBgn0003996	w	FBtr0070490	X:2684632-2690499	2346	1.49311	5.10157e-45	2.90024e-41	Up
Male Bodies	FBgn0052521	CG32521	FBtr0077234 // FBtr0077235 // FBtr0310652 // FBtr0331815 // FBtr0331813 // FBtr0331814 // FBtr0077236 // FBtr0310654 // FBtr0310653	X:21076337-21152198	4548	1.17798	3.5319e-44	6.02365e-41	Up
Male Heads	FBgn0001217	Hsc70-2	FBtr0082707	3R:8870481-8873110	2172	-2.57132	1.78992e-43	7.63175e-40	Down
Female Heads	FBgn0037975	CG3397	FBtr0082504	3R:7808820-7810263	1184	-3.05344	4.69969e-43	2.67178e-39	Down
Male Bodies	FBgn0030837	CG8661	FBtr0074444	X:17177795-17178533	675	-1.63985	2.2621e-42	3.50728e-39	Down
Male Heads	FBgn0034475	Obp56h	FBtr0086335 // FBtr0302932	2R:15703059-15703709	591	-4.56506	2.22992e-41	7.60625e-38	Down
Male GxT	FBgn0001217	Hsc70-2	FBtr0082707	3R:8870481-8873110	2172	-2.44479	2.86228e-41	4.88161e-37	Down
Female Heads	FBgn0001217	Hsc70-2	FBtr0082707	3R:8870481-8873110	2172	-3.11749	3.30619e-39	1.40968e-35	Down
Male Heads	FBgn0051157	CG31157	FBtr0334519 // FBtr0334518	3R:8873453-8875016	1319	-3.78837	3.65448e-39	1.03879e-35	Down
Female Heads	FBgn0038301	CG6654	FBtr0083139	3R:11036999-11039380	2259	1.42712	2.41565e-38	8.23977e-35	Up
Male Heads	FBgn0029523	CR18275	FBtr0070097	X:370890-373342	2306	2.39449	2.55117e-38	6.21574e-35	Up
Female Heads	FBgn0051157	CG31157	FBtr0334519 // FBtr0334518	3R:8873453-8875016	1319	-6.73871	2.95577e-37	8.40179e-34	Down
Male Bodies	FBgn0083994	CR41352	FBtr0332615	X:22318941-22319337	396	-5.76712	1.0385e-34	1.47596e-31	Down
Male Bodies	FBgn0052506	CG32506	FBtr0307539 // FBtr0340401	X:20320358-20338092	5550	-1.81754	2.12303e-34	2.78525e-31	Down
Male Heads	FBgn0037975	CG3397	FBtr0082504	3R:7808820-7810263	1184	-2.99935	8.26114e-34	1.76117e-30	Down
Female Heads	FBgn0013278	Hsp70Bb	FBtr0082637	3R:8331515-8333861	2346	1.09249	1.7691e-33	4.31027e-30	Up
Male GxT	FBgn0052506	CG32506	FBtr0307539 // FBtr0340401	X:20320358-20338092	5550	1.75695	2.46277e-32	2.10013e-28	Up
Male Heads	FBgn0038301	CG6654	FBtr0083139	3R:11036999-11039380	2259	1.56168	2.66599e-32	5.05204e-29	Up
Female Bodies	FBgn0038613	Vha100-4	FBtr0083658	3R:14212563-14215527	2724	-1.1097	2.31058e-31	9.85175e-28	Down
Female Bodies	FBgn0036362	CG10725	FBtr0089323	3L:13431054-13432109	872	-2.78153	1.39651e-30	4.76349e-27	Down
Male Bodies	FBgn0267021	CR45465	FBtr0345965 // FBtr0345966	X:20109457-20110191	734	7.72421	6.02911e-30	7.34475e-27	Up
Female Heads	FBgn0034475	Obp56h	FBtr0086335 // FBtr0302932	2R:15703059-15703709	591	-3.43897	1.55816e-29	3.3218e-26	Down
Male Heads	FBgn0013278	Hsp70Bb	FBtr0082637	3R:8331515-8333861	2346	1.06782	4.371e-28	7.45474e-25	Up
Female Bodies	FBgn0266455	CG45080	FBtr0344451	3R:9144713-9144992	279	-1.00361	5.72841e-28	1.6283e-24	Down
Female GxT	FBgn0038020	GstD9	FBtr0082608 // FBtr0344263	3R:8191885-8193286	784	1.53795	2.54935e-26	4.34792e-22	Up
Female Bodies	FBgn0003996	w	FBtr0070490	X:2684632-2690499	2346	1.22609	2.55184e-26	6.21738e-23	Up
Female Bodies	FBgn0001149	GstD1	FBtr0100410 // FBtr0082607	3R:8193539-8194990	841	-0.655986	2.94349e-26	6.27515e-23	Down
Male GxT	FBgn0051157	CG31157	FBtr0334519 // FBtr0334518	3R:8873453-8875016	1319	-3.21393	2.95852e-26	1.68192e-22	Down
Female Bodies	FBgn0000719	fog	FBtr0333182 // FBtr0077342 // FBtr0100538 // FBtr0333179 // FBtr0333180 // FBtr0333181	X:22226153-22257030	6560	-0.643753	4.60523e-26	8.72691e-23	Down
Female Heads	FBgn0005664	Cry	FBtr0080281 // FBtr0342578	2L:11944129-11947131	2259	-1.08577	8.57946e-26	1.62581e-22	Down
Male Bodies	FBgn0038115	CG7966	FBtr0082715	3R:8875120-8877175	1551	-0.912716	3.75777e-25	4.27258e-22	Down
Male Bodies	FBgn0010039	GstD3	FBtr0082570	3R:8198790-8199535	745	0.97127	6.68158e-25	7.12214e-22	Up
Female Bodies	FBgn0033395	Cyp4p2	FBtr0088591	2R:5125017-5127336	1769	-0.763233	8.02932e-25	1.3694e-21	Down
Male Bodies	FBgn0038159	CG14369	FBtr0082789	3R:9417354-9418379	1025	6.02738	1.28736e-24	1.29153e-21	Up
Female Bodies	FBgn0011834	Ser6	FBtr0077272	X:20833632-20834532	900	-1.36344	3.88464e-24	6.02296e-21	Down
Male Bodies	FBgn0259917	CG42446	FBtr0300198	3R:12183866-12185830	1071	0.910384	2.53814e-23	2.40489e-20	Up
Female Heads	FBgn0036436	CG4914	FBtr0075712	3L:14667638-14671247	1655	-2.09314	2.88487e-23	4.92014e-20	Down
Female Bodies	FBgn0004431	LysX	FBtr0072637	3L:1194739-1195302	563	3.09735	4.4854e-23	6.37488e-20	Up
Male Bodies	FBgn0036362	CG10725	FBtr0089323	3L:13431054-13432109	872	-2.61911	7.71479e-23	6.92504e-20	Down
Male Heads	FBgn0031069	Pmp70	FBtr0335157 // FBtr0074795 // FBtr0335155 // FBtr0335156	X:19644803-19653313	3650	-1.00095	1.7999e-22	2.79066e-19	Down
Male Heads	FBgn0052523	CG32523	FBtr0077183	X:21088905-21089862	889	-2.1892	3.94737e-22	5.6102e-19	Down
Male Bodies	FBgn0039474	CG6283	FBtr0085151	3R:22845960-22847100	1081	-1.21642	1.28717e-21	1.09763e-18	Down
Female GxT	FBgn0038301	CG6654	FBtr0083139	3R:11036999-11039380	2259	1.22924	1.76637e-20	1.50627e-16	Up
Female Bodies	FBgn0003356	Jon99Cii	FBtr0085512	3R:25749476-25750337	861	-0.789891	9.48289e-20	1.15522e-16	Down
Female Heads	FBgn0036750	CG6034	FBtr0075194	3L:17738273-17739960	1687	1.50222	1.69732e-19	2.63161e-16	Up
Male Heads	FBgn0036436	CG4914	FBtr0075712	3L:14667638-14671247	1655	-1.58472	4.83828e-19	6.34745e-16	Down
Male Bodies	FBgn0038067	CG11598	FBtr0110781	3R:8460639-8462005	1245	-1.55945	8.58586e-19	6.97295e-16	Down
Female Bodies	FBgn0035781	CG8560	FBtr0076868 // FBtr0332725	3L:7395432-7397281	1563	-0.941356	1.25068e-18	1.42203e-15	Down
Male Bodies	FBgn0031069	Pmp70	FBtr0335157 // FBtr0074795 // FBtr0335155 // FBtr0335156	X:19644803-19653313	3650	-0.95858	4.55812e-18	3.53358e-15	Down
Female Bodies	FBgn0035667	Jon65Ai	FBtr0346527 // FBtr0077067	3L:6046593-6047543	950	-0.763443	4.97774e-18	5.30596e-15	Down
Female Heads	FBgn0014019	Rh5	FBtr0342591 // FBtr0080291	2L:12008153-12009832	1569	0.710327	5.02245e-18	7.13816e-15	Up
Male Bodies	FBgn0040104	lectin-24A	FBtr0077539	2L:3716800-3717773	973	-2.01045	5.06095e-18	3.7528e-15	Down
Male Bodies	FBgn0038613	Vha100-4	FBtr0083658	3R:14212563-14215527	2724	-0.880679	1.02277e-17	7.26805e-15	Down
Female GxT	FBgn0051157	CG31157	FBtr0334519 // FBtr0334518	3R:8873453-8875016	1319	-5.73144	1.03846e-17	5.90362e-14	Down
Female Bodies	FBgn0038115	CG7966	FBtr0082715	3R:8875120-8877175	1551	-0.726761	2.91295e-17	2.92238e-14	Down
Female Heads	FBgn0013276	Hsp70Ab	FBtr0082482	3R:7784257-7786631	2374	2.77814	8.80193e-17	1.15475e-13	Up
Male Bodies	FBgn0039371	CG4960	FBtr0346108 // FBtr0084919	3R:21612051-21613020	969	-1.07532	1.02881e-16	7.01856e-14	Down
Male Heads	FBgn0052521	CG32521	FBtr0077234 // FBtr0077235 // FBtr0310652 // FBtr0331815 // FBtr0331813 // FBtr0331814 // FBtr0077236 // FBtr0310654 // FBtr0310653	X:21076337-21152198	4548	0.74725	1.35786e-16	1.65416e-13	Up
Male GxT	FBgn0003996	w	FBtr0070490	X:2684632-2690499	2346	1.02686	1.45211e-16	6.19142e-13	Up
Female Bodies	FBgn0031277	CG13947	FBtr0078005	2L:779173-779655	482	-1.50358	1.85574e-16	1.68383e-13	Down
Female Bodies	FBgn0030837	CG8661	FBtr0074444	X:17177795-17178533	675	-1.87802	1.87586e-16	1.68383e-13	Down
Male Bodies	FBgn0031117	GstT3	FBtr0340044 // FBtr0300210 // FBtr0077310	X:20338482-20340823	1364	0.694242	2.50469e-16	1.64298e-13	Up
Male Bodies	FBgn0052006	CG32006	FBtr0089170	4:171390-174164	1679	0.876615	3.02092e-16	1.90821e-13	Up
Female Bodies	FBgn0265598	Bx	FBtr0340363 // FBtr0340364 // FBtr0340367 // FBtr0340366 // FBtr0340365	X:18409461-18466842	4466	-0.693967	4.76509e-16	4.06343e-13	Down
Male Bodies	FBgn0264474	CR43882	FBtr0332743	3L:4745911-4746632	624	-1.95248	6.06574e-16	3.69468e-13	Down
Male Bodies	FBgn0039476	CG6271	FBtr0085149	3R:22850690-22851831	1070	-1.83671	6.38332e-16	3.75405e-13	Down
Male Bodies	FBgn0033097	Zip42C.2	FBtr0306802	2R:2605701-2607038	1276	-2.31649	1.06382e-15	6.0478e-13	Down
Female Bodies	FBgn0039472	CG17192	FBtr0085153	3R:22842902-22844009	1050	-1.03034	1.2237e-15	9.58511e-13	Down
Female Bodies	FBgn0040104	lectin-24A	FBtr0077539	2L:3716800-3717773	973	-2.94329	1.23643e-15	9.58511e-13	Down
Male Bodies	FBgn0052282	Drsl4	FBtr0073061	3L:3315620-3315942	322	-0.753111	5.67491e-15	3.12212e-12	Down
Male Bodies	FBgn0015336	CG15865	FBtr0074375	X:16554931-16558488	3427	-0.826085	7.54206e-15	4.01968e-12	Down
Male Heads	FBgn0013276	Hsp70Ab	FBtr0082482	3R:7784257-7786631	2374	3.12555	1.69609e-14	1.92845e-11	Up
Female Bodies	FBgn0001217	Hsc70-2	FBtr0082707	3R:8870481-8873110	2172	-1.66565	2.21574e-14	1.64302e-11	Down
Female Bodies	FBgn0003357	Jon99Ciii	FBtr0346340 // FBtr0085502	3R:25747938-25749177	1239	-0.69272	2.67242e-14	1.89909e-11	Down
Female Bodies	FBgn0050428	CG30428	FBtr0343515 // FBtr0072451	2R:21139450-21142058	1214	1.01043	4.07751e-14	2.78168e-11	Up
Female Heads	FBgn0038020	GstD9	FBtr0082608 // FBtr0344263	3R:8191885-8193286	784	0.761655	5.92333e-14	7.21588e-11	Up
Female Bodies	FBgn0038236	Cyp313a1	FBtr0082954	3R:10346771-10348786	1616	1.21678	6.54112e-14	4.29072e-11	Up
Male Heads	FBgn0031080	CG12655	FBtr0070036	X:19852426-19853436	609	-1.51945	7.70003e-14	8.20775e-11	Down
Female Bodies	FBgn0039475	CG6277	FBtr0085150	3R:22847793-22848939	1083	-2.48232	9.86922e-14	6.23406e-11	Down
Male Bodies	FBgn0034292	CG5767	FBtr0086811	2R:13933891-13934989	851	-0.880184	1.87443e-13	9.68742e-11	Down
Male Bodies	FBgn0036730	qjt	FBtr0075223 // FBtr0310051	3L:17472196-17473241	988	-0.871733	3.10413e-13	1.55709e-10	Down
Male Bodies	FBgn0038236	Cyp313a1	FBtr0082954	3R:10346771-10348786	1616	0.753841	4.01173e-13	1.95486e-10	Up
Male Bodies	FBgn0035476	CG12766	FBtr0073172	3L:3938624-3940125	1069	-0.6983	5.1329e-13	2.43171e-10	Down
Female Bodies	FBgn0036320	CG10943	FBtr0075936	3L:12854817-12856020	1148	0.809626	6.466e-13	3.93849e-10	Up
Female GxT	FBgn0031636	CG12194	FBtr0077385 // FBtr0300756 // FBtr0332476	2L:4838347-4841465	2319	1.32774	8.78313e-13	3.74491e-09	Up
Male Bodies	FBgn0266248	CR44943	FBtr0343915	3R:10201121-10203066	1945	-1.20174	9.8535e-13	4.54193e-10	Down
Female Heads	FBgn0044812	TotC	FBtr0083972	3R:16698710-16699302	528	1.10905	1.25505e-12	1.42699e-09	Up
Male Bodies	FBgn0267046	CG45490	FBtr0346031	X:19827574-19828327	597	1.42147	1.31357e-12	5.89551e-10	Up
Male GxT	FBgn0031168	CG1722	FBtr0077237	X:21121003-21122175	1172	1.32976	1.41761e-12	4.83546e-09	Up
Female Heads	FBgn0086348	se	FBtr0076623	3L:8513652-8514589	822	-0.842852	1.43269e-12	1.52716e-09	Down
Male Bodies	FBgn0264821	CR44029	FBtr0344970 // FBtr0334490	4:900000-905378	5378	-0.673197	2.08148e-12	9.10249e-10	Down
Male Bodies	FBgn0010038	GstD2	FBtr0082569	3R:8197693-8198426	733	2.12127	2.45524e-12	1.02693e-09	Up
Male Bodies	FBgn0030884	CG6847	FBtr0344233 // FBtr0074505	X:17805495-17818196	4175	0.684034	2.46873e-12	1.02693e-09	Up
Female Heads	FBgn0040502	CG8343	FBtr0085988	2R:2067231-2067861	630	0.685336	2.76252e-12	2.77146e-09	Up
Male Heads	FBgn0031168	CG1722	FBtr0077237	X:21121003-21122175	1172	1.29854	2.995e-12	3.00469e-09	Up
Female Bodies	FBgn0030929	CG15043	FBtr0343047 // FBtr0074626	X:18387226-18388201	901	0.780602	3.32314e-12	1.95435e-09	Up
Female GxT	FBgn0000719	fog	FBtr0333182 // FBtr0077342 // FBtr0100538 // FBtr0333179 // FBtr0333180 // FBtr0333181	X:22226153-22257030	6560	0.680826	3.62335e-12	1.23592e-08	Up
Female Bodies	FBgn0034292	CG5767	FBtr0086811	2R:13933891-13934989	851	-1.05383	3.85381e-12	2.19089e-09	Down
Male Bodies	FBgn0053265	Muc68E	FBtr0076063	3L:11960443-11966079	5576	0.602245	4.2885e-12	1.70094e-09	Up
Male Heads	FBgn0032507	CG9377	FBtr0080474	2L:13359901-13361565	1189	1.07728	6.08884e-12	5.76918e-09	Up
Female Bodies	FBgn0039474	CG6283	FBtr0085151	3R:22845960-22847100	1081	-1.60381	7.04427e-12	3.87549e-09	Down
Female Heads	FBgn0036556	CG5830	FBtr0075521 // FBtr0333579	3L:15985769-15997836	3596	-0.606325	7.86008e-12	7.44742e-09	Down
Male Bodies	FBgn0262998	CR43306	FBtr0306840	3L:18287704-18288900	618	0.780613	8.14096e-12	3.01835e-09	Up
Female Heads	FBgn0036015	CG3088	FBtr0076421	3L:9593590-9594425	835	0.593859	1.09346e-11	9.81527e-09	Up
Male Bodies	FBgn0260746	Ect3	FBtr0082487	3R:7825000-7829238	2231	0.723049	1.09448e-11	3.97156e-09	Up
Female GxT	FBgn0001149	GstD1	FBtr0100410 // FBtr0082607	3R:8193539-8194990	841	0.723217	1.14656e-11	3.25911e-08	Up
Female Heads	FBgn0028396	TotA	FBtr0083971	3R:16696758-16697422	577	0.969323	1.3136e-11	1.12017e-08	Up
Male Heads	FBgn0030795	ppk28	FBtr0074335	X:16700101-16702548	2186	2.14831	1.58034e-11	1.41856e-08	Up
Female Heads	FBgn0029526	CR18166	FBtr0070095 // FBtr0339441 // FBtr0301337	X:373897-375859	1858	1.10381	1.84018e-11	1.49449e-08	Up
Male Bodies	FBgn0036750	CG6034	FBtr0075194	3L:17738273-17739960	1687	1.2877	2.0498e-11	7.28321e-09	Up
Female Heads	FBgn0038115	CG7966	FBtr0082715	3R:8875120-8877175	1551	-0.782572	2.13806e-11	1.65748e-08	Down
Male Bodies	FBgn0032507	CG9377	FBtr0080474	2L:13359901-13361565	1189	1.13771	2.14508e-11	7.46619e-09	Up
Female GxT	FBgn0050428	CG30428	FBtr0343515 // FBtr0072451	2R:21139450-21142058	1214	-1.12996	2.34873e-11	5.72252e-08	Down
Male Bodies	FBgn0039709	Cad99C	FBtr0085488 // FBtr0303095	3R:25667379-25680421	5788	-0.62987	3.25048e-11	1.10874e-08	Down
Female Bodies	FBgn0037562	CG11671	FBtr0081829	3R:4113598-4114335	679	1.01874	3.2737e-11	1.59523e-08	Up
Female Heads	FBgn0036585	CG13071	FBtr0303379	3L:16255840-16256347	432	-1.56734	3.30307e-11	2.4493e-08	Down
Male GxT	FBgn0013278	Hsp70Bb	FBtr0082637	3R:8331515-8333861	2346	0.877449	3.34011e-11	9.49427e-08	Up
Female Bodies	FBgn0260997	CG42598	FBtr0343637	3LHet:1701500-1718716	1154	-1.38417	4.05291e-11	1.92007e-08	Down
Female Heads	FBgn0036417	CG7906	FBtr0321257 // FBtr0075741	3L:14229735-14231372	1348	1.31275	4.0732e-11	2.85106e-08	Up
Female Bodies	FBgn0052282	Drsl4	FBtr0073061	3L:3315620-3315942	322	-0.776021	5.07302e-11	2.33839e-08	Down
Female Bodies	FBgn0011555	thetaTry	FBtr0088162	2R:7229219-7230265	1046	-0.754065	5.24623e-11	2.35459e-08	Down
Female Heads	FBgn0036022	CG8329	FBtr0076387	3L:9631212-9632121	909	0.690823	6.93472e-11	4.54891e-08	Up
Female Bodies	FBgn0036765	CG7408	FBtr0075142 // FBtr0300281 // FBtr0300282	3L:17872196-17876753	3164	-0.859775	8.19538e-11	3.4943e-08	Down
Male Bodies	FBgn0032809	CG13078	FBtr0081256	2L:19563930-19565158	908	3.00243	9.0226e-11	2.95924e-08	Up
Female Bodies	FBgn0035607	CG4835	FBtr0333613	3L:5472890-5476763	3733	1.13432	1.10846e-10	4.61094e-08	Up
Male Bodies	FBgn0034296	CG10912	FBtr0086807	2R:13943569-13944570	908	0.706237	1.78719e-10	5.75103e-08	Up
Female Bodies	FBgn0034289	CG10910	FBtr0089630	2R:13907773-13909911	1988	0.772664	2.68386e-10	1.08984e-07	Up
Female Bodies	FBgn0039476	CG6271	FBtr0085149	3R:22850690-22851831	1070	-2.55822	3.16262e-10	1.22587e-07	Down
Female Bodies	FBgn0038299	Spn88Eb	FBtr0083140	3R:11032425-11034484	1428	0.905782	3.51431e-10	1.30297e-07	Up
Male Bodies	FBgn0028738	ETH	FBtr0072426	2R:20682193-20683005	753	2.3166	3.58561e-10	1.12077e-07	Up
Male Bodies	FBgn0265708	CR44515	FBtr0340642 // FBtr0340643 // FBtr0344298	3L:5362465-5363412	825	-1.94444	3.61432e-10	1.12077e-07	Down
Female GxT	FBgn0013278	Hsp70Bb	FBtr0082637	3R:8331515-8333861	2346	1.03514	4.27178e-10	9.10691e-07	Up
Female Bodies	FBgn0038020	GstD9	FBtr0082608 // FBtr0344263	3R:8191885-8193286	784	-0.726818	4.34722e-10	1.57748e-07	Down
Male Bodies	FBgn0038301	CG6654	FBtr0083139	3R:11036999-11039380	2259	0.87477	5.5528e-10	1.66146e-07	Up
Male Bodies	FBgn0085420	CG34391	FBtr0333611 // FBtr0333612 // FBtr0290012	3L:5417209-5435499	4793	0.592059	7.37072e-10	2.16737e-07	Up
Female Bodies	FBgn0028396	TotA	FBtr0083971	3R:16696758-16697422	577	1.27564	8.08287e-10	2.87194e-07	Up
Male Bodies	FBgn0020556	bxd	FBtr0083341 // FBtr0083342 // FBtr0083343 // FBtr0083344	3R:12567847-12598911	3482	3.45881	9.84334e-10	2.84539e-07	Up
Female GxT	FBgn0033395	Cyp4p2	FBtr0088591	2R:5125017-5127336	1769	0.678431	9.883e-10	1.78112e-06	Up
Female Heads	FBgn0029523	CR18275	FBtr0070097	X:370890-373342	2306	1.06383	1.04338e-09	6.59066e-07	Up
Female Bodies	FBgn0052368	CG32368	FBtr0076749	3L:7908537-7908946	409	1.40384	1.06242e-09	3.62392e-07	Up
Female GxT	FBgn0036320	CG10943	FBtr0075936	3L:12854817-12856020	1148	-3.80947	1.20575e-09	1.78112e-06	Down
Female GxT	FBgn0265598	Bx	FBtr0340363 // FBtr0340364 // FBtr0340367 // FBtr0340366 // FBtr0340365	X:18409461-18466842	4466	0.749743	1.21456e-09	1.78112e-06	Up
Female GxT	FBgn0053265	Muc68E	FBtr0076063	3L:11960443-11966079	5576	-2.94681	1.25321e-09	1.78112e-06	Down
Female Bodies	FBgn0051446	CG31446	FBtr0083163 // FBtr0334026	3R:11518808-11519916	881	-0.962537	1.32611e-09	4.43468e-07	Down
Female Bodies	FBgn0031636	CG12194	FBtr0077385 // FBtr0300756 // FBtr0332476	2L:4838347-4841465	2319	-1.13369	1.62616e-09	5.23286e-07	Down
Male Heads	FBgn0038115	CG7966	FBtr0082715	3R:8875120-8877175	1551	-0.929726	1.82021e-09	1.47827e-06	Down
Male Heads	FBgn0263738	Ada2a	FBtr0310380 // FBtr0310381 // FBtr0310382 // FBtr0310383 // FBtr0310384	3R:14078565-14081209	2441	0.820744	1.94543e-09	1.50815e-06	Up
Male Bodies	FBgn0263763	CG43680	FBtr0310455	3L:15046098-15046451	353	1.11997	1.95501e-09	5.55712e-07	Up
Female Heads	FBgn0264699	CG43968	FBtr0333915	3L:23777331-23780505	3101	-1.23155	2.00496e-09	1.22124e-06	Down
Male GxT	FBgn0036143	CG14142	FBtr0300347 // FBtr0300348 // FBtr0300349	3L:11166614-11169992	2645	1.52634	2.05691e-09	5.01152e-06	Up
Male GxT	FBgn0267055	CR45499	FBtr0346036	X:21026459-21027200	585	8.02417	2.38847e-09	5.09193e-06	Up
Male Bodies	FBgn0033789	CG13324	FBtr0087796	2R:8936651-8937161	510	1.37541	2.57076e-09	7.1876e-07	Up
Male Bodies	FBgn0034160	CG5550	FBtr0087033 // FBtr0308764	2R:12704094-12705082	936	0.969814	2.63698e-09	7.25383e-07	Up
Male Bodies	FBgn0038073	CG14395	FBtr0310613 // FBtr0335030 // FBtr0335032 // FBtr0300769 // FBtr0335028 // FBtr0335029 // FBtr0335031 // FBtr0335033	3R:8488553-8499681	4551	-1.11505	2.87394e-09	7.78018e-07	Down
Female Bodies	FBgn0038098	CG7381	FBtr0082726 // FBtr0082727 // FBtr0301219 // FBtr0331428 // FBtr0331429	3R:8793497-8803193	3488	1.15929	3.03409e-09	9.58268e-07	Up
Male Bodies	FBgn0029526	CR18166	FBtr0070095 // FBtr0339441 // FBtr0301337	X:373897-375859	1858	1.43471	3.24809e-09	8.65566e-07	Up
Male GxT	FBgn0260746	Ect3	FBtr0082487	3R:7825000-7829238	2231	-0.991893	3.28226e-09	6.21988e-06	Down
Female Bodies	FBgn0051157	CG31157	FBtr0334519 // FBtr0334518	3R:8873453-8875016	1319	-1.04634	3.37501e-09	1.04656e-06	Down
Female Bodies	FBgn0262580	CG43120	FBtr0304959	3L:14375013-14376399	1267	0.942524	4.24525e-09	1.29291e-06	Up
Male Bodies	FBgn0033788	CG13323	FBtr0345360 // FBtr0087797	2R:8932200-8934761	2561	0.734998	4.3054e-09	1.09595e-06	Up
Female Bodies	FBgn0034296	CG10912	FBtr0086807	2R:13943569-13944570	908	0.806124	4.52699e-09	1.35452e-06	Up
Female Bodies	FBgn0037974	CG12224	FBtr0306697 // FBtr0335436	3R:7806426-7808344	1624	-1.16036	5.01333e-09	1.47323e-06	Down
Male Bodies	FBgn0264987	CR44138	FBtr0335457	3R:9202625-9203117	492	-1.54886	5.30283e-09	1.33e-06	Down
Male Bodies	FBgn0004431	LysX	FBtr0072637	3L:1194739-1195302	563	2.09149	6.08497e-09	1.50405e-06	Up
Male GxT	FBgn0010038	GstD2	FBtr0082569	3R:8197693-8198426	733	-2.45467	6.25262e-09	1.06638e-05	Down
Female Bodies	FBgn0004429	LysP	FBtr0072633	3L:1218082-1218696	614	-0.901375	6.32222e-09	1.79709e-06	Down
Female Heads	FBgn0033067	CG11211	FBtr0086005	2R:2068431-2069131	590	0.626899	6.79638e-09	3.77562e-06	Up
Female Heads	FBgn0031701	TotM	FBtr0079073 // FBtr0307036	2L:5329857-5330464	550	0.738081	6.86274e-09	3.77562e-06	Up
Female Bodies	FBgn0003227	rec	FBtr0083193 // FBtr0334595	3R:11648741-11658354	4129	-0.602947	1.06325e-08	2.97274e-06	Down
Male Bodies	FBgn0038173	Adgf-C	FBtr0082821	3R:9532479-9534851	1731	0.716522	1.19366e-08	2.8673e-06	Up
Female GxT	FBgn0002926	ndl	FBtr0076984	3L:6587038-6596466	8215	-2.5831	1.29224e-08	1.69532e-05	Down
Male GxT	FBgn0264987	CR44138	FBtr0335457	3R:9202625-9203117	492	2.78223	1.29921e-08	2.01437e-05	Up
Female GxT	FBgn0040232	cmet	FBtr0332202 // FBtr0332203 // FBtr0332204 // FBtr0332205	2L:11261026-11269002	6996	-1.76972	1.40128e-08	1.70706e-05	Down
Male Bodies	FBgn0051446	CG31446	FBtr0083163 // FBtr0334026	3R:11518808-11519916	881	-0.753336	1.40863e-08	3.3367e-06	Down
Female Heads	FBgn0267240	CR45680	FBtr0346414	3R:9443472-9444281	809	-1.3575	1.56028e-08	8.31583e-06	Down
Female Heads	FBgn0050033	CG30033	FBtr0088117 // FBtr0303156	2R:7180036-7181096	1000	-0.746738	1.99436e-08	1.03072e-05	Down
Male Bodies	FBgn0038654	CG14298	FBtr0334521 // FBtr0083695	3R:14701250-14702926	873	1.22693	2.09869e-08	4.90316e-06	Up
Female Heads	FBgn0032507	CG9377	FBtr0080474	2L:13359901-13361565	1189	0.998493	2.53192e-08	1.27006e-05	Up
Female GxT	FBgn0005664	Cry	FBtr0080281 // FBtr0342578	2L:11944129-11947131	2259	-1.7882	2.64785e-08	3.0106e-05	Down
Female Bodies	FBgn0035886	Jon66Ci	FBtr0076608	3L:8384640-8385477	837	-1.89672	2.69265e-08	6.95806e-06	Down
Male GxT	FBgn0036440	CG17177	FBtr0075710 // FBtr0333018	3L:14690413-14694778	4000	-3.34346	3.11419e-08	4.42604e-05	Down
Male Bodies	FBgn0040028	CG17450	FBtr0345920 // FBtr0070057 // FBtr0070056	X:21476911-21479947	2307	-0.777084	3.19584e-08	7.36555e-06	Down
Male GxT	FBgn0031065	CG14234	FBtr0074790	X:19629603-19634489	3633	0.643932	3.57991e-08	4.69656e-05	Up
Female GxT	FBgn0039972	CG17018	FBtr0306235 // FBtr0085956 // FBtr0085957 // FBtr0085958 // FBtr0306236	2L:22308755-22368796	5353	-1.41849	3.99158e-08	4.25477e-05	Down
Female Bodies	FBgn0051901	Mur29B	FBtr0079607	2L:8352187-8355172	1880	0.749839	4.00165e-08	1.01863e-05	Up
Female Bodies	FBgn0036023	CG18179	FBtr0076388	3L:9632371-9633240	869	-0.678285	5.20931e-08	1.30654e-05	Down
Female Heads	FBgn0261362	PPO1	FBtr0302291	2R:13774725-13777478	2332	0.759668	5.93688e-08	2.89296e-05	Up
Female Heads	FBgn0261989	CG42807	FBtr0346185 // FBtr0303819	2R:9458100-9460264	2099	1.0856	6.20493e-08	2.93959e-05	Up
Female Bodies	FBgn0265577	CR44404	FBtr0340272	2R:13558573-13558800	227	3.89136	6.23478e-08	1.54107e-05	Up
Male Bodies	FBgn0035607	CG4835	FBtr0333613	3L:5472890-5476763	3733	1.03883	7.25598e-08	1.65001e-05	Up
Male Bodies	FBgn0038416	CG17930	FBtr0083271	3R:12153571-12155344	1650	0.737731	9.24256e-08	2.0741e-05	Up
Male Bodies	FBgn0036143	CG14142	FBtr0300347 // FBtr0300348 // FBtr0300349	3L:11166614-11169992	2645	-1.32725	9.56335e-08	2.11822e-05	Down
Female Bodies	FBgn0038790	MtnC	FBtr0083884	3R:16186030-16186356	266	-1.31849	1.00798e-07	2.42128e-05	Down
Female Bodies	FBgn0033788	CG13323	FBtr0345360 // FBtr0087797	2R:8932200-8934761	2561	0.850333	1.03924e-07	2.46171e-05	Up
Female GxT	FBgn0035094	CG9380	FBtr0333173 // FBtr0333172 // FBtr0333170 // FBtr0333171	2R:21071151-21142841	5081	-1.66881	1.17022e-07	0.000114	Down
Male GxT	FBgn0038159	CG14369	FBtr0082789	3R:9417354-9418379	1025	-6.85568	1.17332e-07	0.000142936	Down
Female GxT	FBgn0034871	CG3906	FBtr0072121	2R:19398809-19399748	847	-2.5231	1.20316e-07	0.000114	Down
Male Bodies	FBgn0029523	CR18275	FBtr0070097	X:370890-373342	2306	1.19737	1.23592e-07	2.6677e-05	Up
Male Bodies	FBgn0033327	PGRP-SC1b	FBtr0339336 // FBtr0088708	2R:4600951-4602599	1648	0.830221	1.33377e-07	2.80832e-05	Up
Female Bodies	FBgn0058378	CG40378	FBtr0302337	U:72264-219522	1092	-1.12139	1.37388e-07	3.20979e-05	Down
Female Bodies	FBgn0002869	MtnB	FBtr0346153 // FBtr0083890 // FBtr0346152	3R:16328824-16329468	582	-1.54287	1.45151e-07	3.34533e-05	Down
Female Bodies	FBgn0031033	CG14219	FBtr0074769	X:19481381-19484203	2299	1.39414	1.50029e-07	3.41167e-05	Up
Female GxT	FBgn0031756	CG13992	FBtr0079237 // FBtr0309288 // FBtr0303267	2L:5965391-5967752	2311	-4.28944	1.50071e-07	0.000134709	Down
Male Bodies	FBgn0085265	CG34236	FBtr0345938 // FBtr0301011	2R:9492000-9493160	941	0.685631	1.51056e-07	3.08734e-05	Up
Male Bodies	FBgn0265103	CR44205	FBtr0344698	2R:5653853-5655019	1166	-0.795319	1.5166e-07	3.08734e-05	Down
Male Bodies	FBgn0267042	CG45486	FBtr0346035	X:19803351-19804150	643	-5.75377	1.5534e-07	3.11686e-05	Down
Female Heads	FBgn0028938	CG16886	FBtr0080560 // FBtr0302990	2L:13920707-13923553	2430	-1.31356	1.65527e-07	7.42914e-05	Down
Male Bodies	FBgn0011822	pcl	FBtr0070100	X:330172-331481	1309	0.758979	1.67686e-07	3.32544e-05	Up
Female Heads	FBgn0020277	lush	FBtr0074969 // FBtr0301489	3L:19597498-19599190	974	0.686637	1.71536e-07	7.50139e-05	Up
Male Bodies	FBgn0003961	Uro	FBtr0079486	2L:7780085-7781415	1260	0.648905	1.72336e-07	3.37838e-05	Up
Male Bodies	FBgn0267305	CR45741	FBtr0346561	3L:5309313-5309551	238	-4.19722	1.80866e-07	3.50531e-05	Down
Female Bodies	FBgn0051789	CG31789	FBtr0081071 // FBtr0343827 // FBtr0343828	2L:18605928-18606684	693	5.71205	1.81028e-07	4.06241e-05	Up
Female Heads	FBgn0031148	Cbs	FBtr0077244 // FBtr0340437 // FBtr0077245	X:20916165-20920123	2197	0.597563	1.9397e-07	8.27039e-05	Up
Female GxT	FBgn0038395	CG10407	FBtr0083237 // FBtr0336487	3R:11870469-11871852	1109	0.862978	1.9558e-07	0.000166781	Up
Male GxT	FBgn0069973	CG40485	FBtr0111189 // FBtr0111190	X:22362445-22364196	1751	-1.12806	2.25071e-07	0.000255906	Down
Male Bodies	FBgn0052475	mthl8	FBtr0329896 // FBtr0072462	3L:22428-26308	3406	0.603302	2.43848e-07	4.52046e-05	Up
Male GxT	FBgn0037410	Osi2	FBtr0310413 // FBtr0078592 // FBtr0078593	3R:2035095-2039215	1733	2.79091	2.54049e-07	0.000270801	Up
Female Bodies	FBgn0015336	CG15865	FBtr0074375	X:16554931-16558488	3427	-0.782335	2.57458e-07	5.62941e-05	Down
Female Bodies	FBgn0038074	CG6188	FBtr0082651	3R:8500330-8501806	986	1.75516	2.80878e-07	6.06376e-05	Up
Male Bodies	FBgn0260868	CG42578	FBtr0301566	X:20317398-20317730	332	-1.6828	2.83075e-07	5.13601e-05	Down
Female Heads	FBgn0038160	CG9759	FBtr0082862 // FBtr0344643 // FBtr0082861	3R:9432800-9434968	2168	-0.597675	3.03573e-07	0.000123272	Down
Male Bodies	FBgn0085480	CG34451	FBtr0345808 // FBtr0112757 // FBtr0308640	3L:15681617-15685147	1476	-1.1094	3.04032e-07	5.45817e-05	Down
Female GxT	FBgn0031018	CG12200	FBtr0074710	X:19369096-19370088	992	-5.04781	3.26639e-07	0.000265278	Down
Female GxT	FBgn0038611	CG14309	FBtr0083580	3R:14207302-14210794	3338	-2.36077	3.55636e-07	0.000275699	Down
Male Heads	FBgn0036417	CG7906	FBtr0321257 // FBtr0075741	3L:14229735-14231372	1348	0.931737	3.74231e-07	0.00025964	Up
Female GxT	FBgn0261016	clos	FBtr0305178	2R:5475458-5487237	5608	-1.49608	4.08346e-07	0.000302798	Down
Female Bodies	FBgn0033789	CG13324	FBtr0087796	2R:8936651-8937161	510	1.53167	4.14325e-07	8.72384e-05	Up
Female Bodies	FBgn0033792	CG13325	FBtr0339748 // FBtr0087722 // FBtr0345194 // FBtr0345931	2R:8998274-9013519	4028	1.36147	4.24896e-07	8.83733e-05	Up
Male Heads	FBgn0085294	CG34265	FBtr0331459	3L:3268461-3268994	465	1.12009	4.27257e-07	0.000280264	Up
Female Heads	FBgn0000565	Eip71CD	FBtr0075552 // FBtr0075553 // FBtr0075554 // FBtr0330177 // FBtr0303531 // FBtr0330176	3L:15504152-15506302	1349	0.969194	4.48343e-07	0.000175345	Up
Female Bodies	FBgn0036948	CG7298	FBtr0074859	3L:20195170-20196787	1320	1.31961	4.63207e-07	9.51807e-05	Up
Female Bodies	FBgn0259237	CG42335	FBtr0344211	3R:17584486-17595023	2779	0.789979	4.74821e-07	9.64056e-05	Up
Female Heads	FBgn0033501	CG12911	FBtr0088336 // FBtr0289962 // FBtr0339451 // FBtr0339452 // FBtr0339453 // FBtr0339454	2R:6144191-6148781	1634	-2.47429	4.85806e-07	0.000184121	Down
Female Bodies	FBgn0000279	CecC	FBtr0085616	3R:26042206-26042660	384	2.24493	5.24372e-07	0.000105214	Up
Female Bodies	FBgn0051148	CG31148	FBtr0084441	3R:19526343-19528327	1773	0.982736	5.52648e-07	0.000109598	Up
Female GxT	FBgn0003124	polo	FBtr0074839 // FBtr0100318	3L:20302754-20306566	2975	-1.93772	6.02808e-07	0.00042837	Down
Male Bodies	FBgn0265728	CR44535	FBtr0340685 // FBtr0340684	3L:2008722-2010751	2029	-0.795891	6.21569e-07	0.000110426	Down
Male Bodies	FBgn0264570	CR43942	FBtr0333470	3L:23902219-23903223	902	4.4823	7.23726e-07	0.00012595	Up
Female Bodies	FBgn0044812	TotC	FBtr0083972	3R:16698710-16699302	528	1.08392	7.38346e-07	0.000142235	Up
Female Bodies	FBgn0264541	CG43920	FBtr0344699 // FBtr0344700	2R:13486350-13486758	408	3.79697	7.42238e-07	0.000142235	Up
Female GxT	FBgn0031148	Cbs	FBtr0077244 // FBtr0340437 // FBtr0077245	X:20916165-20920123	2197	0.620877	7.95744e-07	0.000526944	Up
Female GxT	FBgn0031910	CG15818	FBtr0079442	2L:7410909-7412229	1320	-3.20981	8.03315e-07	0.000526944	Down
Male Heads	FBgn0038020	GstD9	FBtr0082608 // FBtr0344263	3R:8191885-8193286	784	0.643673	8.23207e-07	0.000484131	Up
Female Heads	FBgn0029728	CG2861	FBtr0332313 // FBtr0070731 // FBtr0332312 // FBtr0302037	X:4691264-4698895	6142	-2.2044	8.24481e-07	0.000305685	Down
Male Heads	FBgn0043806	CG32032	FBtr0076529	3L:9086153-9087956	1068	-0.733529	8.90854e-07	0.00050645	Down
Male Bodies	FBgn0035578	CG13707	FBtr0308821 // FBtr0308822 // FBtr0306799	3L:4837791-4840108	2115	0.688771	8.96122e-07	0.000152834	Up
Male Bodies	FBgn0264295	CG43773	FBtr0331498	2L:4007690-4007984	294	1.1183	9.06447e-07	0.000153064	Up
Female Bodies	FBgn0040730	CG15127	FBtr0086482	2R:15568273-15568896	623	1.43145	9.30284e-07	0.000174783	Up
Female Bodies	FBgn0031701	TotM	FBtr0079073 // FBtr0307036	2L:5329857-5330464	550	1.08412	9.46961e-07	0.000175548	Up
Male GxT	FBgn0036320	CG10943	FBtr0075936	3L:12854817-12856020	1148	-2.29971	9.81813e-07	0.000930267	Down
Male Bodies	FBgn0036320	CG10943	FBtr0075936	3L:12854817-12856020	1148	0.58634	1.00864e-06	0.000165408	Up
Female GxT	FBgn0032131	CG3841	FBtr0303250 // FBtr0079836	2L:9589476-9591783	2073	-5.84382	1.01459e-06	0.000640881	Down
Female Bodies	FBgn0052364	CG32364	FBtr0076720	3L:8202677-8203843	1043	0.944845	1.0498e-06	0.000190472	Up
Female Bodies	FBgn0267164	CR45604	FBtr0346283	X:10983264-10989176	5912	-0.618458	1.16704e-06	0.000209515	Down
Male Bodies	FBgn0264444	CR43862	FBtr0332567	X:20557846-20558681	665	-5.39611	1.35853e-06	0.000215126	Down
Male Bodies	FBgn0032163	TbCMF46	FBtr0079898	2L:9922737-9924865	1757	-0.675913	1.36228e-06	0.000215126	Down
Female GxT	FBgn0262526	vas	FBtr0304854 // FBtr0304855 // FBtr0332472	2L:15061656-15074383	5121	-1.54683	1.38619e-06	0.000844336	Down
Female Bodies	FBgn0034291	CG5770	FBtr0086812	2R:13931551-13932578	907	0.905467	1.39e-06	0.000239459	Up
Male Bodies	FBgn0031055	et	FBtr0308570 // FBtr0308571	X:19566345-19569924	2408	0.615584	1.41052e-06	0.000218695	Up
Female Bodies	FBgn0266129	lov	FBtr0072457 // FBtr0072458 // FBtr0100126 // FBtr0330231 // FBtr0343605	2R:20973303-21027150	5409	1.14616	1.43785e-06	0.000240417	Up
Male Heads	FBgn0052499	Cda4	FBtr0077362	X:21985470-22034546	1926	-0.965116	1.51514e-06	0.000823191	Down
Male GxT	FBgn0067311	CheB38b	FBtr0081454	2L:20816456-20817270	692	-2.93751	1.54107e-06	0.00138332	Down
Male Heads	FBgn0038160	CG9759	FBtr0082862 // FBtr0344643 // FBtr0082861	3R:9432800-9434968	2168	-0.969187	1.54454e-06	0.000823191	Down
Male Heads	FBgn0034407	DptB	FBtr0086621	2R:14754896-14755400	447	2.16389	1.72092e-06	0.000889404	Up
Female Heads	FBgn0032669	CG15155	FBtr0081048 // FBtr0329926	2L:18154851-18155942	905	-1.74285	1.78741e-06	0.000648602	Down
Female Bodies	FBgn0266405	CR45045	FBtr0344348	3R:13493299-13493547	248	3.20673	1.85391e-06	0.000298287	Up
Female Bodies	FBgn0035476	CG12766	FBtr0073172	3L:3938624-3940125	1069	-1.01172	2.09279e-06	0.000333575	Down
Female Heads	FBgn0037415	Osi8	FBtr0078598	3R:2080897-2082324	1133	1.0186	2.20385e-06	0.000783055	Up
Male Bodies	FBgn0030929	CG15043	FBtr0343047 // FBtr0074626	X:18387226-18388201	901	0.765194	2.2916e-06	0.000339854	Up
Male Heads	FBgn0031110	Obp19b	FBtr0077302	X:20287760-20288839	642	-0.918865	2.29277e-06	0.00115009	Down
Female GxT	FBgn0033979	Cyp6a19	FBtr0087453 // FBtr0339984	2R:10765291-10767257	1911	-1.56465	2.31888e-06	0.00136374	Down
Male Heads	FBgn0036585	CG13071	FBtr0303379	3L:16255840-16256347	432	-1.0137	2.74212e-06	0.0013362	Down
Female GxT	FBgn0032669	CG15155	FBtr0081048 // FBtr0329926	2L:18154851-18155942	905	-2.01724	2.88974e-06	0.00164282	Down
Female Bodies	FBgn0028532	CG7968	FBtr0080551	2L:13849400-13850329	865	0.628952	2.93022e-06	0.000454317	Up
Male Bodies	FBgn0010381	Drs	FBtr0073073	3L:3369556-3369942	386	-0.85131	2.93527e-06	0.000417176	Down
Female Heads	FBgn0264822	CR44030	FBtr0344192 // FBtr0334620 // FBtr0334621	4:980301-983318	750	0.588171	3.0293e-06	0.00101303	Up
Female GxT	FBgn0038252	BigH1	FBtr0082969	3R:10489172-10490544	1277	-1.94784	3.13036e-06	0.0017222	Down
Female Heads	FBgn0000277	CecA2	FBtr0085614	3R:26037878-26038290	353	2.82832	3.27346e-06	0.0010561	Up
Female GxT	FBgn0051789	CG31789	FBtr0081071 // FBtr0343827 // FBtr0343828	2L:18605928-18606684	693	-8.95927	3.2801e-06	0.00173887	Down
Female Heads	FBgn0033367	PPO2	FBtr0088663	2R:4929766-4932214	2276	0.645701	3.28194e-06	0.0010561	Up
Female GxT	FBgn0002939	ninaD	FBtr0081031 // FBtr0302454	2L:18081628-18083608	1783	1.18988	3.53077e-06	0.00173887	Up
Female GxT	FBgn0266129	lov	FBtr0072457 // FBtr0072458 // FBtr0100126 // FBtr0330231 // FBtr0343605	2R:20973303-21027150	5409	-1.23302	3.5987e-06	0.00173887	Down
Female GxT	FBgn0036948	CG7298	FBtr0074859	3L:20195170-20196787	1320	-4.67822	3.59877e-06	0.00173887	Down
Female GxT	FBgn0260399	gwl	FBtr0083674 // FBtr0331352	3R:14572092-14576082	3093	-1.7187	3.67044e-06	0.00173887	Down
Male Bodies	FBgn0262357	CG43055	FBtr0304637	2L:4411155-4411824	601	-1.09533	3.73875e-06	0.000522659	Down
Male GxT	FBgn0037974	CG12224	FBtr0306697 // FBtr0335436	3R:7806426-7808344	1624	1.19079	3.75556e-06	0.00320255	Up
Female Bodies	FBgn0261675	Npc1b	FBtr0077239	X:20805896-20810530	3965	1.2005	3.78956e-06	0.000566939	Up
Female GxT	FBgn0052251	Claspin	FBtr0073286 // FBtr0346538	3L:4313483-4318608	4772	-0.872741	4.22507e-06	0.00194753	Down
Male Bodies	FBgn0036660	CG13025	FBtr0075346 // FBtr0333610	3L:16769631-16772836	3143	0.666221	4.23606e-06	0.000577968	Up
Female Heads	FBgn0265577	CR44404	FBtr0340272	2R:13558573-13558800	227	4.03427	4.75999e-06	0.00147603	Up
Male Bodies	FBgn0039769	CG15534	FBtr0085644	3R:26257786-26260861	2160	0.593395	4.79847e-06	0.000649507	Up
Female Heads	FBgn0031261	nAChRbeta3	FBtr0078064	2L:545129-547096	1528	0.622515	4.86423e-06	0.00148142	Up
Female GxT	FBgn0004650	fs(1)N	FBtr0070207	X:1216546-1223471	6574	-1.67135	5.00172e-06	0.00218729	Down
Male Heads	FBgn0038435	Gyc-89Da	FBtr0110962 // FBtr0110963	3R:12298323-12301199	2491	-0.703354	5.22727e-06	0.00240949	Down
Male Heads	FBgn0266405	CR45045	FBtr0344348	3R:13493299-13493547	248	2.47333	5.55967e-06	0.00249527	Up
Male Bodies	FBgn0267144	CR45584	FBtr0346250	3R:8153069-8153725	656	-2.20089	5.61396e-06	0.000740255	Down
Male Bodies	FBgn0050502	fa2h	FBtr0300959	2R:3333694-3339058	1395	0.643309	5.84031e-06	0.000757851	Up
Male Bodies	FBgn0043576	PGRP-SC1a	FBtr0088707	2R:4597238-4597825	587	0.874717	5.90995e-06	0.000757851	Up
Female GxT	FBgn0000022	ac	FBtr0070072	X:264064-264980	916	-7.67107	5.9863e-06	0.00249447	Down
Female GxT	FBgn0262816	CG43187	FBtr0345656 // FBtr0306048	2R:12268021-12273270	5090	-3.033	5.99668e-06	0.00249447	Down
Female Bodies	FBgn0004240	Dpt	FBtr0086620	2R:14753270-14753765	495	2.86789	6.55463e-06	0.000939405	Up
Female Bodies	FBgn0085195	CG34166	FBtr0345461 // FBtr0112357 // FBtr0301737 // FBtr0343708	2L:14743193-14743879	611	0.64549	7.28697e-06	0.00103566	Up
Female Heads	FBgn0261628	CG42711	FBtr0343646	2L:13930322-13931362	981	0.681037	7.68721e-06	0.00226044	Up
Female GxT	FBgn0030596	CG12398	FBtr0073976	X:14805814-14807845	1977	-3.45993	7.71048e-06	0.003131	Down
Female GxT	FBgn0259237	CG42335	FBtr0344211	3R:17584486-17595023	2779	-4.14981	8.06867e-06	0.00320026	Down
Male GxT	FBgn0029526	CR18166	FBtr0070095 // FBtr0339441 // FBtr0301337	X:373897-375859	1858	1.31925	8.14161e-06	0.00626894	Up
Female Heads	FBgn0037662	CG11997	FBtr0081972	3R:5003239-5004820	1523	-1.23159	8.38639e-06	0.00242424	Down
Male Bodies	FBgn0034317	CG14499	FBtr0310320	2R:14075227-14075794	567	1.10476	8.55816e-06	0.0010654	Up
Male GxT	FBgn0025692	CG3814	FBtr0087813 // FBtr0087814 // FBtr0332884 // FBtr0332885	2R:8762669-8764471	1281	-0.981618	8.58994e-06	0.00626894	Down
Male Bodies	FBgn0264261	CR43761	FBtr0331272 // FBtr0331273	2L:15522002-15523993	1916	-0.796704	8.64206e-06	0.00106805	Down
Female GxT	FBgn0013276	Hsp70Ab	FBtr0082482	3R:7784257-7786631	2374	3.21663	8.66618e-06	0.00330466	Up
Female Bodies	FBgn0035348	CG16758	FBtr0072963 // FBtr0072964 // FBtr0072965 // FBtr0072966 // FBtr0331414 // FBtr0306577	3L:2499372-2503606	1980	0.77631	8.76195e-06	0.00122488	Up
Female GxT	FBgn0040730	CG15127	FBtr0086482	2R:15568273-15568896	623	-6.1476	8.78963e-06	0.00330466	Down
Male GxT	FBgn0034475	Obp56h	FBtr0086335 // FBtr0302932	2R:15703059-15703709	591	-6.1766	8.82173e-06	0.00626894	Down
Female GxT	FBgn0036759	CG5577	FBtr0075162	3L:17832891-17834527	1018	0.638036	8.91319e-06	0.00330466	Up
Female Bodies	FBgn0052283	Drsl3	FBtr0073060	3L:3314996-3315355	359	2.22309	8.98361e-06	0.00123921	Up
Female Bodies	FBgn0002939	ninaD	FBtr0081031 // FBtr0302454	2L:18081628-18083608	1783	-0.779748	9.34669e-06	0.00126514	Down
Male GxT	FBgn0038236	Cyp313a1	FBtr0082954	3R:10346771-10348786	1616	-0.749651	9.35228e-06	0.00638012	Down
Male Bodies	FBgn0047199	CG31517	FBtr0082864 // FBtr0344411	3R:9774142-9775464	1212	-1.53377	9.6745e-06	0.00117856	Down
Female Bodies	FBgn0031811	CG13982	FBtr0079256 // FBtr0343151	2L:6412315-6415335	2640	1.1133	1.00073e-05	0.00134389	Up
Female Heads	FBgn0085294	CG34265	FBtr0331459	3L:3268461-3268994	465	1.1732	1.0134e-05	0.0028806	Up
Female Bodies	FBgn0034293	CG14495	FBtr0086810 // FBtr0345646	2R:13936309-13937427	1033	0.615902	1.05808e-05	0.00138812	Up
Female GxT	FBgn0011692	pav	FBtr0073227	3L:4242734-4246233	3201	-2.23143	1.12148e-05	0.00398476	Down
Female Heads	FBgn0000279	CecC	FBtr0085616	3R:26042206-26042660	384	2.29363	1.13597e-05	0.00317606	Up
Female GxT	FBgn0038191	CG9925	FBtr0082876	3R:9786434-9789896	3188	-2.19431	1.24653e-05	0.00433868	Down
Female Heads	FBgn0038435	Gyc-89Da	FBtr0110962 // FBtr0110963	3R:12298323-12301199	2491	-0.919023	1.27668e-05	0.00340215	Down
Male Bodies	FBgn0265922	CR44711	FBtr0346385 // FBtr0342860	X:21454829-21455602	773	1.49282	1.28129e-05	0.00147652	Up
Male GxT	FBgn0003249	Rh3	FBtr0083876	3R:15906782-15908172	1390	-2.07991	1.30705e-05	0.00857372	Down
Male GxT	FBgn0004623	Gbeta76C	FBtr0074949	3L:19680737-19683092	1460	-1.33062	1.35884e-05	0.00858331	Down
Female Heads	FBgn0085195	CG34166	FBtr0345461 // FBtr0112357 // FBtr0301737 // FBtr0343708	2L:14743193-14743879	611	0.683373	1.37385e-05	0.00355014	Up
Female GxT	FBgn0261987	Pxt	FBtr0083508	3R:13545176-13548677	2708	-1.70061	1.42004e-05	0.00474877	Down
Female GxT	FBgn0039760	CG9682	FBtr0345231 // FBtr0345230	3R:26076650-26078552	1644	-2.90477	1.46092e-05	0.00479152	Down
Female Bodies	FBgn0038598	CG7131	FBtr0083597	3R:14112342-14114499	2037	-1.57213	1.46225e-05	0.00187509	Down
Male Heads	FBgn0062565	Or19b	FBtr0070003	X:19988431-19989800	1161	-3.47529	1.46442e-05	0.00594657	Down
Male GxT	FBgn0263665	CR43656	FBtr0310112 // FBtr0310113	X:22272103-22273994	1376	-2.83284	1.49351e-05	0.00909711	Down
Male Heads	FBgn0037410	Osi2	FBtr0310413 // FBtr0078592 // FBtr0078593	3R:2035095-2039215	1733	2.21577	1.51289e-05	0.00600056	Up
Female Bodies	FBgn0010388	Dro	FBtr0309055 // FBtr0087436	2R:10633466-10634219	753	2.80428	1.52092e-05	0.00192143	Up
Female GxT	FBgn0039086	CG16732	FBtr0084419 // FBtr0303507	3R:19360622-19362432	1756	-5.52526	1.55164e-05	0.00493832	Down
Female GxT	FBgn0028920	CG8997	FBtr0343671 // FBtr0080563	2L:13843915-13845325	1345	-2.49048	1.58087e-05	0.00493832	Down
Female GxT	FBgn0052506	CG32506	FBtr0307539 // FBtr0340401	X:20320358-20338092	5550	1.01363	1.59254e-05	0.00493832	Up
Male Bodies	FBgn0038007	Cyp313a3	FBtr0082617	3R:8062860-8064988	1770	-1.92412	1.64523e-05	0.00183395	Down
Female GxT	FBgn0260780	wisp	FBtr0073573 // FBtr0342742 // FBtr0342743	X:11787976-11793953	5312	-1.31606	1.6697e-05	0.00508514	Down
Female GxT	FBgn0002873	mud	FBtr0332621 // FBtr0332622 // FBtr0308325 // FBtr0308326 // FBtr0308327 // FBtr0308328 // FBtr0308329	X:14141765-14152628	8883	-1.00093	1.7376e-05	0.00512908	Down
Female GxT	FBgn0035607	CG4835	FBtr0333613	3L:5472890-5476763	3733	-2.16966	1.74428e-05	0.00512908	Down
Female GxT	FBgn0036765	CG7408	FBtr0075142 // FBtr0300281 // FBtr0300282	3L:17872196-17876753	3164	0.737269	1.81577e-05	0.0052488	Up
Male GxT	FBgn0036015	CG3088	FBtr0076421	3L:9593590-9594425	835	-2.20975	1.81683e-05	0.0102568	Down
Male GxT	FBgn0033461	CG12923	FBtr0331953 // FBtr0088379	2R:5775153-5776990	1837	2.08697	1.86433e-05	0.0102568	Up
Female Heads	FBgn0264787	CR44017	FBtr0334323	3R:2234700-2235300	600	-3.48654	1.89231e-05	0.00474608	Down
Female GxT	FBgn0034031	CG12963	FBtr0331963 // FBtr0113083 // FBtr0113082 // FBtr0087337 // FBtr0331964 // FBtr0331965 // FBtr0306569 // FBtr0306573 // FBtr0300777 // FBtr0306570 // FBtr0306571 // FBtr0306568 // FBtr0306572	2R:11442951-11449941	3645	-2.11314	1.90256e-05	0.00540801	Down
Male GxT	FBgn0261586	CR42696	FBtr0344486 // FBtr0344487	2L:21326660-21327114	454	-5.0441	1.93663e-05	0.0103217	Down
Female Bodies	FBgn0035006	CG4563	FBtr0072355	2R:20338607-20340563	1762	1.1251	1.96396e-05	0.00240974	Up
Female GxT	FBgn0036203	Muc68D	FBtr0076119	3L:11760399-11765257	4800	-2.23436	1.97981e-05	0.00553535	Down
Female GxT	FBgn0003961	Uro	FBtr0079486	2L:7780085-7781415	1260	-3.30388	2.01883e-05	0.00553706	Down
Female GxT	FBgn0036738	CG7542	FBtr0345386 // FBtr0075181	3L:17542926-17544080	1154	-3.14014	2.04535e-05	0.00553706	Down
Female Bodies	FBgn0051091	CG31091	FBtr0344119 // FBtr0309041	3R:21725625-21727894	2146	-0.862399	2.07748e-05	0.00253082	Down
Female GxT	FBgn0028525	c(2)M	FBtr0080830	2L:16303264-16305940	2254	-2.27526	2.14547e-05	0.00571735	Down
Female Heads	FBgn0040609	CG3348	FBtr0085172	3R:23117257-23117931	541	-1.54109	2.14875e-05	0.00531114	Down
Male Heads	FBgn0037662	CG11997	FBtr0081972	3R:5003239-5004820	1523	-1.12685	2.16758e-05	0.00840183	Down
Male Bodies	FBgn0031033	CG14219	FBtr0074769	X:19481381-19484203	2299	1.32107	2.22364e-05	0.00244673	Up
Male Bodies	FBgn0042630	Sox21b	FBtr0075747 // FBtr0330115 // FBtr0330116	3L:14105505-14124424	3221	-0.768956	2.2678e-05	0.00245861	Down
Male Bodies	FBgn0034291	CG5770	FBtr0086812	2R:13931551-13932578	907	0.803303	2.27769e-05	0.00245861	Up
Female GxT	FBgn0051755	SoYb	FBtr0303882 // FBtr0308122	2L:9996706-10002736	4903	-0.804795	2.3573e-05	0.00618519	Down
Male GxT	FBgn0038525	CG14329	FBtr0083463	3R:13435081-13436255	1101	-2.03109	2.40288e-05	0.0124185	Down
Female GxT	FBgn0029526	CR18166	FBtr0070095 // FBtr0339441 // FBtr0301337	X:373897-375859	1858	1.36734	2.54325e-05	0.006572	Up
Female GxT	FBgn0020906	Jon25Bi	FBtr0100432	2L:4954279-4955144	865	-2.2161	2.60666e-05	0.00663531	Down
Female Heads	FBgn0052651	CG32651	FBtr0073672	X:12298649-12302510	3716	-2.63388	2.69145e-05	0.00637538	Down
Female GxT	FBgn0039519	Cyp6a18	FBtr0085183 // FBtr0339319	3R:23304397-23308626	4169	-3.10351	2.71293e-05	0.00670567	Down
Male GxT	FBgn0038654	CG14298	FBtr0334521 // FBtr0083695	3R:14701250-14702926	873	-1.08721	2.72095e-05	0.0136488	Down
Male Heads	FBgn0014865	Mtk	FBtr0087386	2R:11296351-11296618	267	1.67802	2.79066e-05	0.0105766	Up
Female GxT	FBgn0037562	CG11671	FBtr0081829	3R:4113598-4114335	679	-3.46894	2.86157e-05	0.006972	Down
Male GxT	FBgn0010039	GstD3	FBtr0082570	3R:8198790-8199535	745	-0.700645	2.94829e-05	0.0143666	Down
Female GxT	FBgn0041712	yellow-d	FBtr0072011	2R:19266096-19267961	1748	0.589888	3.02742e-05	0.0072722	Up
Male Heads	FBgn0041579	AttC	FBtr0305795	2R:9281210-9282172	898	1.93675	3.04191e-05	0.0112782	Up
Female Bodies	FBgn0052107	CG32107	FBtr0345345 // FBtr0345344	3L:12850382-12854405	3954	0.769523	3.06423e-05	0.0036292	Up
Male Bodies	FBgn0039818	CG11318	FBtr0085739	3R:26932084-26934913	2762	0.592421	3.09079e-05	0.00321423	Up
Male GxT	FBgn0052523	CG32523	FBtr0077183	X:21088905-21089862	889	-3.29757	3.12925e-05	0.0148248	Down
Female GxT	FBgn0001225	Hsp26	FBtr0346539 // FBtr0076496	3L:9369518-9370527	1009	-0.852623	3.25514e-05	0.00771061	Down
Male GxT	FBgn0041224	Gr97a	FBtr0085081 // FBtr0345260	3R:22790846-22792207	1309	-6.01599	3.29331e-05	0.0151804	Down
Male Bodies	FBgn0030795	ppk28	FBtr0074335	X:16700101-16702548	2186	1.80251	3.30173e-05	0.00339368	Up
Male Bodies	FBgn0263829	CG34334	FBtr0112536	X:22274648-22277203	2555	-0.643024	3.30314e-05	0.00339368	Down
Male Heads	FBgn0004240	Dpt	FBtr0086620	2R:14753270-14753765	495	2.39253	3.33357e-05	0.0120966	Up
Female GxT	FBgn0027500	spd-2	FBtr0075363	3L:16584307-16588114	3683	-1.76966	3.3921e-05	0.00782008	Down
Female GxT	FBgn0034289	CG10910	FBtr0089630	2R:13907773-13909911	1988	-2.77395	3.42321e-05	0.00782008	Down
Female GxT	FBgn0001120	gnu	FBtr0075697	3L:14795480-14796460	921	-2.54424	3.43891e-05	0.00782008	Down
Male GxT	FBgn0022986	qkr58E-1	FBtr0346637 // FBtr0071843 // FBtr0339537	2R:18300061-18303023	2709	0.705912	3.46576e-05	0.0155549	Up
Male Bodies	FBgn0037562	CG11671	FBtr0081829	3R:4113598-4114335	679	0.729807	3.60582e-05	0.00357542	Up
Female Bodies	FBgn0051269	CG31269	FBtr0113401	3R:12952848-12953923	935	-0.736489	3.64947e-05	0.00406809	Down
Female Heads	FBgn0010388	Dro	FBtr0309055 // FBtr0087436	2R:10633466-10634219	753	2.70525	3.65105e-05	0.00852995	Up
Female GxT	FBgn0036553	CG17027	FBtr0333576 // FBtr0075516	3L:15973200-15974988	1556	0.638958	3.67144e-05	0.00823901	Up
Female Heads	FBgn0052553	CG32553	FBtr0302988	X:18018608-18021060	1063	0.647933	3.72676e-05	0.00858916	Up
Male GxT	FBgn0032140	CG13117	FBtr0335503 // FBtr0079864	2L:9736645-9737795	1150	-0.587152	3.76355e-05	0.0164583	Down
Male Bodies	FBgn0031146	CG15449	FBtr0077266	X:20910541-20911632	762	1.21397	3.83657e-05	0.0037605	Up
Male GxT	FBgn0031080	CG12655	FBtr0070036	X:19852426-19853436	609	-1.18325	3.99021e-05	0.0166866	Down
Male GxT	FBgn0042630	Sox21b	FBtr0075747 // FBtr0330115 // FBtr0330116	3L:14105505-14124424	3221	0.781868	4.01143e-05	0.0166866	Up
Female GxT	FBgn0032068	CG9466	FBtr0345752 // FBtr0079742	2L:8772946-8776263	3069	-2.0328	4.04982e-05	0.00897008	Down
Male Bodies	FBgn0263399	CG43445	FBtr0309175	3R:13737098-13737767	596	2.66934	4.07054e-05	0.00392221	Up
Female Heads	FBgn0046876	Obp83ef	FBtr0078618	3R:1935364-1936756	899	0.662067	4.10823e-05	0.00921919	Up
Female Bodies	FBgn0000277	CecA2	FBtr0085614	3R:26037878-26038290	353	2.81803	4.23749e-05	0.0045169	Up
Female GxT	FBgn0011823	Pen	FBtr0079937	2L:10056900-10060095	2572	-1.51756	4.32047e-05	0.00944688	Down
Male Bodies	FBgn0010385	Def	FBtr0088432	2R:5941683-5942081	398	1.02604	4.35067e-05	0.00414529	Up
Female Heads	FBgn0001225	Hsp26	FBtr0346539 // FBtr0076496	3L:9369518-9370527	1009	-0.885821	4.41699e-05	0.00978335	Down
Female GxT	FBgn0029728	CG2861	FBtr0332313 // FBtr0070731 // FBtr0332312 // FBtr0302037	X:4691264-4698895	6142	-2.53687	4.44392e-05	0.00948137	Down
Male GxT	FBgn0266853	CR45314	FBtr0345645	2R:13945420-13946580	1160	-4.27425	4.45839e-05	0.0181042	Down
Female GxT	FBgn0052195	CG32195	FBtr0075125 // FBtr0333696 // FBtr0333697	3L:18106059-18112250	4957	0.596456	4.52282e-05	0.00948137	Up
Female Heads	FBgn0264541	CG43920	FBtr0344699 // FBtr0344700	2R:13486350-13486758	408	3.70028	4.59467e-05	0.0100464	Up
Female GxT	FBgn0264087	Slob	FBtr0330706 // FBtr0335491 // FBtr0330704 // FBtr0330705 // FBtr0330697 // FBtr0330698 // FBtr0330699 // FBtr0330700 // FBtr0330701 // FBtr0330702 // FBtr0330703	2L:7642005-7675078	7339	0.88079	4.63655e-05	0.00948137	Up
Female GxT	FBgn0264699	CG43968	FBtr0333915	3L:23777331-23780505	3101	-1.13609	4.71344e-05	0.00948137	Down
Female GxT	FBgn0003023	otu	FBtr0071236 // FBtr0071237 // FBtr0071238 // FBtr0333146 // FBtr0333147	X:8379041-8383568	3410	-2.01766	4.71548e-05	0.00948137	Down
Female GxT	FBgn0058378	CG40378	FBtr0302337	U:72264-219522	1092	1.00233	4.7254e-05	0.00948137	Up
Male Heads	FBgn0263665	CR43656	FBtr0310112 // FBtr0310113	X:22272103-22273994	1376	-3.0463	4.86399e-05	0.0172824	Down
Female Heads	FBgn0038074	CG6188	FBtr0082651	3R:8500330-8501806	986	1.60686	4.87695e-05	0.0104515	Up
Female Heads	FBgn0039972	CG17018	FBtr0306235 // FBtr0085956 // FBtr0085957 // FBtr0085958 // FBtr0306236	2L:22308755-22368796	5353	-1.3794	4.94526e-05	0.0104515	Down
Female Heads	FBgn0036320	CG10943	FBtr0075936	3L:12854817-12856020	1148	-3.00984	4.96379e-05	0.0104515	Down
Male GxT	FBgn0046697	Ppr-Y	FBtr0113889	YHet:156742-206246	1370	-2.6258	4.97619e-05	0.0197369	Down
Male Heads	FBgn0052040	CG32040	FBtr0076440	3L:9347133-9348557	1362	0.714441	5.0649e-05	0.0173072	Up
Female Heads	FBgn0266405	CR45045	FBtr0344348	3R:13493299-13493547	248	3.40671	5.08219e-05	0.0105703	Up
Female GxT	FBgn0032374	CG14931	FBtr0335472 // FBtr0300370	2L:11788334-11789475	1021	-3.02425	5.16711e-05	0.0102194	Down
Female GxT	FBgn0052642	CG32642	FBtr0346281 // FBtr0305598	X:12853253-12854823	1410	-5.33093	5.21304e-05	0.0102194	Down
Male GxT	FBgn0053281	CG33281	FBtr0077584	2L:3324237-3326637	1588	-1.84456	5.26222e-05	0.0199438	Down
Female Bodies	FBgn0262881	CG43236	FBtr0345941 // FBtr0306289	2R:10526043-10526440	397	1.66103	5.32831e-05	0.00554112	Up
Female GxT	FBgn0262608	CG43134	FBtr0307049 // FBtr0305282	X:4141346-4141818	405	-2.01331	5.33615e-05	0.0103221	Down
Female GxT	FBgn0038098	CG7381	FBtr0082726 // FBtr0082727 // FBtr0301219 // FBtr0331428 // FBtr0331429	3R:8793497-8803193	3488	-1.09727	5.38647e-05	0.0103221	Down
Female Heads	FBgn0034031	CG12963	FBtr0331963 // FBtr0113083 // FBtr0113082 // FBtr0087337 // FBtr0331964 // FBtr0331965 // FBtr0306569 // FBtr0306573 // FBtr0300777 // FBtr0306570 // FBtr0306571 // FBtr0306568 // FBtr0306572	2R:11442951-11449941	3645	-2.39156	5.4599e-05	0.0112191	Down
Female Bodies	FBgn0085265	CG34236	FBtr0345938 // FBtr0301011	2R:9492000-9493160	941	0.814414	5.51089e-05	0.00556558	Up
Female Bodies	FBgn0085599	CG41284	FBtr0343638	3LHet:1645810-1652927	1020	-1.80315	5.515e-05	0.00556558	Down
Male GxT	FBgn0265922	CR44711	FBtr0346385 // FBtr0342860	X:21454829-21455602	773	-4.27844	5.52762e-05	0.0204942	Down
Male Heads	FBgn0028938	CG16886	FBtr0080560 // FBtr0302990	2L:13920707-13923553	2430	-0.885079	5.55929e-05	0.0180734	Down
Male Bodies	FBgn0039670	CG7567	FBtr0085472	3R:25412959-25413826	768	0.967717	5.60986e-05	0.00511637	Up
Male Heads	FBgn0035943	CG5653	FBtr0076559	3L:8958012-8959474	1462	-0.784145	5.61647e-05	0.0180734	Down
Female GxT	FBgn0031089	CG9572	FBtr0070006 // FBtr0343173 // FBtr0303256	X:20042157-20049547	1661	0.646777	5.72059e-05	0.0108405	Up
Female Bodies	FBgn0085480	CG34451	FBtr0345808 // FBtr0112757 // FBtr0308640	3L:15681617-15685147	1476	-1.40589	5.88903e-05	0.00580563	Down
Male GxT	FBgn0029523	CR18275	FBtr0070097	X:370890-373342	2306	1.21043	5.95879e-05	0.0215099	Up
Male Bodies	FBgn0053337	CG33337	FBtr0304612	3R:19415863-19418491	2118	2.39953	6.10361e-05	0.00551566	Up
Male GxT	FBgn0264431	CR43849	FBtr0332551	3R:11493700-11494398	642	1.67561	6.1713e-05	0.0215099	Up
Female Bodies	FBgn0043806	CG32032	FBtr0076529	3L:9086153-9087956	1068	-0.719733	6.20195e-05	0.00605582	Down
Female Bodies	FBgn0053926	CG33926	FBtr0344978 // FBtr0091930	3L:9436332-9439488	818	0.680383	6.21383e-05	0.00605582	Up
Male Heads	FBgn0020277	lush	FBtr0074969 // FBtr0301489	3L:19597498-19599190	974	0.588289	6.35953e-05	0.0197203	Up
Male GxT	FBgn0032124	CG17855	FBtr0079830	2L:9540523-9542480	1728	-1.51092	6.37673e-05	0.0215099	Down
Female Heads	FBgn0045770	S-Lap3	FBtr0076286 // FBtr0334099 // FBtr0334098	3L:10458287-10462074	3012	-1.94726	6.40034e-05	0.0128421	Down
Male GxT	FBgn0005779	PpD6	FBtr0077660	2L:3109672-3110998	1326	2.72725	6.43217e-05	0.0215099	Up
Male Bodies	FBgn0264473	CR43881	FBtr0332741 // FBtr0332740	3L:4755605-4756142	537	0.866078	6.5038e-05	0.00580745	Up
Male Heads	FBgn0052282	Drsl4	FBtr0073061	3L:3315620-3315942	322	-1.09392	6.58948e-05	0.0200685	Down
Female GxT	FBgn0010549	l(2)03659	FBtr0302504 // FBtr0332999	2R:5277670-5282786	4489	-2.04854	6.66295e-05	0.0124875	Down
Female GxT	FBgn0037085	Neu2	FBtr0332718 // FBtr0078394	3L:21477991-21483686	1365	-3.72195	6.92789e-05	0.0128429	Down
Male GxT	FBgn0052006	CG32006	FBtr0089170	4:171390-174164	1679	-0.803137	7.01768e-05	0.0225824	Down
Female GxT	FBgn0039085	CG10170	FBtr0084420	3R:19358667-19360489	1762	-2.36807	7.05496e-05	0.0129379	Down
Male Heads	FBgn0052512	CG32512	FBtr0340438 // FBtr0077262 // FBtr0332848 // FBtr0332847	X:20933304-20938567	2502	-0.901155	7.11585e-05	0.0212914	Down
Female GxT	FBgn0030829	CG12998	FBtr0346183 // FBtr0074394	X:17112700-17113820	1120	-3.82474	7.56451e-05	0.013698	Down
Male Bodies	FBgn0051469	CG31469	FBtr0082844	3R:9534881-9535661	609	0.774738	7.57481e-05	0.00652467	Up
Female GxT	FBgn0259791	bora	FBtr0075108	3L:18615792-18617851	2000	-5.18749	7.63006e-05	0.013698	Down
Female Heads	FBgn0036440	CG17177	FBtr0075710 // FBtr0333018	3L:14690413-14694778	4000	-1.44746	7.70269e-05	0.0150999	Down
Female GxT	FBgn0027521	CG3679	FBtr0074222 // FBtr0336977	X:16197903-16201410	3212	-1.82273	7.99426e-05	0.0142023	Down
Female Bodies	FBgn0037430	Osi20	FBtr0081708	3R:2165817-2167146	1262	-1.20948	8.04078e-05	0.00749374	Down
Female Heads	FBgn0265264	CG17097	FBtr0080101	2L:10646415-10650152	3387	-2.41882	8.28383e-05	0.0158742	Down
Female GxT	FBgn0000577	en	FBtr0088095 // FBtr0088096	2R:7411511-7415715	2789	-1.85181	8.40245e-05	0.0147736	Down
Male GxT	FBgn0264267	CR43767	FBtr0331290	2L:1158576-1159355	779	-1.21733	8.66198e-05	0.0273574	Down
Male Heads	FBgn0036698	CG7724	FBtr0075284	3L:17048713-17051633	1414	-0.601183	9.24519e-05	0.0271856	Down
Female GxT	FBgn0034935	CG13565	FBtr0072209 // FBtr0331981 // FBtr0345932	2R:19834482-19836599	1485	0.738587	9.49421e-05	0.0163559	Up
Female GxT	FBgn0036024	CG18180	FBtr0076389	3L:9634113-9635013	900	-1.74582	9.87377e-05	0.0165298	Down
Male Bodies	FBgn0034289	CG10910	FBtr0089630	2R:13907773-13909911	1988	0.598185	9.92682e-05	0.00834	Up
Female Heads	FBgn0053461	CG33461	FBtr0302528	2R:11582891-11583983	860	-2.58446	9.95486e-05	0.0188645	Down
Female GxT	FBgn0023395	Chd3	FBtr0074998	3L:19440273-19443338	3065	-2.12778	9.98464e-05	0.0165328	Down
Male Bodies	FBgn0002940	ninaE	FBtr0083857	3R:15711977-15713928	1583	1.68688	0.000101855	0.00851538	Up
Female GxT	FBgn0001086	fzy	FBtr0080833	2L:16310956-16313097	1993	-1.91892	0.000102143	0.0167505	Down
Female Bodies	FBgn0036361	CG10154	FBtr0075854 // FBtr0303093	3L:13428780-13430236	1161	-0.781834	0.000104082	0.0094421	Down
Female GxT	FBgn0038641	CG7708	FBtr0083668 // FBtr0083669	3R:14506326-14512461	4742	0.719633	0.000104483	0.016971	Up
Female Bodies	FBgn0259795	loopin-1	FBtr0087092 // FBtr0113086	2R:12422448-12424591	2143	-1.1316	0.00010497	0.00947232	Down
Male GxT	FBgn0031117	GstT3	FBtr0340044 // FBtr0300210 // FBtr0077310	X:20338482-20340823	1364	-0.710055	0.000107449	0.032724	Down
Male Bodies	FBgn0033792	CG13325	FBtr0339748 // FBtr0087722 // FBtr0345194 // FBtr0345931	2R:8998274-9013519	4028	0.625285	0.000110232	0.00903851	Up
Female GxT	FBgn0261675	Npc1b	FBtr0077239	X:20805896-20810530	3965	-2.14916	0.000111099	0.0178754	Down
Male GxT	FBgn0036436	CG4914	FBtr0075712	3L:14667638-14671247	1655	-2.23668	0.000111107	0.0332443	Down
Male Bodies	FBgn0035006	CG4563	FBtr0072355	2R:20338607-20340563	1762	0.7828	0.000112246	0.00911602	Up
Male Bodies	FBgn0014865	Mtk	FBtr0087386	2R:11296351-11296618	267	1.55852	0.000114778	0.00925851	Up
Female GxT	FBgn0069973	CG40485	FBtr0111189 // FBtr0111190	X:22362445-22364196	1751	-1.05755	0.000116949	0.0184368	Down
Female GxT	FBgn0041252	Femcoat	FBtr0070663	X:4135920-4136859	831	-2.43789	0.000117191	0.0184368	Down
Female GxT	FBgn0030148	CG3106	FBtr0346168 // FBtr0071403	X:9553128-9556936	2583	-2.17264	0.00011787	0.0184368	Down
Female GxT	FBgn0029523	CR18275	FBtr0070097	X:370890-373342	2306	1.16269	0.000118912	0.0184368	Up
Male Bodies	FBgn0264267	CR43767	FBtr0331290	2L:1158576-1159355	779	0.812596	0.000119203	0.00950001	Up
Male Bodies	FBgn0032436	CG5418	FBtr0080382	2L:12451945-12453242	1194	1.14043	0.000121651	0.00960537	Up
Male Heads	FBgn0010388	Dro	FBtr0309055 // FBtr0087436	2R:10633466-10634219	753	2.05327	0.000122037	0.0338067	Up
Female Heads	FBgn0037396	CG11459	FBtr0344315 // FBtr0078623	3R:1851548-1852960	1412	0.594133	0.000122158	0.0224023	Up
Male Heads	FBgn0037415	Osi8	FBtr0078598	3R:2080897-2082324	1133	0.848542	0.000122898	0.0338067	Up
Male GxT	FBgn0051459	CG31459	FBtr0083812	3R:15666567-15667762	1010	3.45856	0.000123128	0.0362059	Up
Female Heads	FBgn0010385	Def	FBtr0088432	2R:5941683-5942081	398	1.84849	0.000123682	0.0224403	Up
Female Heads	FBgn0051664	CG31664	FBtr0334829 // FBtr0303377	2L:1824172-1826500	2070	-0.793748	0.000125047	0.0224492	Down
Female GxT	FBgn0052024	CG32024	FBtr0076580	3L:8800701-8801507	741	-5.2422	0.000126447	0.0194284	Down
Female Heads	FBgn0051755	SoYb	FBtr0303882 // FBtr0308122	2L:9996706-10002736	4903	-0.781758	0.000128762	0.0228754	Down
Female GxT	FBgn0039840	CG11340	FBtr0085766	3R:27128211-27131106	2242	-5.11769	0.000134046	0.0202315	Down
Female GxT	FBgn0051343	CG31343	FBtr0084126	3R:17570988-17574725	2999	-1.15645	0.000135855	0.0203247	Down
Female GxT	FBgn0036368	CG10738	FBtr0302487 // FBtr0302488 // FBtr0304791 // FBtr0304792	3L:13443870-13458639	5105	-0.831099	0.00013996	0.0207567	Down
Female Bodies	FBgn0264295	CG43773	FBtr0331498	2L:4007690-4007984	294	0.962864	0.000140349	0.0122751	Up
Female Bodies	FBgn0010038	GstD2	FBtr0082569	3R:8197693-8198426	733	1.19034	0.000141731	0.0123328	Up
Male Bodies	FBgn0052187	CG32187	FBtr0075169	3L:17798016-17799465	1324	-1.43164	0.00014212	0.0109676	Down
Female GxT	FBgn0005390	fs(1)M3	FBtr0070892	X:5852240-5858280	5683	-0.860542	0.000142766	0.0209903	Down
Female GxT	FBgn0038236	Cyp313a1	FBtr0082954	3R:10346771-10348786	1616	-0.69142	0.000144226	0.0210237	Down
Male Heads	FBgn0263650	CR43641	FBtr0310042	3R:9641001-9641500	499	1.09676	0.000150081	0.0394054	Up
Male Heads	FBgn0053491	CR33491	FBtr0344321	X:20072788-20073634	366	5.13903	0.000150182	0.0394054	Up
Female GxT	FBgn0011280	Obp19d	FBtr0077303 // FBtr0077304	X:20290640-20292006	1097	0.613477	0.00015466	0.0223537	Up
Female Heads	FBgn0266706	CR45196	FBtr0345157	3R:5053855-5055999	794	-3.8708	0.000155033	0.026708	Down
Male Bodies	FBgn0003249	Rh3	FBtr0083876	3R:15906782-15908172	1390	2.39927	0.000155832	0.0118121	Up
Male GxT	FBgn0001311	kkv	FBtr0078800 // FBtr0301398 // FBtr0078798	3R:1203815-1218588	5689	-1.01498	0.000157584	0.0448902	Down
Male GxT	FBgn0039232	sosie	FBtr0084701 // FBtr0308072 // FBtr0084702	3R:20659674-20666210	2144	0.689586	0.000157925	0.0448902	Up
Female GxT	FBgn0036094	CG14153	FBtr0076259	3L:10636628-10637715	1020	0.947703	0.000159281	0.022828	Up
Male Bodies	FBgn0034293	CG14495	FBtr0086810 // FBtr0345646	2R:13936309-13937427	1033	0.625356	0.000159683	0.0120504	Up
Female GxT	FBgn0001217	Hsc70-2	FBtr0082707	3R:8870481-8873110	2172	-1.40674	0.000166331	0.0236398	Down
Male Bodies	FBgn0266647	CG45154	FBtr0346037	X:21017308-21018068	604	0.855783	0.000167926	0.0125613	Up
Female Heads	FBgn0030829	CG12998	FBtr0346183 // FBtr0074394	X:17112700-17113820	1120	-3.99777	0.000168202	0.0285753	Down
Female GxT	FBgn0016053	pgc	FBtr0112520 // FBtr0112519 // FBtr0342987	2R:18217705-18220318	1210	-1.67038	0.00017057	0.0240419	Down
Male GxT	FBgn0035360	CG1246	FBtr0303022 // FBtr0072938 // FBtr0333446 // FBtr0345027	3L:2648048-2650205	1859	-2.20294	0.000175711	0.049127	Down
Female GxT	FBgn0000356	Cp16	FBtr0076574	3L:8725044-8725699	520	-2.9052	0.000177278	0.0246353	Down
Female GxT	FBgn0046756	pncr017:3R	FBtr0091956	3R:27593695-27595145	1391	-4.72459	0.000177669	0.0246353	Down
Female Bodies	FBgn0052284	CG32284	FBtr0073037	3L:3186664-3187245	454	0.699685	0.000179391	0.0147803	Up
Male Bodies	FBgn0262843	CG43207	FBtr0306079	2R:19040271-19040841	452	-0.585346	0.000180922	0.013243	Down
Female Heads	FBgn0263038	CG43333	FBtr0306927	2L:14163508-14180686	4308	-2.01592	0.000182654	0.0299536	Down
Female GxT	FBgn0264384	CR43836	FBtr0332279 // FBtr0332280 // FBtr0332281	X:8866941-8943024	1607	-2.91186	0.000185791	0.0254653	Down
Female Heads	FBgn0029657	CG12535	FBtr0344078 // FBtr0332303 // FBtr0070534 // FBtr0332302 // FBtr0332304	X:3281977-3342976	6532	-2.09431	0.00018728	0.0304197	Down
Female Bodies	FBgn0263235	Phae2	FBtr0345718 // FBtr0302854	2L:12111110-12112256	1146	0.609452	0.000188367	0.0153713	Up
Female GxT	FBgn0030598	CG9503	FBtr0073974	X:14813285-14817526	2521	-2.37268	0.000188713	0.0254653	Down
Female Bodies	FBgn0035176	CG13905	FBtr0289973	3L:902898-903810	912	-1.13905	0.000189603	0.0153985	Down
Female GxT	FBgn0032706	Irk3	FBtr0081125 // FBtr0343114 // FBtr0343113	2L:18711071-18713748	2091	0.594597	0.000189627	0.0254653	Up
Female GxT	FBgn0031208	CG11023	FBtr0300689 // FBtr0300690 // FBtr0330654	2L:7529-9484	1878	-5.51951	0.000192607	0.025466	Down
Female GxT	FBgn0002569	Mal-A2	FBtr0088747	2R:4341132-4343287	2033	-2.43458	0.000192958	0.025466	Down
Female Heads	FBgn0039298	to	FBtr0084810 // FBtr0339258	3R:21065902-21067390	1249	0.795831	0.000193829	0.0311863	Up
Female Bodies	FBgn0052191	CG32191	FBtr0307509 // FBtr0345382	3L:17799551-17802246	2414	0.592714	0.000195878	0.0157073	Up
Female Heads	FBgn0267160	CR45600	FBtr0346232	3R:10962707-10965843	2911	-1.42891	0.000196026	0.0312451	Down
Female GxT	FBgn0052107	CG32107	FBtr0345345 // FBtr0345344	3L:12850382-12854405	3954	-2.32559	0.000197109	0.0256618	Down
Female Heads	FBgn0031080	CG12655	FBtr0070036	X:19852426-19853436	609	-0.647426	0.000197912	0.0312536	Down
Female Bodies	FBgn0052185	edin	FBtr0075174	3L:17487980-17488400	420	2.54906	0.000198699	0.0158356	Up
Female Heads	FBgn0011653	mas	FBtr0073260 // FBtr0332659	3L:4161666-4167464	3648	-2.88649	0.000201565	0.0315385	Down
Female GxT	FBgn0029733	CG6927	FBtr0070721	X:4800933-4802854	1866	-2.03861	0.000202437	0.0260984	Down
Male Bodies	FBgn0266419	CR45059	FBtr0344413	X:20610565-20611335	770	-3.4952	0.000206672	0.0149355	Down
Female GxT	FBgn0051106	CG31106	FBtr0301022	3R:21042019-21044430	1667	-1.9558	0.000215799	0.0268737	Down
Female Bodies	FBgn0051410	Npc2e	FBtr0273369	3R:5879054-5880070	658	1.1631	0.00021704	0.0172168	Up
Female Bodies	FBgn0031034	CG14205	FBtr0074730	X:19486642-19489581	2329	0.745028	0.000220303	0.0173146	Up
Female Heads	FBgn0026190	PH4alphaMP	FBtr0085689	3R:26317535-26321875	1876	-1.06748	0.000227276	0.035167	Down
Female Heads	FBgn0259968	Sfp60F	FBtr0300313 // FBtr0343514	2R:21059768-21060218	397	-2.13918	0.000228879	0.035167	Down
Female Bodies	FBgn0035077	CG9083	FBtr0114563	2R:20785796-20787028	1163	-0.942552	0.000230879	0.0180331	Down
Female GxT	FBgn0029879	APC7	FBtr0070946 // FBtr0070947	X:6491121-6493732	2308	-1.58713	0.000231995	0.0283408	Down
Female Bodies	FBgn0032507	CG9377	FBtr0080474	2L:13359901-13361565	1189	0.615723	0.000232608	0.0180331	Up
Female GxT	FBgn0031034	CG14205	FBtr0074730	X:19486642-19489581	2329	-3.20228	0.000232642	0.0283408	Down
Female GxT	FBgn0015033	Cyp4d8	FBtr0076832	3L:7486657-7489279	1569	0.670991	0.000235323	0.028464	Up
Female GxT	FBgn0030551	CG11674	FBtr0073926	X:14118680-14119912	1170	-3.38936	0.000244089	0.0291212	Down
Female GxT	FBgn0259998	CG17571	FBtr0345635 // FBtr0081376	2L:20255988-20257192	1204	-2.54611	0.000244171	0.0291212	Down
Female GxT	FBgn0030775	CG9673	FBtr0339830 // FBtr0074362	X:16596819-16597917	976	-2.56104	0.000248473	0.0292256	Down
Female Heads	FBgn0040506	ACXE	FBtr0310556	2L:12925611-12929823	3436	-5.3868	0.000250803	0.0381915	Down
Female Bodies	FBgn0030187	Ipod	FBtr0071484 // FBtr0346336 // FBtr0346337	X:10125035-10127113	1935	-0.627913	0.000251924	0.0192671	Down
Female GxT	FBgn0036992	CG11796	FBtr0078225 // FBtr0078226	3L:20431266-20432972	1514	0.613363	0.000254565	0.0295347	Up
Female Heads	FBgn0052251	Claspin	FBtr0073286 // FBtr0346538	3L:4313483-4318608	4772	-0.770437	0.000259583	0.0388349	Down
Female GxT	FBgn0011653	mas	FBtr0073260 // FBtr0332659	3L:4161666-4167464	3648	-3.28959	0.000264665	0.0300374	Down
Female GxT	FBgn0000826	png	FBtr0070234	X:1250521-1251634	1113	-2.83222	0.000265942	0.0300374	Down
Female Heads	FBgn0010019	Cyp4g1	FBtr0070099	X:361090-363368	2278	-1.54403	0.00026862	0.0398375	Down
Male Bodies	FBgn0264430	CR43848	FBtr0332550	3R:9400547-9401201	654	0.794891	0.000269359	0.0184495	Up
Female Bodies	FBgn0037085	Neu2	FBtr0332718 // FBtr0078394	3L:21477991-21483686	1365	1.70465	0.000273161	0.0206331	Up
Female GxT	FBgn0030737	CG9914	FBtr0074240 // FBtr0346059	X:16200945-16202700	1442	0.626366	0.000278196	0.0312147	Up
Female GxT	FBgn0000427	2015-12-01	FBtr0310269 // FBtr0071145 // FBtr0071147 // FBtr0071146 // FBtr0309795 // FBtr0309796	X:7761194-7767255	5744	-2.37508	0.000281471	0.0312568	Down
Female GxT	FBgn0043470	lambdaTry	FBtr0088121	2R:7224345-7225296	951	-2.18512	0.000287156	0.0313938	Down
Female Bodies	FBgn0035743	CG15829	FBtr0076913 // FBtr0345590	3L:7122003-7122773	695	0.820974	0.000288159	0.0212751	Up
Female GxT	FBgn0038575	CG7208	FBtr0083618 // FBtr0083617	3R:14009378-14011437	1740	-1.27979	0.000292951	0.0318234	Down
Female Heads	FBgn0041581	AttB	FBtr0087438 // FBtr0300942	2R:10636728-10637670	877	1.88971	0.000301313	0.0441716	Up
Male Bodies	FBgn0264862	CR44053	FBtr0334775	X:16700080-16703263	2746	2.37632	0.000303056	0.0205402	Up
Female GxT	FBgn0030839	CG5613	FBtr0074431 // FBtr0074432	X:17317624-17322768	2231	0.760194	0.000303186	0.0327269	Up
Female Bodies	FBgn0040367	CG11382	FBtr0070205 // FBtr0342728	X:1104003-1105886	1883	-0.791408	0.000303387	0.0221123	Down
Female Heads	FBgn0265934	CR44723	FBtr0343036	3L:11317426-11318100	674	-1.97983	0.000304201	0.0441716	Down
Female GxT	FBgn0010385	Def	FBtr0088432	2R:5941683-5942081	398	1.71651	0.000307263	0.0328591	Up
Female GxT	FBgn0040104	lectin-24A	FBtr0077539	2L:3716800-3717773	973	2.47501	0.000308265	0.0328591	Up
Male Bodies	FBgn0267153	CR45593	FBtr0346240 // FBtr0346239	3R:2587235-2589200	1404	-0.884616	0.000309581	0.0207871	Down
Female Heads	FBgn0039752	CG15530	FBtr0085568 // FBtr0085569 // FBtr0339182	3R:26003599-26005900	2063	-2.10995	0.000318642	0.0451278	Down
Female Heads	FBgn0030839	CG5613	FBtr0074431 // FBtr0074432	X:17317624-17322768	2231	0.69437	0.000320168	0.0451278	Up
Female GxT	FBgn0000360	Cp38	FBtr0071204 // FBtr0300448	X:8375870-8377344	1247	-2.0967	0.000323302	0.0342479	Down
Female GxT	FBgn0032535	Ance-2	FBtr0080554	2L:13909333-13911719	2218	-3.48602	0.000329935	0.0345833	Down
Male Bodies	FBgn0262793	CG43174	FBtr0305909	3L:17927132-17939214	1090	0.833032	0.000331161	0.0218913	Up
Male Bodies	FBgn0264746	CG44004	FBtr0344997 // FBtr0344998	3L:18065462-18066963	1299	-0.63387	0.000334167	0.0219201	Down
Female Heads	FBgn0266630	CR45137	FBtr0344918	2R:8671116-8686764	7109	-2.43768	0.000337357	0.0469501	Down
Female Heads	FBgn0014865	Mtk	FBtr0087386	2R:11296351-11296618	267	2.14293	0.000338602	0.0469501	Up
Female Bodies	FBgn0034582	Cht9	FBtr0071542	2R:16955497-16956791	1158	-0.865445	0.000342851	0.0245686	Down
Female GxT	FBgn0003655	swa	FBtr0070922	X:6257451-6259741	2019	-1.40581	0.000342888	0.0351204	Down
Female GxT	FBgn0032105	borr	FBtr0079817 // FBtr0079818	2L:9251472-9253118	1295	-2.49957	0.000345648	0.0351204	Down
Female GxT	FBgn0036332	CG11261	FBtr0075899	3L:13002499-13004785	2213	-0.694205	0.000345953	0.0351204	Down
Female Bodies	FBgn0052506	CG32506	FBtr0307539 // FBtr0340401	X:20320358-20338092	5550	-0.930641	0.000347197	0.0247759	Down
Female GxT	FBgn0038450	CG17560	FBtr0083330	3R:12443672-12445600	1707	-2.82265	0.000348196	0.035139	Down
Female Heads	FBgn0035943	CG5653	FBtr0076559	3L:8958012-8959474	1462	-0.705978	0.000353667	0.0486434	Down
Female GxT	FBgn0036833	CG3819	FBtr0333710 // FBtr0075048	3L:18913530-18915208	1420	-1.53667	0.000354869	0.0353935	Down
Male Bodies	FBgn0264268	CR43768	FBtr0331291	X:16782875-16783668	793	-0.72538	0.000364099	0.0234328	Down
Female Bodies	FBgn0028870	CG4691	FBtr0080670	2L:14760767-14761924	1157	-1.97855	0.0003709	0.0261393	Down
Female GxT	FBgn0050277	Oatp58Da	FBtr0071779	2R:18105961-18108410	2157	-3.3641	0.000372054	0.0366785	Down
Female Bodies	FBgn0035780	CG18417	FBtr0076855	3L:7393170-7394771	1477	0.916439	0.000385776	0.0270758	Up
Female GxT	FBgn0010329	Tbh	FBtr0089999 // FBtr0340409	X:7889730-7921427	3860	0.977696	0.00038684	0.037917	Up
Female GxT	FBgn0053337	CG33337	FBtr0304612	3R:19415863-19418491	2118	-3.91822	0.000390598	0.0380666	Down
Female GxT	FBgn0266706	CR45196	FBtr0345157	3R:5053855-5055999	794	-4.60231	0.000396286	0.0382313	Down
Female GxT	FBgn0003701	thr	FBtr0340283 // FBtr0086825	2R:13748778-13753468	4575	-1.11572	0.000401218	0.0382313	Down
Female GxT	FBgn0051233	CG31233	FBtr0084127	3R:17575689-17578959	2941	-1.64573	0.000401249	0.0382313	Down
Female GxT	FBgn0000477	DNaseII	FBtr0083538	3R:13845097-13846883	1226	0.643491	0.000401255	0.0382313	Up
Female Bodies	FBgn0267028	CR45472	FBtr0345990 // FBtr0345989	2R:1551414-1553446	1413	0.804935	0.000406976	0.0282153	Up
Female GxT	FBgn0010039	GstD3	FBtr0082570	3R:8198790-8199535	745	0.585162	0.000408806	0.0387343	Up
Male Bodies	FBgn0053013	CR33013	FBtr0334031	2R:8250825-8254084	2624	1.75508	0.00042098	0.0265919	Up
Female GxT	FBgn0038190	CG9926	FBtr0082877	3R:9775946-9776860	914	-4.81867	0.000430008	0.0405181	Down
Male Bodies	FBgn0266940	CR45391	FBtr0345834	3L:18067604-18068184	580	-1.09409	0.000431726	0.0270701	Down
Male Bodies	FBgn0036419	CG13482	FBtr0075744	3L:14322446-14322985	539	0.653114	0.000445402	0.0277239	Up
Female GxT	FBgn0040001	CG17374	FBtr0305959	3LHet:1135558-1145478	7385	-0.645742	0.000449528	0.0415918	Down
Female GxT	FBgn0003390	shf	FBtr0070978 // FBtr0340088 // FBtr0340089 // FBtr0340090	X:6665496-6673692	1788	0.664372	0.0004518	0.0415918	Up
Male Bodies	FBgn0264790	CR44020	FBtr0334330	3R:4760001-4761009	818	-2.99141	0.00045328	0.0281116	Down
Female GxT	FBgn0052834	CG32834	FBtr0303210	2R:18870065-18871816	1751	-4.80236	0.000453596	0.0415918	Down
Female GxT	FBgn0031249	CG11911	FBtr0078098	2L:320279-321248	969	-1.41483	0.00046172	0.0421104	Down
Female Bodies	FBgn0041579	AttC	FBtr0305795	2R:9281210-9282172	898	2.16074	0.000466752	0.0315157	Up
Female GxT	FBgn0036330	CG11263	FBtr0075873 // FBtr0300699	3L:12999917-13000981	1064	-1.45258	0.000467214	0.0423848	Down
Female GxT	FBgn0039470	CG6296	FBtr0085078	3R:22828958-22831191	2124	-2.45467	0.000472216	0.0426119	Down
Female GxT	FBgn0025837	CG17636	FBtr0307094 // FBtr0307095 // FBtr0112921	X:20757-23101	2032	-1.95315	0.00047778	0.042887	Down
Male Bodies	FBgn0010040	GstD4	FBtr0082571	3R:8199822-8200546	724	2.08742	0.000499403	0.0302033	Up
Male Bodies	FBgn0264914	CR44105	FBtr0334999	2R:919500-920300	800	-0.752363	0.000506031	0.030496	Down
Female GxT	FBgn0038702	CG3739	FBtr0339153	3R:15219082-15220910	1581	-2.6447	0.000509524	0.04526	Down
Female Bodies	FBgn0250862	CG42237	FBtr0340302 // FBtr0073722	X:13009164-13017099	1506	-0.876763	0.000533957	0.0352971	Down
Female GxT	FBgn0265697	CR44504	FBtr0340598	2R:15547150-15549352	2202	-4.2839	0.000535769	0.0473448	Down
Female Bodies	FBgn0014865	Mtk	FBtr0087386	2R:11296351-11296618	267	2.13944	0.000539082	0.0354982	Up
Male Bodies	FBgn0261675	Npc1b	FBtr0077239	X:20805896-20810530	3965	1.03029	0.000539879	0.0319709	Up
Female GxT	FBgn0038470	CG18213	FBtr0305129 // FBtr0339156 // FBtr0339157	3R:12862116-12865925	2984	-0.706909	0.00054776	0.0479022	Down
Female GxT	FBgn0037410	Osi2	FBtr0310413 // FBtr0078592 // FBtr0078593	3R:2035095-2039215	1733	2.02722	0.000550494	0.0479022	Up
Female GxT	FBgn0036766	CG5506	FBtr0075157	3L:17876749-17877476	659	-1.79952	0.000550503	0.0479022	Down
Male Bodies	FBgn0265455	CG44355	FBtr0339812	3L:12303905-12305061	974	-0.601915	0.000555605	0.0327884	Down
Female GxT	FBgn0031886	Nuf2	FBtr0079424	2L:7064431-7065837	1287	-1.61845	0.000561958	0.0486475	Down
Male Bodies	FBgn0031471	CG3117	FBtr0300356	2L:2845926-2847212	1215	-1.36765	0.000563075	0.0331146	Down
Female GxT	FBgn0031621	Elba3	FBtr0077378	2L:4687511-4688956	1445	-6.33386	0.00056547	0.0486475	Down
Female GxT	FBgn0037921	CG6808	FBtr0082451 // FBtr0307351	3R:7447188-7451366	3131	-0.814841	0.000567626	0.0486475	Down
Male Bodies	FBgn0263662	CR43653	FBtr0310107	3R:17418072-17420574	1366	1.36202	0.000567713	0.0331958	Up
Male Bodies	FBgn0082987	snoRNA:Psi28S-2444	FBtr0113515	2R:15330632-15330761	129	1.26008	0.000576097	0.0333062	Up
Female GxT	FBgn0250816	AGO3	FBtr0299881 // FBtr0299882 // FBtr0299880 // FBtr0301725	3L:23547693-23682740	3173	-0.908845	0.000580196	0.04923	Down
Female Bodies	FBgn0036575	CG5157	FBtr0075490	3L:16129587-16130979	1392	0.76461	0.000586479	0.0374622	Up
Female Bodies	FBgn0034317	CG14499	FBtr0310320	2R:14075227-14075794	567	0.902467	0.000588741	0.0374663	Up
Male Bodies	FBgn0020546	iab-4	FBtr0083362 // FBtr0083363 // FBtr0345273 // FBtr0345274	3R:12675726-12682219	6445	1.57071	0.000595608	0.0339735	Up
Female Bodies	FBgn0044810	TotX	FBtr0083985	3R:16730639-16731240	601	0.776008	0.000630024	0.0399445	Up
Male Bodies	FBgn0265755	CR44562	FBtr0340717	3L:15183540-15184098	558	1.41923	0.000635409	0.0359447	Up
Male Bodies	FBgn0052712	CG32712	FBtr0300386	X:8327120-8327842	597	-0.735749	0.000636489	0.0359447	Down
Male Bodies	FBgn0036880	Cpr76Bc	FBtr0332754 // FBtr0113180	3L:19514045-19520372	1835	-1.0215	0.000642558	0.0361678	Down
Female Bodies	FBgn0262146	MtnE	FBtr0346342 // FBtr0304129	3R:16359743-16360426	602	-0.887272	0.000646011	0.0408064	Down
Male Bodies	FBgn0031034	CG14205	FBtr0074730	X:19486642-19489581	2329	0.968003	0.00065636	0.0368231	Up
Male Bodies	FBgn0036015	CG3088	FBtr0076421	3L:9593590-9594425	835	2.47054	0.000685304	0.0383209	Up
Female Bodies	FBgn0041581	AttB	FBtr0087438 // FBtr0300942	2R:10636728-10637670	877	1.73661	0.000711306	0.0441139	Up
Male Bodies	FBgn0052284	CG32284	FBtr0073037	3L:3186664-3187245	454	0.997427	0.000745278	0.0412686	Up
Male Bodies	FBgn0035193	CG9192	FBtr0072734	3L:1237133-1238319	1186	0.904416	0.000759831	0.0417303	Up
Male Bodies	FBgn0264485	CR43893	FBtr0332794	3L:19222161-19223202	1041	-0.632473	0.000814343	0.0442313	Down
Female Bodies	FBgn0030340	CG15740	FBtr0303268	X:11736695-11740132	3263	-1.50628	0.000815819	0.0495153	Down
Male Bodies	FBgn0051148	CG31148	FBtr0084441	3R:19526343-19528327	1773	0.590209	0.000918711	0.0488119	Up
Male Bodies	FBgn0264985	CR44136	FBtr0335442	3R:26450551-26451314	763	-0.961408	0.000934468	0.0488881	Down
Male Bodies	FBgn0085491	CG34462	FBtr0112768	3L:8321683-8323337	1154	0.631547	0.000948768	0.0494303	Up
Male Bodies	FBgn0000121	Arr2	FBtr0076599	3L:8640361-8642036	1544	1.40276	0.000950639	0.0494303	Up
