# Supplementary material for: Obp56h Modulates Mating Behavior in Drosophila melanogaster
Source: G3 (Bethesda). 2016 Aug 24;6(10):3335–42. doi: 10.1534/g3.116.034595 (PMC5068952; doi:10.1534/g3.116.034595)
Supplement: Supplemental Material [file supp_g3.116.034595_TableS3.xlsx]

## Sheet: Sheet1
Analysis	GO Category	GO Term	Count	%	P-Value	Benjamini FDR
Male Bodies	Molecular Function	triacylglycerol lipase activity	5	4.5	0.00016	0.021
	Molecular Function	lipase activity	6	5.4	0.00047	0.031
Female Bodies	Biological Process	defense response	16	13.7	2e-13	5e-11
	Biological Process	response to bacterium	11	9.4	8.3e-11	1.1e-08
	Biological Process	innate immune response	11	9.4	3.4e-10	2.9e-08
	Biological Process	defense response to bacterium	10	8.5	5.4e-10	3.5e-08
	Biological Process	immune response	13	11.1	7.4e-10	3.8e-08
	Biological Process	antibacterial humoral response	7	6	1.8e-08	6.4e-07
	Biological Process	antimicrobial humoral response	9	7.7	1.6e-08	6.7e-07
	Biological Process	humoral immune response	9	7.7	6.1e-08	2e-06
	Biological Process	defense response to fungus	5	4.3	2.4e-05	0.00068
	Biological Process	response to fungus	5	4.3	3.2e-05	0.00082
	Biological Process	defense response to Gram-negative bacterium	5	4.3	4.3e-05	0.00099
	Biological Process	defense response to Gram-positive bacterium	4	3.4	0.00052	0.011
	Biological Process	chitin metabolic process	6	5.1	0.00093	0.018
	Biological Process	response to heat	5	4.3	0.0011	0.019
	Biological Process	cytolysis	3	2.6	0.0012	0.02
	Biological Process	response to temperature stimulus	5	4.3	0.0014	0.022
	Biological Process	aminoglycan metabolic process	6	5.1	0.0025	0.036
	Biological Process	proteolysis	13	11.1	0.0026	0.037
	Biological Process	polysaccharide metabolic process	6	5.1	0.0034	0.043
	Biological Process	response to UV	3	2.6	0.0033	0.043
	Cellular Component	extracellular region	20	17.1	4.7e-12	2.6e-10
	Cellular Component	extracellular space	9	7.7	2.3e-08	6.2e-07
	Cellular Component	extracellular region part	10	8.5	2e-07	3.6e-06
	Molecular Function	phospholipase A1 activity	4	3.4	5e-05	0.0062
	Molecular Function	triacylglycerol lipase activity	5	4.3	0.00014	0.0088
	Molecular Function	lipase activity	6	5.1	0.0004	0.012
	Molecular Function	phospholipase activity	5	4.3	0.00032	0.013
	Molecular Function	carboxylesterase activity	6	5.1	0.00083	0.015
	Molecular Function	serine-type endopeptidase activity	9	7.7	0.00063	0.016
	Molecular Function	peptidase activity	13	11.1	0.0013	0.017
	Molecular Function	peptidase activity, acting on L-amino acid peptides	13	11.1	0.00082	0.017
	Molecular Function	serine hydrolase activity	9	7.7	0.0012	0.017
	Molecular Function	serine-type peptidase activity	9	7.7	0.0012	0.018
Heads	Biological Process	antibacterial humoral response	9	9.4	2.8e-12	6.4e-10
(Females + Males)	Biological Process	innate immune response	12	12.5	7.1e-12	8.1e-10
	Biological Process	defense response	14	14.6	2.8e-11	2.1e-09
	Biological Process	immune response	13	13.5	3.5e-10	1.6e-08
	Biological Process	defense response to bacterium	10	10.4	3.1e-10	1.8e-08
	Biological Process	response to bacterium	10	10.4	1.2e-09	4.6e-08
	Biological Process	antimicrobial humoral response	9	9.4	9.7e-09	3.2e-07
	Biological Process	humoral immune response	9	9.4	3.8e-08	1.1e-06
	Biological Process	response to heat	7	7.3	3.7e-06	9.5e-05
	Biological Process	response to temperature stimulus	7	7.3	5.7e-06	0.00013
	Biological Process	defense response to Gram-positive bacterium	5	5.2	1.3e-05	0.00028
	Biological Process	defense response to Gram-negative bacterium	5	5.2	3.4e-05	0.00064
	Biological Process	response to abiotic stimulus	8	8.3	0.00035	0.0061
	Biological Process	defense response to fungus	4	4.2	0.00055	0.009
	Biological Process	response to fungus	4	4.2	0.00069	0.01
	Biological Process	sulfur amino acid metabolic process	3	3.1	0.0034	0.047
	Cellular Component	extracellular region	20	20.8	1.1e-11	5.2e-10
	Cellular Component	extracellular space	9	9.4	3e-08	7.2e-07
	Cellular Component	extracellular region part	9	9.4	3.5e-06	5.6e-05
